# Supplementary material for: Bridging inflammation and proliferation: scRNA-seq analysis of chemotactic and growth factor signaling in mouse skin wound repair
Source: Front Immunol. 2025 Sep 25;16:1654043. doi: 10.3389/fimmu.2025.1654043 (PMC12507807; doi:10.3389/fimmu.2025.1654043)
Supplement: Supplementary file 4 [file DataSheet1.csv]

Supplementary Table 1. Comparison of Cell Type Abundance in Control and Wounded mouse skin
Seurat Cluster	Cell Type	Control [N (Percentage)]	Wounded [N (Percentage)]
0	RF	2157 (19.81%)	2918 (17.83%)
1	SK	1654 (15.19%)	1120 (6.84%)
2	BK	1379 (12.66%)	1244 (7.6%)
3	HFK-I	1830 (16.81%)	234 (1.43%)
4	PF	77 (0.71%)	1934 (11.82%)
5	Classical Mo	52 (0.48%)	1845 (11.27%)
6	M1 Mac	147 (1.35%)	1665 (10.17%)
7	HFK-II	1001 (9.19%)	507 (3.1%)
8	PVF	538 (4.94%)	962 (5.88%)
9	CTL	226 (2.08%)	831 (5.08%)
10	vSMC	102 (0.94%)	783 (4.78%)
11	HFK-III	532 (4.89%)	266 (1.63%)
12	SBK	456 (4.19%)	322 (1.97%)
13	Prolifer. K	299 (2.75%)	207 (1.26%)
14	Neutrophil	1 (0.01%)	361 (2.21%)
15	GLK	134 (1.23%)	224 (1.37%)
16	EC	60 (0.55%)	285 (1.74%)
17	SMC	10 (0.09%)	248 (1.52%)
18	LC	78 (0.72%)	147 (0.9%)
19	Melanocyte	2 (0.02%)	219 (1.34%)
20	Tex	154 (1.41%)	42 (0.26%)
