# Supplementary material for: Bridging inflammation and proliferation: scRNA-seq analysis of chemotactic and growth factor signaling in mouse skin wound repair
Source: Front Immunol. 2025 Sep 25;16:1654043. doi: 10.3389/fimmu.2025.1654043 (PMC12507807; doi:10.3389/fimmu.2025.1654043)
Supplement: Supplementary file 5 [file DataSheet2.csv]

Supplementary Table 2. Cell-Cell Interactions in Control Skin
	source	target	ligand	receptor	prob	pval	interaction_name	interaction_name_2	pathway_name	annotation	evidence
1	BK	RF	Tgfb1	TGFbR1_R2	0.001361931	0	TGFB1_TGFBR1_TGFBR2	Tgfb1 - (Tgfbr1+Tgfbr2)	TGFb	Secreted Signaling	KEGG: mmu04350
2	Classical Mo	RF	Tgfb1	TGFbR1_R2	0.001758313	0	TGFB1_TGFBR1_TGFBR2	Tgfb1 - (Tgfbr1+Tgfbr2)	TGFb	Secreted Signaling	KEGG: mmu04350
3	M1 Mac	RF	Tgfb1	TGFbR1_R2	0.003504435	0	TGFB1_TGFBR1_TGFBR2	Tgfb1 - (Tgfbr1+Tgfbr2)	TGFb	Secreted Signaling	KEGG: mmu04350
4	CTL	RF	Tgfb1	TGFbR1_R2	0.006749829	0	TGFB1_TGFBR1_TGFBR2	Tgfb1 - (Tgfbr1+Tgfbr2)	TGFb	Secreted Signaling	KEGG: mmu04350
5	Prolifer. K	RF	Tgfb1	TGFbR1_R2	0.001199165	0	TGFB1_TGFBR1_TGFBR2	Tgfb1 - (Tgfbr1+Tgfbr2)	TGFb	Secreted Signaling	KEGG: mmu04350
6	EC	RF	Tgfb1	TGFbR1_R2	0.001480667	0	TGFB1_TGFBR1_TGFBR2	Tgfb1 - (Tgfbr1+Tgfbr2)	TGFb	Secreted Signaling	KEGG: mmu04350
7	SMC	RF	Tgfb1	TGFbR1_R2	0.001263075	0	TGFB1_TGFBR1_TGFBR2	Tgfb1 - (Tgfbr1+Tgfbr2)	TGFb	Secreted Signaling	KEGG: mmu04350
8	LC	RF	Tgfb1	TGFbR1_R2	0.001632803	0	TGFB1_TGFBR1_TGFBR2	Tgfb1 - (Tgfbr1+Tgfbr2)	TGFb	Secreted Signaling	KEGG: mmu04350
9	Tex	RF	Tgfb1	TGFbR1_R2	0.002755976	0	TGFB1_TGFBR1_TGFBR2	Tgfb1 - (Tgfbr1+Tgfbr2)	TGFb	Secreted Signaling	KEGG: mmu04350
10	BK	PF	Tgfb1	TGFbR1_R2	0.002325705	0	TGFB1_TGFBR1_TGFBR2	Tgfb1 - (Tgfbr1+Tgfbr2)	TGFb	Secreted Signaling	KEGG: mmu04350
11	Classical Mo	PF	Tgfb1	TGFbR1_R2	0.003001318	0	TGFB1_TGFBR1_TGFBR2	Tgfb1 - (Tgfbr1+Tgfbr2)	TGFb	Secreted Signaling	KEGG: mmu04350
12	M1 Mac	PF	Tgfb1	TGFbR1_R2	0.005976564	0	TGFB1_TGFBR1_TGFBR2	Tgfb1 - (Tgfbr1+Tgfbr2)	TGFb	Secreted Signaling	KEGG: mmu04350
13	CTL	PF	Tgfb1	TGFbR1_R2	0.01149328	0	TGFB1_TGFBR1_TGFBR2	Tgfb1 - (Tgfbr1+Tgfbr2)	TGFb	Secreted Signaling	KEGG: mmu04350
14	Prolifer. K	PF	Tgfb1	TGFbR1_R2	0.002047766	0	TGFB1_TGFBR1_TGFBR2	Tgfb1 - (Tgfbr1+Tgfbr2)	TGFb	Secreted Signaling	KEGG: mmu04350
15	EC	PF	Tgfb1	TGFbR1_R2	0.002528079	0	TGFB1_TGFBR1_TGFBR2	Tgfb1 - (Tgfbr1+Tgfbr2)	TGFb	Secreted Signaling	KEGG: mmu04350
16	SMC	PF	Tgfb1	TGFbR1_R2	0.002157037	0	TGFB1_TGFBR1_TGFBR2	Tgfb1 - (Tgfbr1+Tgfbr2)	TGFb	Secreted Signaling	KEGG: mmu04350
17	LC	PF	Tgfb1	TGFbR1_R2	0.00278779	0	TGFB1_TGFBR1_TGFBR2	Tgfb1 - (Tgfbr1+Tgfbr2)	TGFb	Secreted Signaling	KEGG: mmu04350
18	Tex	PF	Tgfb1	TGFbR1_R2	0.004703394	0	TGFB1_TGFBR1_TGFBR2	Tgfb1 - (Tgfbr1+Tgfbr2)	TGFb	Secreted Signaling	KEGG: mmu04350
19	BK	Classical Mo	Tgfb1	TGFbR1_R2	0.000770499	0	TGFB1_TGFBR1_TGFBR2	Tgfb1 - (Tgfbr1+Tgfbr2)	TGFb	Secreted Signaling	KEGG: mmu04350
20	Classical Mo	Classical Mo	Tgfb1	TGFbR1_R2	0.000997308	0	TGFB1_TGFBR1_TGFBR2	Tgfb1 - (Tgfbr1+Tgfbr2)	TGFb	Secreted Signaling	KEGG: mmu04350
21	M1 Mac	Classical Mo	Tgfb1	TGFbR1_R2	0.001998406	0	TGFB1_TGFBR1_TGFBR2	Tgfb1 - (Tgfbr1+Tgfbr2)	TGFb	Secreted Signaling	KEGG: mmu04350
22	CTL	Classical Mo	Tgfb1	TGFbR1_R2	0.003886492	0	TGFB1_TGFBR1_TGFBR2	Tgfb1 - (Tgfbr1+Tgfbr2)	TGFb	Secreted Signaling	KEGG: mmu04350
23	Prolifer. K	Classical Mo	Tgfb1	TGFbR1_R2	0.0006784	0	TGFB1_TGFBR1_TGFBR2	Tgfb1 - (Tgfbr1+Tgfbr2)	TGFb	Secreted Signaling	KEGG: mmu04350
24	EC	Classical Mo	Tgfb1	TGFbR1_R2	0.000838449	0	TGFB1_TGFBR1_TGFBR2	Tgfb1 - (Tgfbr1+Tgfbr2)	TGFb	Secreted Signaling	KEGG: mmu04350
25	SMC	Classical Mo	Tgfb1	TGFbR1_R2	0.000714284	0.02	TGFB1_TGFBR1_TGFBR2	Tgfb1 - (Tgfbr1+Tgfbr2)	TGFb	Secreted Signaling	KEGG: mmu04350
26	LC	Classical Mo	Tgfb1	TGFbR1_R2	0.000924689	0	TGFB1_TGFBR1_TGFBR2	Tgfb1 - (Tgfbr1+Tgfbr2)	TGFb	Secreted Signaling	KEGG: mmu04350
27	Tex	Classical Mo	Tgfb1	TGFbR1_R2	0.001564928	0	TGFB1_TGFBR1_TGFBR2	Tgfb1 - (Tgfbr1+Tgfbr2)	TGFb	Secreted Signaling	KEGG: mmu04350
28	BK	PVF	Tgfb1	TGFbR1_R2	0.000411127	0	TGFB1_TGFBR1_TGFBR2	Tgfb1 - (Tgfbr1+Tgfbr2)	TGFb	Secreted Signaling	KEGG: mmu04350
29	Classical Mo	PVF	Tgfb1	TGFbR1_R2	0.000532245	0	TGFB1_TGFBR1_TGFBR2	Tgfb1 - (Tgfbr1+Tgfbr2)	TGFb	Secreted Signaling	KEGG: mmu04350
30	M1 Mac	PVF	Tgfb1	TGFbR1_R2	0.001066917	0	TGFB1_TGFBR1_TGFBR2	Tgfb1 - (Tgfbr1+Tgfbr2)	TGFb	Secreted Signaling	KEGG: mmu04350
31	CTL	PVF	Tgfb1	TGFbR1_R2	0.002076361	0	TGFB1_TGFBR1_TGFBR2	Tgfb1 - (Tgfbr1+Tgfbr2)	TGFb	Secreted Signaling	KEGG: mmu04350
32	Prolifer. K	PVF	Tgfb1	TGFbR1_R2	0.000361984	0	TGFB1_TGFBR1_TGFBR2	Tgfb1 - (Tgfbr1+Tgfbr2)	TGFb	Secreted Signaling	KEGG: mmu04350
33	EC	PVF	Tgfb1	TGFbR1_R2	0.000447414	0	TGFB1_TGFBR1_TGFBR2	Tgfb1 - (Tgfbr1+Tgfbr2)	TGFb	Secreted Signaling	KEGG: mmu04350
34	LC	PVF	Tgfb1	TGFbR1_R2	0.000493436	0	TGFB1_TGFBR1_TGFBR2	Tgfb1 - (Tgfbr1+Tgfbr2)	TGFb	Secreted Signaling	KEGG: mmu04350
35	Tex	PVF	Tgfb1	TGFbR1_R2	0.000835239	0	TGFB1_TGFBR1_TGFBR2	Tgfb1 - (Tgfbr1+Tgfbr2)	TGFb	Secreted Signaling	KEGG: mmu04350
36	BK	CTL	Tgfb1	TGFbR1_R2	0.000444103	0	TGFB1_TGFBR1_TGFBR2	Tgfb1 - (Tgfbr1+Tgfbr2)	TGFb	Secreted Signaling	KEGG: mmu04350
37	Classical Mo	CTL	Tgfb1	TGFbR1_R2	0.000575092	0	TGFB1_TGFBR1_TGFBR2	Tgfb1 - (Tgfbr1+Tgfbr2)	TGFb	Secreted Signaling	KEGG: mmu04350
38	M1 Mac	CTL	Tgfb1	TGFbR1_R2	0.001153458	0	TGFB1_TGFBR1_TGFBR2	Tgfb1 - (Tgfbr1+Tgfbr2)	TGFb	Secreted Signaling	KEGG: mmu04350
39	CTL	CTL	Tgfb1	TGFbR1_R2	0.002247096	0	TGFB1_TGFBR1_TGFBR2	Tgfb1 - (Tgfbr1+Tgfbr2)	TGFb	Secreted Signaling	KEGG: mmu04350
40	Prolifer. K	CTL	Tgfb1	TGFbR1_R2	0.000391017	0	TGFB1_TGFBR1_TGFBR2	Tgfb1 - (Tgfbr1+Tgfbr2)	TGFb	Secreted Signaling	KEGG: mmu04350
41	EC	CTL	Tgfb1	TGFbR1_R2	0.000483347	0	TGFB1_TGFBR1_TGFBR2	Tgfb1 - (Tgfbr1+Tgfbr2)	TGFb	Secreted Signaling	KEGG: mmu04350
42	LC	CTL	Tgfb1	TGFbR1_R2	0.000533072	0	TGFB1_TGFBR1_TGFBR2	Tgfb1 - (Tgfbr1+Tgfbr2)	TGFb	Secreted Signaling	KEGG: mmu04350
43	Tex	CTL	Tgfb1	TGFbR1_R2	0.000902583	0	TGFB1_TGFBR1_TGFBR2	Tgfb1 - (Tgfbr1+Tgfbr2)	TGFb	Secreted Signaling	KEGG: mmu04350
44	BK	Prolifer. K	Tgfb1	TGFbR1_R2	7.18E-05	0	TGFB1_TGFBR1_TGFBR2	Tgfb1 - (Tgfbr1+Tgfbr2)	TGFb	Secreted Signaling	KEGG: mmu04350
45	CTL	Prolifer. K	Tgfb1	TGFbR1_R2	0.000364442	0	TGFB1_TGFBR1_TGFBR2	Tgfb1 - (Tgfbr1+Tgfbr2)	TGFb	Secreted Signaling	KEGG: mmu04350
46	Prolifer. K	Prolifer. K	Tgfb1	TGFbR1_R2	6.32E-05	0.01	TGFB1_TGFBR1_TGFBR2	Tgfb1 - (Tgfbr1+Tgfbr2)	TGFb	Secreted Signaling	KEGG: mmu04350
47	BK	EC	Tgfb1	TGFbR1_R2	0.000434106	0	TGFB1_TGFBR1_TGFBR2	Tgfb1 - (Tgfbr1+Tgfbr2)	TGFb	Secreted Signaling	KEGG: mmu04350
48	Classical Mo	EC	Tgfb1	TGFbR1_R2	0.000562158	0	TGFB1_TGFBR1_TGFBR2	Tgfb1 - (Tgfbr1+Tgfbr2)	TGFb	Secreted Signaling	KEGG: mmu04350
49	M1 Mac	EC	Tgfb1	TGFbR1_R2	0.001127571	0	TGFB1_TGFBR1_TGFBR2	Tgfb1 - (Tgfbr1+Tgfbr2)	TGFb	Secreted Signaling	KEGG: mmu04350
50	CTL	EC	Tgfb1	TGFbR1_R2	0.002196854	0	TGFB1_TGFBR1_TGFBR2	Tgfb1 - (Tgfbr1+Tgfbr2)	TGFb	Secreted Signaling	KEGG: mmu04350
51	Prolifer. K	EC	Tgfb1	TGFbR1_R2	0.000382214	0	TGFB1_TGFBR1_TGFBR2	Tgfb1 - (Tgfbr1+Tgfbr2)	TGFb	Secreted Signaling	KEGG: mmu04350
52	EC	EC	Tgfb1	TGFbR1_R2	0.00047247	0	TGFB1_TGFBR1_TGFBR2	Tgfb1 - (Tgfbr1+Tgfbr2)	TGFb	Secreted Signaling	KEGG: mmu04350
53	LC	EC	Tgfb1	TGFbR1_R2	0.000521076	0	TGFB1_TGFBR1_TGFBR2	Tgfb1 - (Tgfbr1+Tgfbr2)	TGFb	Secreted Signaling	KEGG: mmu04350
54	Tex	EC	Tgfb1	TGFbR1_R2	0.000882293	0	TGFB1_TGFBR1_TGFBR2	Tgfb1 - (Tgfbr1+Tgfbr2)	TGFb	Secreted Signaling	KEGG: mmu04350
55	RF	RF	Tgfb2	TGFbR1_R2	0.000591715	0	TGFB2_TGFBR1_TGFBR2	Tgfb2 - (Tgfbr1+Tgfbr2)	TGFb	Secreted Signaling	KEGG: mmu04350
56	PF	RF	Tgfb2	TGFbR1_R2	0.000906468	0	TGFB2_TGFBR1_TGFBR2	Tgfb2 - (Tgfbr1+Tgfbr2)	TGFb	Secreted Signaling	KEGG: mmu04350
57	RF	PF	Tgfb2	TGFbR1_R2	0.001010305	0	TGFB2_TGFBR1_TGFBR2	Tgfb2 - (Tgfbr1+Tgfbr2)	TGFb	Secreted Signaling	KEGG: mmu04350
58	PF	PF	Tgfb2	TGFbR1_R2	0.001547711	0	TGFB2_TGFBR1_TGFBR2	Tgfb2 - (Tgfbr1+Tgfbr2)	TGFb	Secreted Signaling	KEGG: mmu04350
59	RF	Classical Mo	Tgfb2	TGFbR1_R2	0.000335039	0	TGFB2_TGFBR1_TGFBR2	Tgfb2 - (Tgfbr1+Tgfbr2)	TGFb	Secreted Signaling	KEGG: mmu04350
60	PF	Classical Mo	Tgfb2	TGFbR1_R2	0.00051327	0	TGFB2_TGFBR1_TGFBR2	Tgfb2 - (Tgfbr1+Tgfbr2)	TGFb	Secreted Signaling	KEGG: mmu04350
61	RF	PVF	Tgfb2	TGFbR1_R2	0.000178783	0	TGFB2_TGFBR1_TGFBR2	Tgfb2 - (Tgfbr1+Tgfbr2)	TGFb	Secreted Signaling	KEGG: mmu04350
62	PF	PVF	Tgfb2	TGFbR1_R2	0.00027389	0	TGFB2_TGFBR1_TGFBR2	Tgfb2 - (Tgfbr1+Tgfbr2)	TGFb	Secreted Signaling	KEGG: mmu04350
63	RF	CTL	Tgfb2	TGFbR1_R2	0.00019314	0	TGFB2_TGFBR1_TGFBR2	Tgfb2 - (Tgfbr1+Tgfbr2)	TGFb	Secreted Signaling	KEGG: mmu04350
64	PF	CTL	Tgfb2	TGFbR1_R2	0.000295886	0	TGFB2_TGFBR1_TGFBR2	Tgfb2 - (Tgfbr1+Tgfbr2)	TGFb	Secreted Signaling	KEGG: mmu04350
65	RF	Prolifer. K	Tgfb2	TGFbR1_R2	3.12E-05	0	TGFB2_TGFBR1_TGFBR2	Tgfb2 - (Tgfbr1+Tgfbr2)	TGFb	Secreted Signaling	KEGG: mmu04350
66	PF	Prolifer. K	Tgfb2	TGFbR1_R2	4.79E-05	0	TGFB2_TGFBR1_TGFBR2	Tgfb2 - (Tgfbr1+Tgfbr2)	TGFb	Secreted Signaling	KEGG: mmu04350
67	RF	EC	Tgfb2	TGFbR1_R2	0.000188793	0	TGFB2_TGFBR1_TGFBR2	Tgfb2 - (Tgfbr1+Tgfbr2)	TGFb	Secreted Signaling	KEGG: mmu04350
68	PF	EC	Tgfb2	TGFbR1_R2	0.000289227	0	TGFB2_TGFBR1_TGFBR2	Tgfb2 - (Tgfbr1+Tgfbr2)	TGFb	Secreted Signaling	KEGG: mmu04350
69	vSMC	PF	Bmp2	BMPR1A_BMPR2	0.000631273	0	BMP2_BMPR1A_BMPR2	Bmp2 - (Bmpr1a+Bmpr2)	BMP	Secreted Signaling	KEGG: mmu04350; PMID:26893264
70	RF	PF	Bmp4	BMPR1A_BMPR2	0.000539851	0	BMP4_BMPR1A_BMPR2	Bmp4 - (Bmpr1a+Bmpr2)	BMP	Secreted Signaling	KEGG: mmu04350; PMID:26893264
71	HFK-I	PF	Bmp4	BMPR1A_BMPR2	0.000691734	0	BMP4_BMPR1A_BMPR2	Bmp4 - (Bmpr1a+Bmpr2)	BMP	Secreted Signaling	KEGG: mmu04350; PMID:26893264
72	PVF	PF	Bmp4	BMPR1A_BMPR2	0.000749285	0	BMP4_BMPR1A_BMPR2	Bmp4 - (Bmpr1a+Bmpr2)	BMP	Secreted Signaling	KEGG: mmu04350; PMID:26893264
73	Prolifer. K	PF	Bmp4	BMPR1A_BMPR2	0.000599579	0	BMP4_BMPR1A_BMPR2	Bmp4 - (Bmpr1a+Bmpr2)	BMP	Secreted Signaling	KEGG: mmu04350; PMID:26893264
74	RF	PF	Bmp7	BMPR1A_BMPR2	0.000391609	0	BMP7_BMPR1A_BMPR2	Bmp7 - (Bmpr1a+Bmpr2)	BMP	Secreted Signaling	KEGG: mmu04350; PMID:26893264
75	SBK	PF	Bmp7	BMPR1A_BMPR2	0.000774113	0	BMP7_BMPR1A_BMPR2	Bmp7 - (Bmpr1a+Bmpr2)	BMP	Secreted Signaling	KEGG: mmu04350; PMID:26893264
76	RF	PVF	Wnt5a	Fzd1	0.00191141	0	WNT5A_FZD1	Wnt5a - Fzd1	ncWNT	Secreted Signaling	KEGG: mmu04310
77	RF	Prolifer. K	Wnt5a	Fzd10	0.001207425	0	WNT5A_FZD10	Wnt5a - Fzd10	ncWNT	Secreted Signaling	KEGG: mmu04310
78	RF	RF	Wnt5a	Fzd2	0.001917667	0	WNT5A_FZD2	Wnt5a - Fzd2	ncWNT	Secreted Signaling	KEGG: mmu04310
79	RF	PVF	Wnt5a	Fzd2	0.001809959	0	WNT5A_FZD2	Wnt5a - Fzd2	ncWNT	Secreted Signaling	KEGG: mmu04310
80	RF	HFK-III	Wnt5a	Fzd2	0.002547721	0	WNT5A_FZD2	Wnt5a - Fzd2	ncWNT	Secreted Signaling	KEGG: mmu04310
81	RF	vSMC	Wnt5a	Fzd4	0.001949895	0	WNT5A_FZD4	Wnt5a - Fzd4	ncWNT	Secreted Signaling	KEGG: mmu04310
82	RF	vSMC	Wnt5a	Mcam	0.007177534	0	WNT5A_MCAM	Wnt5a - Mcam	ncWNT	Secreted Signaling	PMID: 24335906
83	CTL	RF	Areg	Egfr	8.51E-05	0	AREG_EGFR	Areg - Egfr	EGF	Secreted Signaling	KEGG: mmu04012
84	CTL	SK	Areg	Egfr	1.12E-05	0	AREG_EGFR	Areg - Egfr	EGF	Secreted Signaling	KEGG: mmu04012
85	CTL	BK	Areg	Egfr	9.58E-06	0	AREG_EGFR	Areg - Egfr	EGF	Secreted Signaling	KEGG: mmu04012
86	CTL	HFK-I	Areg	Egfr	8.97E-06	0	AREG_EGFR	Areg - Egfr	EGF	Secreted Signaling	KEGG: mmu04012
87	CTL	PF	Areg	Egfr	0.001659206	0	AREG_EGFR	Areg - Egfr	EGF	Secreted Signaling	KEGG: mmu04012
88	CTL	Classical Mo	Areg	Egfr	4.91E-05	0	AREG_EGFR	Areg - Egfr	EGF	Secreted Signaling	KEGG: mmu04012
89	CTL	M1 Mac	Areg	Egfr	7.01E-06	0	AREG_EGFR	Areg - Egfr	EGF	Secreted Signaling	KEGG: mmu04012
90	CTL	HFK-II	Areg	Egfr	9.50E-06	0	AREG_EGFR	Areg - Egfr	EGF	Secreted Signaling	KEGG: mmu04012
91	CTL	PVF	Areg	Egfr	8.06E-05	0	AREG_EGFR	Areg - Egfr	EGF	Secreted Signaling	KEGG: mmu04012
92	CTL	CTL	Areg	Egfr	1.31E-06	0	AREG_EGFR	Areg - Egfr	EGF	Secreted Signaling	KEGG: mmu04012
93	CTL	vSMC	Areg	Egfr	0.000152943	0	AREG_EGFR	Areg - Egfr	EGF	Secreted Signaling	KEGG: mmu04012
94	CTL	HFK-III	Areg	Egfr	1.12E-05	0	AREG_EGFR	Areg - Egfr	EGF	Secreted Signaling	KEGG: mmu04012
95	CTL	SBK	Areg	Egfr	6.76E-06	0	AREG_EGFR	Areg - Egfr	EGF	Secreted Signaling	KEGG: mmu04012
96	CTL	Prolifer. K	Areg	Egfr	9.68E-06	0	AREG_EGFR	Areg - Egfr	EGF	Secreted Signaling	KEGG: mmu04012
97	CTL	GLK	Areg	Egfr	0.001053334	0	AREG_EGFR	Areg - Egfr	EGF	Secreted Signaling	KEGG: mmu04012
98	CTL	EC	Areg	Egfr	9.97E-06	0	AREG_EGFR	Areg - Egfr	EGF	Secreted Signaling	KEGG: mmu04012
99	CTL	SMC	Areg	Egfr	7.07E-06	0	AREG_EGFR	Areg - Egfr	EGF	Secreted Signaling	KEGG: mmu04012
100	CTL	LC	Areg	Egfr	4.51E-05	0	AREG_EGFR	Areg - Egfr	EGF	Secreted Signaling	KEGG: mmu04012
101	CTL	Tex	Areg	Egfr	5.41E-07	0	AREG_EGFR	Areg - Egfr	EGF	Secreted Signaling	KEGG: mmu04012
102	SK	RF	Hbegf	Egfr	5.63E-06	0	HBEGF_EGFR	Hbegf - Egfr	EGF	Secreted Signaling	KEGG: mmu04012
103	BK	RF	Hbegf	Egfr	0.000164071	0	HBEGF_EGFR	Hbegf - Egfr	EGF	Secreted Signaling	KEGG: mmu04012
104	SK	SK	Hbegf	Egfr	7.44E-07	0	HBEGF_EGFR	Hbegf - Egfr	EGF	Secreted Signaling	KEGG: mmu04012
105	BK	SK	Hbegf	Egfr	2.17E-05	0	HBEGF_EGFR	Hbegf - Egfr	EGF	Secreted Signaling	KEGG: mmu04012
106	SK	BK	Hbegf	Egfr	6.34E-07	0	HBEGF_EGFR	Hbegf - Egfr	EGF	Secreted Signaling	KEGG: mmu04012
107	BK	BK	Hbegf	Egfr	1.85E-05	0	HBEGF_EGFR	Hbegf - Egfr	EGF	Secreted Signaling	KEGG: mmu04012
108	SK	HFK-I	Hbegf	Egfr	5.93E-07	0	HBEGF_EGFR	Hbegf - Egfr	EGF	Secreted Signaling	KEGG: mmu04012
109	BK	HFK-I	Hbegf	Egfr	1.73E-05	0	HBEGF_EGFR	Hbegf - Egfr	EGF	Secreted Signaling	KEGG: mmu04012
110	SK	PF	Hbegf	Egfr	0.000109974	0	HBEGF_EGFR	Hbegf - Egfr	EGF	Secreted Signaling	KEGG: mmu04012
111	BK	PF	Hbegf	Egfr	0.003194899	0	HBEGF_EGFR	Hbegf - Egfr	EGF	Secreted Signaling	KEGG: mmu04012
112	SK	Classical Mo	Hbegf	Egfr	3.25E-06	0	HBEGF_EGFR	Hbegf - Egfr	EGF	Secreted Signaling	KEGG: mmu04012
113	BK	Classical Mo	Hbegf	Egfr	9.46E-05	0	HBEGF_EGFR	Hbegf - Egfr	EGF	Secreted Signaling	KEGG: mmu04012
114	SK	M1 Mac	Hbegf	Egfr	4.64E-07	0	HBEGF_EGFR	Hbegf - Egfr	EGF	Secreted Signaling	KEGG: mmu04012
115	BK	M1 Mac	Hbegf	Egfr	1.35E-05	0	HBEGF_EGFR	Hbegf - Egfr	EGF	Secreted Signaling	KEGG: mmu04012
116	SK	HFK-II	Hbegf	Egfr	6.28E-07	0	HBEGF_EGFR	Hbegf - Egfr	EGF	Secreted Signaling	KEGG: mmu04012
117	BK	HFK-II	Hbegf	Egfr	1.83E-05	0	HBEGF_EGFR	Hbegf - Egfr	EGF	Secreted Signaling	KEGG: mmu04012
118	SK	PVF	Hbegf	Egfr	5.33E-06	0	HBEGF_EGFR	Hbegf - Egfr	EGF	Secreted Signaling	KEGG: mmu04012
119	BK	PVF	Hbegf	Egfr	0.000155405	0	HBEGF_EGFR	Hbegf - Egfr	EGF	Secreted Signaling	KEGG: mmu04012
120	SK	CTL	Hbegf	Egfr	8.66E-08	0	HBEGF_EGFR	Hbegf - Egfr	EGF	Secreted Signaling	KEGG: mmu04012
121	BK	CTL	Hbegf	Egfr	2.52E-06	0	HBEGF_EGFR	Hbegf - Egfr	EGF	Secreted Signaling	KEGG: mmu04012
122	SK	vSMC	Hbegf	Egfr	1.01E-05	0	HBEGF_EGFR	Hbegf - Egfr	EGF	Secreted Signaling	KEGG: mmu04012
123	BK	vSMC	Hbegf	Egfr	0.000294913	0	HBEGF_EGFR	Hbegf - Egfr	EGF	Secreted Signaling	KEGG: mmu04012
124	SK	HFK-III	Hbegf	Egfr	7.40E-07	0	HBEGF_EGFR	Hbegf - Egfr	EGF	Secreted Signaling	KEGG: mmu04012
125	BK	HFK-III	Hbegf	Egfr	2.16E-05	0	HBEGF_EGFR	Hbegf - Egfr	EGF	Secreted Signaling	KEGG: mmu04012
126	SK	SBK	Hbegf	Egfr	4.47E-07	0	HBEGF_EGFR	Hbegf - Egfr	EGF	Secreted Signaling	KEGG: mmu04012
127	BK	SBK	Hbegf	Egfr	1.30E-05	0	HBEGF_EGFR	Hbegf - Egfr	EGF	Secreted Signaling	KEGG: mmu04012
128	SK	Prolifer. K	Hbegf	Egfr	6.40E-07	0	HBEGF_EGFR	Hbegf - Egfr	EGF	Secreted Signaling	KEGG: mmu04012
129	BK	Prolifer. K	Hbegf	Egfr	1.87E-05	0	HBEGF_EGFR	Hbegf - Egfr	EGF	Secreted Signaling	KEGG: mmu04012
130	SK	GLK	Hbegf	Egfr	6.98E-05	0	HBEGF_EGFR	Hbegf - Egfr	EGF	Secreted Signaling	KEGG: mmu04012
131	BK	GLK	Hbegf	Egfr	0.002029397	0	HBEGF_EGFR	Hbegf - Egfr	EGF	Secreted Signaling	KEGG: mmu04012
132	SK	EC	Hbegf	Egfr	6.60E-07	0	HBEGF_EGFR	Hbegf - Egfr	EGF	Secreted Signaling	KEGG: mmu04012
133	BK	EC	Hbegf	Egfr	1.92E-05	0	HBEGF_EGFR	Hbegf - Egfr	EGF	Secreted Signaling	KEGG: mmu04012
134	SK	SMC	Hbegf	Egfr	4.68E-07	0	HBEGF_EGFR	Hbegf - Egfr	EGF	Secreted Signaling	KEGG: mmu04012
135	BK	SMC	Hbegf	Egfr	1.36E-05	0	HBEGF_EGFR	Hbegf - Egfr	EGF	Secreted Signaling	KEGG: mmu04012
136	SK	LC	Hbegf	Egfr	2.98E-06	0	HBEGF_EGFR	Hbegf - Egfr	EGF	Secreted Signaling	KEGG: mmu04012
137	BK	LC	Hbegf	Egfr	8.69E-05	0	HBEGF_EGFR	Hbegf - Egfr	EGF	Secreted Signaling	KEGG: mmu04012
138	SK	Tex	Hbegf	Egfr	3.58E-08	0	HBEGF_EGFR	Hbegf - Egfr	EGF	Secreted Signaling	KEGG: mmu04012
139	BK	Tex	Hbegf	Egfr	1.04E-06	0	HBEGF_EGFR	Hbegf - Egfr	EGF	Secreted Signaling	KEGG: mmu04012
140	vSMC	RF	Fgf1	Fgfr1	0.001632827	0	FGF1_FGFR1	Fgf1 - Fgfr1	FGF	Secreted Signaling	PMC: 4393358
141	vSMC	PF	Fgf1	Fgfr1	0.004669629	0	FGF1_FGFR1	Fgf1 - Fgfr1	FGF	Secreted Signaling	PMC: 4393358
142	vSMC	PVF	Fgf1	Fgfr1	0.002496636	0	FGF1_FGFR1	Fgf1 - Fgfr1	FGF	Secreted Signaling	PMC: 4393358
143	vSMC	HFK-III	Fgf1	Fgfr1	0.006029582	0	FGF1_FGFR1	Fgf1 - Fgfr1	FGF	Secreted Signaling	PMC: 4393358
144	vSMC	RF	Fgf1	Fgfr2	0.000135904	0	FGF1_FGFR2	Fgf1 - Fgfr2	FGF	Secreted Signaling	PMC: 4393358
145	vSMC	SK	Fgf1	Fgfr2	0.000571615	0	FGF1_FGFR2	Fgf1 - Fgfr2	FGF	Secreted Signaling	PMC: 4393358
146	vSMC	BK	Fgf1	Fgfr2	0.002810567	0	FGF1_FGFR2	Fgf1 - Fgfr2	FGF	Secreted Signaling	PMC: 4393358
147	vSMC	HFK-I	Fgf1	Fgfr2	0.001378899	0	FGF1_FGFR2	Fgf1 - Fgfr2	FGF	Secreted Signaling	PMC: 4393358
148	vSMC	PF	Fgf1	Fgfr2	0.000176043	0	FGF1_FGFR2	Fgf1 - Fgfr2	FGF	Secreted Signaling	PMC: 4393358
149	vSMC	Classical Mo	Fgf1	Fgfr2	4.22E-05	0	FGF1_FGFR2	Fgf1 - Fgfr2	FGF	Secreted Signaling	PMC: 4393358
150	vSMC	M1 Mac	Fgf1	Fgfr2	1.62E-06	0	FGF1_FGFR2	Fgf1 - Fgfr2	FGF	Secreted Signaling	PMC: 4393358
151	vSMC	HFK-II	Fgf1	Fgfr2	0.001066718	0	FGF1_FGFR2	Fgf1 - Fgfr2	FGF	Secreted Signaling	PMC: 4393358
152	vSMC	PVF	Fgf1	Fgfr2	5.25E-05	0	FGF1_FGFR2	Fgf1 - Fgfr2	FGF	Secreted Signaling	PMC: 4393358
153	vSMC	CTL	Fgf1	Fgfr2	7.43E-07	0	FGF1_FGFR2	Fgf1 - Fgfr2	FGF	Secreted Signaling	PMC: 4393358
154	vSMC	vSMC	Fgf1	Fgfr2	2.62E-05	0	FGF1_FGFR2	Fgf1 - Fgfr2	FGF	Secreted Signaling	PMC: 4393358
155	vSMC	HFK-III	Fgf1	Fgfr2	5.68E-05	0	FGF1_FGFR2	Fgf1 - Fgfr2	FGF	Secreted Signaling	PMC: 4393358
156	vSMC	SBK	Fgf1	Fgfr2	1.11E-07	0	FGF1_FGFR2	Fgf1 - Fgfr2	FGF	Secreted Signaling	PMC: 4393358
157	vSMC	Prolifer. K	Fgf1	Fgfr2	0.002371227	0	FGF1_FGFR2	Fgf1 - Fgfr2	FGF	Secreted Signaling	PMC: 4393358
158	vSMC	GLK	Fgf1	Fgfr2	0.000787068	0	FGF1_FGFR2	Fgf1 - Fgfr2	FGF	Secreted Signaling	PMC: 4393358
159	vSMC	EC	Fgf1	Fgfr2	3.15E-05	0	FGF1_FGFR2	Fgf1 - Fgfr2	FGF	Secreted Signaling	PMC: 4393358
160	vSMC	SMC	Fgf1	Fgfr2	1.01E-09	0	FGF1_FGFR2	Fgf1 - Fgfr2	FGF	Secreted Signaling	PMC: 4393358
161	vSMC	LC	Fgf1	Fgfr2	2.56E-06	0	FGF1_FGFR2	Fgf1 - Fgfr2	FGF	Secreted Signaling	PMC: 4393358
162	vSMC	Tex	Fgf1	Fgfr2	9.27E-11	0	FGF1_FGFR2	Fgf1 - Fgfr2	FGF	Secreted Signaling	PMC: 4393358
163	vSMC	SK	Fgf1	Fgfr3	0.001260006	0	FGF1_FGFR3	Fgf1 - Fgfr3	FGF	Secreted Signaling	PMC: 4393358
164	vSMC	BK	Fgf1	Fgfr3	0.001156346	0	FGF1_FGFR3	Fgf1 - Fgfr3	FGF	Secreted Signaling	PMC: 4393358
165	vSMC	HFK-I	Fgf1	Fgfr3	0.001791796	0	FGF1_FGFR3	Fgf1 - Fgfr3	FGF	Secreted Signaling	PMC: 4393358
166	vSMC	HFK-III	Fgf1	Fgfr3	0.001120006	0	FGF1_FGFR3	Fgf1 - Fgfr3	FGF	Secreted Signaling	PMC: 4393358
167	vSMC	Prolifer. K	Fgf1	Fgfr3	0.001613928	0	FGF1_FGFR3	Fgf1 - Fgfr3	FGF	Secreted Signaling	PMC: 4393358
168	vSMC	RF	Fgf1	Fgfr4	0.001439581	0	FGF1_FGFR4	Fgf1 - Fgfr4	FGF	Secreted Signaling	PMC: 4393358
169	PF	RF	Fgf7	Fgfr1	0.001383126	0	FGF7_FGFR1	Fgf7 - Fgfr1	FGF	Secreted Signaling	PMC: 4393358
170	PVF	RF	Fgf7	Fgfr1	0.001393339	0	FGF7_FGFR1	Fgf7 - Fgfr1	FGF	Secreted Signaling	PMC: 4393358
171	PF	PF	Fgf7	Fgfr1	0.003957364	0	FGF7_FGFR1	Fgf7 - Fgfr1	FGF	Secreted Signaling	PMC: 4393358
172	PVF	PF	Fgf7	Fgfr1	0.00398651	0	FGF7_FGFR1	Fgf7 - Fgfr1	FGF	Secreted Signaling	PMC: 4393358
173	PF	PVF	Fgf7	Fgfr1	0.002115116	0	FGF7_FGFR1	Fgf7 - Fgfr1	FGF	Secreted Signaling	PMC: 4393358
174	PVF	PVF	Fgf7	Fgfr1	0.002130723	0	FGF7_FGFR1	Fgf7 - Fgfr1	FGF	Secreted Signaling	PMC: 4393358
175	PF	HFK-III	Fgf7	Fgfr1	0.005110947	0	FGF7_FGFR1	Fgf7 - Fgfr1	FGF	Secreted Signaling	PMC: 4393358
176	PVF	HFK-III	Fgf7	Fgfr1	0.005148545	0	FGF7_FGFR1	Fgf7 - Fgfr1	FGF	Secreted Signaling	PMC: 4393358
177	PF	RF	Fgf7	Fgfr2	0.000115094	0	FGF7_FGFR2	Fgf7 - Fgfr2	FGF	Secreted Signaling	PMC: 4393358
178	PVF	RF	Fgf7	Fgfr2	0.000115945	0	FGF7_FGFR2	Fgf7 - Fgfr2	FGF	Secreted Signaling	PMC: 4393358
179	PF	SK	Fgf7	Fgfr2	0.000484122	0	FGF7_FGFR2	Fgf7 - Fgfr2	FGF	Secreted Signaling	PMC: 4393358
180	PVF	SK	Fgf7	Fgfr2	0.0004877	0	FGF7_FGFR2	Fgf7 - Fgfr2	FGF	Secreted Signaling	PMC: 4393358
181	PF	BK	Fgf7	Fgfr2	0.002381189	0	FGF7_FGFR2	Fgf7 - Fgfr2	FGF	Secreted Signaling	PMC: 4393358
182	PVF	BK	Fgf7	Fgfr2	0.002398754	0	FGF7_FGFR2	Fgf7 - Fgfr2	FGF	Secreted Signaling	PMC: 4393358
183	PF	HFK-I	Fgf7	Fgfr2	0.001167985	0	FGF7_FGFR2	Fgf7 - Fgfr2	FGF	Secreted Signaling	PMC: 4393358
184	PVF	HFK-I	Fgf7	Fgfr2	0.001176611	0	FGF7_FGFR2	Fgf7 - Fgfr2	FGF	Secreted Signaling	PMC: 4393358
185	PF	PF	Fgf7	Fgfr2	0.000149088	0	FGF7_FGFR2	Fgf7 - Fgfr2	FGF	Secreted Signaling	PMC: 4393358
186	PVF	PF	Fgf7	Fgfr2	0.00015019	0	FGF7_FGFR2	Fgf7 - Fgfr2	FGF	Secreted Signaling	PMC: 4393358
187	PF	Classical Mo	Fgf7	Fgfr2	3.58E-05	0	FGF7_FGFR2	Fgf7 - Fgfr2	FGF	Secreted Signaling	PMC: 4393358
188	PVF	Classical Mo	Fgf7	Fgfr2	3.60E-05	0	FGF7_FGFR2	Fgf7 - Fgfr2	FGF	Secreted Signaling	PMC: 4393358
189	PF	M1 Mac	Fgf7	Fgfr2	1.37E-06	0	FGF7_FGFR2	Fgf7 - Fgfr2	FGF	Secreted Signaling	PMC: 4393358
190	PVF	M1 Mac	Fgf7	Fgfr2	1.38E-06	0	FGF7_FGFR2	Fgf7 - Fgfr2	FGF	Secreted Signaling	PMC: 4393358
191	PF	HFK-II	Fgf7	Fgfr2	0.000903511	0	FGF7_FGFR2	Fgf7 - Fgfr2	FGF	Secreted Signaling	PMC: 4393358
192	PVF	HFK-II	Fgf7	Fgfr2	0.000910186	0	FGF7_FGFR2	Fgf7 - Fgfr2	FGF	Secreted Signaling	PMC: 4393358
193	PF	PVF	Fgf7	Fgfr2	4.45E-05	0	FGF7_FGFR2	Fgf7 - Fgfr2	FGF	Secreted Signaling	PMC: 4393358
194	PVF	PVF	Fgf7	Fgfr2	4.48E-05	0	FGF7_FGFR2	Fgf7 - Fgfr2	FGF	Secreted Signaling	PMC: 4393358
195	PF	CTL	Fgf7	Fgfr2	6.29E-07	0	FGF7_FGFR2	Fgf7 - Fgfr2	FGF	Secreted Signaling	PMC: 4393358
196	PVF	CTL	Fgf7	Fgfr2	6.34E-07	0	FGF7_FGFR2	Fgf7 - Fgfr2	FGF	Secreted Signaling	PMC: 4393358
197	PF	vSMC	Fgf7	Fgfr2	2.22E-05	0	FGF7_FGFR2	Fgf7 - Fgfr2	FGF	Secreted Signaling	PMC: 4393358
198	PVF	vSMC	Fgf7	Fgfr2	2.23E-05	0	FGF7_FGFR2	Fgf7 - Fgfr2	FGF	Secreted Signaling	PMC: 4393358
199	PF	HFK-III	Fgf7	Fgfr2	4.81E-05	0	FGF7_FGFR2	Fgf7 - Fgfr2	FGF	Secreted Signaling	PMC: 4393358
200	PVF	HFK-III	Fgf7	Fgfr2	4.84E-05	0	FGF7_FGFR2	Fgf7 - Fgfr2	FGF	Secreted Signaling	PMC: 4393358
201	PF	SBK	Fgf7	Fgfr2	9.36E-08	0	FGF7_FGFR2	Fgf7 - Fgfr2	FGF	Secreted Signaling	PMC: 4393358
202	PVF	SBK	Fgf7	Fgfr2	9.43E-08	0	FGF7_FGFR2	Fgf7 - Fgfr2	FGF	Secreted Signaling	PMC: 4393358
203	PF	Prolifer. K	Fgf7	Fgfr2	0.002008833	0	FGF7_FGFR2	Fgf7 - Fgfr2	FGF	Secreted Signaling	PMC: 4393358
204	PVF	Prolifer. K	Fgf7	Fgfr2	0.002023657	0	FGF7_FGFR2	Fgf7 - Fgfr2	FGF	Secreted Signaling	PMC: 4393358
205	PF	GLK	Fgf7	Fgfr2	0.000666619	0	FGF7_FGFR2	Fgf7 - Fgfr2	FGF	Secreted Signaling	PMC: 4393358
206	PVF	GLK	Fgf7	Fgfr2	0.000671545	0	FGF7_FGFR2	Fgf7 - Fgfr2	FGF	Secreted Signaling	PMC: 4393358
207	PF	EC	Fgf7	Fgfr2	2.67E-05	0	FGF7_FGFR2	Fgf7 - Fgfr2	FGF	Secreted Signaling	PMC: 4393358
208	PVF	EC	Fgf7	Fgfr2	2.69E-05	0	FGF7_FGFR2	Fgf7 - Fgfr2	FGF	Secreted Signaling	PMC: 4393358
209	PF	SMC	Fgf7	Fgfr2	8.59E-10	0	FGF7_FGFR2	Fgf7 - Fgfr2	FGF	Secreted Signaling	PMC: 4393358
210	PVF	SMC	Fgf7	Fgfr2	8.65E-10	0	FGF7_FGFR2	Fgf7 - Fgfr2	FGF	Secreted Signaling	PMC: 4393358
211	PF	LC	Fgf7	Fgfr2	2.17E-06	0	FGF7_FGFR2	Fgf7 - Fgfr2	FGF	Secreted Signaling	PMC: 4393358
212	PVF	LC	Fgf7	Fgfr2	2.19E-06	0	FGF7_FGFR2	Fgf7 - Fgfr2	FGF	Secreted Signaling	PMC: 4393358
213	PF	Tex	Fgf7	Fgfr2	7.85E-11	0	FGF7_FGFR2	Fgf7 - Fgfr2	FGF	Secreted Signaling	PMC: 4393358
214	PVF	Tex	Fgf7	Fgfr2	7.91E-11	0	FGF7_FGFR2	Fgf7 - Fgfr2	FGF	Secreted Signaling	PMC: 4393358
215	BK	RF	Pdgfa	Pdgfra	0.000506285	0	PDGFA_PDGFRA	Pdgfa - Pdgfra	PDGF	Secreted Signaling	PMID: 15207812
216	HFK-I	RF	Pdgfa	Pdgfra	0.000692453	0	PDGFA_PDGFRA	Pdgfa - Pdgfra	PDGF	Secreted Signaling	PMID: 15207812
217	HFK-II	RF	Pdgfa	Pdgfra	0.000687124	0	PDGFA_PDGFRA	Pdgfa - Pdgfra	PDGF	Secreted Signaling	PMID: 15207812
218	vSMC	RF	Pdgfa	Pdgfra	0.001671653	0	PDGFA_PDGFRA	Pdgfa - Pdgfra	PDGF	Secreted Signaling	PMID: 15207812
219	HFK-III	RF	Pdgfa	Pdgfra	0.002084795	0	PDGFA_PDGFRA	Pdgfa - Pdgfra	PDGF	Secreted Signaling	PMID: 15207812
220	Prolifer. K	RF	Pdgfa	Pdgfra	0.001261354	0	PDGFA_PDGFRA	Pdgfa - Pdgfra	PDGF	Secreted Signaling	PMID: 15207812
221	GLK	RF	Pdgfa	Pdgfra	0.000499932	0	PDGFA_PDGFRA	Pdgfa - Pdgfra	PDGF	Secreted Signaling	PMID: 15207812
222	BK	PF	Pdgfa	Pdgfra	0.002433992	0	PDGFA_PDGFRA	Pdgfa - Pdgfra	PDGF	Secreted Signaling	PMID: 15207812
223	HFK-I	PF	Pdgfa	Pdgfra	0.003323453	0	PDGFA_PDGFRA	Pdgfa - Pdgfra	PDGF	Secreted Signaling	PMID: 15207812
224	HFK-II	PF	Pdgfa	Pdgfra	0.003298682	0	PDGFA_PDGFRA	Pdgfa - Pdgfra	PDGF	Secreted Signaling	PMID: 15207812
225	vSMC	PF	Pdgfa	Pdgfra	0.007896726	0	PDGFA_PDGFRA	Pdgfa - Pdgfra	PDGF	Secreted Signaling	PMID: 15207812
226	HFK-III	PF	Pdgfa	Pdgfra	0.009847071	0	PDGFA_PDGFRA	Pdgfa - Pdgfra	PDGF	Secreted Signaling	PMID: 15207812
227	Prolifer. K	PF	Pdgfa	Pdgfra	0.006018541	0	PDGFA_PDGFRA	Pdgfa - Pdgfra	PDGF	Secreted Signaling	PMID: 15207812
228	GLK	PF	Pdgfa	Pdgfra	0.002403499	0	PDGFA_PDGFRA	Pdgfa - Pdgfra	PDGF	Secreted Signaling	PMID: 15207812
229	BK	PVF	Pdgfa	Pdgfra	0.000731912	0	PDGFA_PDGFRA	Pdgfa - Pdgfra	PDGF	Secreted Signaling	PMID: 15207812
230	HFK-I	PVF	Pdgfa	Pdgfra	0.001000926	0	PDGFA_PDGFRA	Pdgfa - Pdgfra	PDGF	Secreted Signaling	PMID: 15207812
231	HFK-II	PVF	Pdgfa	Pdgfra	0.000993241	0	PDGFA_PDGFRA	Pdgfa - Pdgfra	PDGF	Secreted Signaling	PMID: 15207812
232	vSMC	PVF	Pdgfa	Pdgfra	0.002413533	0	PDGFA_PDGFRA	Pdgfa - Pdgfra	PDGF	Secreted Signaling	PMID: 15207812
233	HFK-III	PVF	Pdgfa	Pdgfra	0.003009999	0	PDGFA_PDGFRA	Pdgfa - Pdgfra	PDGF	Secreted Signaling	PMID: 15207812
234	Prolifer. K	PVF	Pdgfa	Pdgfra	0.001822483	0	PDGFA_PDGFRA	Pdgfa - Pdgfra	PDGF	Secreted Signaling	PMID: 15207812
235	GLK	PVF	Pdgfa	Pdgfra	0.000722729	0	PDGFA_PDGFRA	Pdgfa - Pdgfra	PDGF	Secreted Signaling	PMID: 15207812
236	BK	RF	Pdgfa	Pdgfrb	0.000225549	0	PDGFA_PDGFRB	Pdgfa - Pdgfrb	PDGF	Secreted Signaling	PMID: 15207812
237	HFK-I	RF	Pdgfa	Pdgfrb	0.000308585	0	PDGFA_PDGFRB	Pdgfa - Pdgfrb	PDGF	Secreted Signaling	PMID: 15207812
238	HFK-II	RF	Pdgfa	Pdgfrb	0.000306196	0	PDGFA_PDGFRB	Pdgfa - Pdgfrb	PDGF	Secreted Signaling	PMID: 15207812
239	vSMC	RF	Pdgfa	Pdgfrb	0.000747219	0	PDGFA_PDGFRB	Pdgfa - Pdgfrb	PDGF	Secreted Signaling	PMID: 15207812
240	HFK-III	RF	Pdgfa	Pdgfrb	0.000931915	0	PDGFA_PDGFRB	Pdgfa - Pdgfrb	PDGF	Secreted Signaling	PMID: 15207812
241	Prolifer. K	RF	Pdgfa	Pdgfrb	0.000562736	0	PDGFA_PDGFRB	Pdgfa - Pdgfrb	PDGF	Secreted Signaling	PMID: 15207812
242	GLK	RF	Pdgfa	Pdgfrb	0.000222718	0	PDGFA_PDGFRB	Pdgfa - Pdgfrb	PDGF	Secreted Signaling	PMID: 15207812
243	BK	SK	Pdgfa	Pdgfrb	3.79E-06	0	PDGFA_PDGFRB	Pdgfa - Pdgfrb	PDGF	Secreted Signaling	PMID: 15207812
244	HFK-I	SK	Pdgfa	Pdgfrb	5.19E-06	0	PDGFA_PDGFRB	Pdgfa - Pdgfrb	PDGF	Secreted Signaling	PMID: 15207812
245	HFK-II	SK	Pdgfa	Pdgfrb	5.15E-06	0	PDGFA_PDGFRB	Pdgfa - Pdgfrb	PDGF	Secreted Signaling	PMID: 15207812
246	vSMC	SK	Pdgfa	Pdgfrb	1.26E-05	0	PDGFA_PDGFRB	Pdgfa - Pdgfrb	PDGF	Secreted Signaling	PMID: 15207812
247	HFK-III	SK	Pdgfa	Pdgfrb	1.57E-05	0	PDGFA_PDGFRB	Pdgfa - Pdgfrb	PDGF	Secreted Signaling	PMID: 15207812
248	Prolifer. K	SK	Pdgfa	Pdgfrb	9.48E-06	0	PDGFA_PDGFRB	Pdgfa - Pdgfrb	PDGF	Secreted Signaling	PMID: 15207812
249	BK	BK	Pdgfa	Pdgfrb	3.21E-06	0.04	PDGFA_PDGFRB	Pdgfa - Pdgfrb	PDGF	Secreted Signaling	PMID: 15207812
250	HFK-I	BK	Pdgfa	Pdgfrb	4.40E-06	0	PDGFA_PDGFRB	Pdgfa - Pdgfrb	PDGF	Secreted Signaling	PMID: 15207812
251	HFK-II	BK	Pdgfa	Pdgfrb	4.37E-06	0	PDGFA_PDGFRB	Pdgfa - Pdgfrb	PDGF	Secreted Signaling	PMID: 15207812
252	vSMC	BK	Pdgfa	Pdgfrb	1.07E-05	0	PDGFA_PDGFRB	Pdgfa - Pdgfrb	PDGF	Secreted Signaling	PMID: 15207812
253	HFK-III	BK	Pdgfa	Pdgfrb	1.33E-05	0	PDGFA_PDGFRB	Pdgfa - Pdgfrb	PDGF	Secreted Signaling	PMID: 15207812
254	Prolifer. K	BK	Pdgfa	Pdgfrb	8.03E-06	0	PDGFA_PDGFRB	Pdgfa - Pdgfrb	PDGF	Secreted Signaling	PMID: 15207812
255	BK	HFK-I	Pdgfa	Pdgfrb	3.08E-06	0.04	PDGFA_PDGFRB	Pdgfa - Pdgfrb	PDGF	Secreted Signaling	PMID: 15207812
256	HFK-I	HFK-I	Pdgfa	Pdgfrb	4.21E-06	0	PDGFA_PDGFRB	Pdgfa - Pdgfrb	PDGF	Secreted Signaling	PMID: 15207812
257	HFK-II	HFK-I	Pdgfa	Pdgfrb	4.18E-06	0	PDGFA_PDGFRB	Pdgfa - Pdgfrb	PDGF	Secreted Signaling	PMID: 15207812
258	vSMC	HFK-I	Pdgfa	Pdgfrb	1.02E-05	0	PDGFA_PDGFRB	Pdgfa - Pdgfrb	PDGF	Secreted Signaling	PMID: 15207812
259	HFK-III	HFK-I	Pdgfa	Pdgfrb	1.27E-05	0	PDGFA_PDGFRB	Pdgfa - Pdgfrb	PDGF	Secreted Signaling	PMID: 15207812
260	Prolifer. K	HFK-I	Pdgfa	Pdgfrb	7.68E-06	0	PDGFA_PDGFRB	Pdgfa - Pdgfrb	PDGF	Secreted Signaling	PMID: 15207812
261	BK	PF	Pdgfa	Pdgfrb	0.000230866	0	PDGFA_PDGFRB	Pdgfa - Pdgfrb	PDGF	Secreted Signaling	PMID: 15207812
262	HFK-I	PF	Pdgfa	Pdgfrb	0.000315871	0	PDGFA_PDGFRB	Pdgfa - Pdgfrb	PDGF	Secreted Signaling	PMID: 15207812
263	HFK-II	PF	Pdgfa	Pdgfrb	0.000313424	0	PDGFA_PDGFRB	Pdgfa - Pdgfrb	PDGF	Secreted Signaling	PMID: 15207812
264	vSMC	PF	Pdgfa	Pdgfrb	0.000765166	0	PDGFA_PDGFRB	Pdgfa - Pdgfrb	PDGF	Secreted Signaling	PMID: 15207812
265	HFK-III	PF	Pdgfa	Pdgfrb	0.000954302	0	PDGFA_PDGFRB	Pdgfa - Pdgfrb	PDGF	Secreted Signaling	PMID: 15207812
266	Prolifer. K	PF	Pdgfa	Pdgfrb	0.000576107	0	PDGFA_PDGFRB	Pdgfa - Pdgfrb	PDGF	Secreted Signaling	PMID: 15207812
267	GLK	PF	Pdgfa	Pdgfrb	0.000227968	0	PDGFA_PDGFRB	Pdgfa - Pdgfrb	PDGF	Secreted Signaling	PMID: 15207812
268	BK	Classical Mo	Pdgfa	Pdgfrb	1.57E-05	0	PDGFA_PDGFRB	Pdgfa - Pdgfrb	PDGF	Secreted Signaling	PMID: 15207812
269	HFK-I	Classical Mo	Pdgfa	Pdgfrb	2.14E-05	0.01	PDGFA_PDGFRB	Pdgfa - Pdgfrb	PDGF	Secreted Signaling	PMID: 15207812
270	HFK-II	Classical Mo	Pdgfa	Pdgfrb	2.13E-05	0	PDGFA_PDGFRB	Pdgfa - Pdgfrb	PDGF	Secreted Signaling	PMID: 15207812
271	vSMC	Classical Mo	Pdgfa	Pdgfrb	5.20E-05	0	PDGFA_PDGFRB	Pdgfa - Pdgfrb	PDGF	Secreted Signaling	PMID: 15207812
272	HFK-III	Classical Mo	Pdgfa	Pdgfrb	6.49E-05	0.01	PDGFA_PDGFRB	Pdgfa - Pdgfrb	PDGF	Secreted Signaling	PMID: 15207812
273	Prolifer. K	Classical Mo	Pdgfa	Pdgfrb	3.91E-05	0	PDGFA_PDGFRB	Pdgfa - Pdgfrb	PDGF	Secreted Signaling	PMID: 15207812
274	GLK	Classical Mo	Pdgfa	Pdgfrb	1.55E-05	0.01	PDGFA_PDGFRB	Pdgfa - Pdgfrb	PDGF	Secreted Signaling	PMID: 15207812
275	HFK-I	M1 Mac	Pdgfa	Pdgfrb	2.96E-06	0.03	PDGFA_PDGFRB	Pdgfa - Pdgfrb	PDGF	Secreted Signaling	PMID: 15207812
276	vSMC	M1 Mac	Pdgfa	Pdgfrb	7.19E-06	0.02	PDGFA_PDGFRB	Pdgfa - Pdgfrb	PDGF	Secreted Signaling	PMID: 15207812
277	HFK-III	M1 Mac	Pdgfa	Pdgfrb	8.97E-06	0	PDGFA_PDGFRB	Pdgfa - Pdgfrb	PDGF	Secreted Signaling	PMID: 15207812
278	BK	HFK-II	Pdgfa	Pdgfrb	3.35E-06	0.01	PDGFA_PDGFRB	Pdgfa - Pdgfrb	PDGF	Secreted Signaling	PMID: 15207812
279	HFK-I	HFK-II	Pdgfa	Pdgfrb	4.59E-06	0.01	PDGFA_PDGFRB	Pdgfa - Pdgfrb	PDGF	Secreted Signaling	PMID: 15207812
280	HFK-II	HFK-II	Pdgfa	Pdgfrb	4.56E-06	0	PDGFA_PDGFRB	Pdgfa - Pdgfrb	PDGF	Secreted Signaling	PMID: 15207812
281	vSMC	HFK-II	Pdgfa	Pdgfrb	1.11E-05	0	PDGFA_PDGFRB	Pdgfa - Pdgfrb	PDGF	Secreted Signaling	PMID: 15207812
282	HFK-III	HFK-II	Pdgfa	Pdgfrb	1.39E-05	0	PDGFA_PDGFRB	Pdgfa - Pdgfrb	PDGF	Secreted Signaling	PMID: 15207812
283	Prolifer. K	HFK-II	Pdgfa	Pdgfrb	8.38E-06	0	PDGFA_PDGFRB	Pdgfa - Pdgfrb	PDGF	Secreted Signaling	PMID: 15207812
284	BK	PVF	Pdgfa	Pdgfrb	0.0003392	0	PDGFA_PDGFRB	Pdgfa - Pdgfrb	PDGF	Secreted Signaling	PMID: 15207812
285	HFK-I	PVF	Pdgfa	Pdgfrb	0.000464045	0	PDGFA_PDGFRB	Pdgfa - Pdgfrb	PDGF	Secreted Signaling	PMID: 15207812
286	HFK-II	PVF	Pdgfa	Pdgfrb	0.000460457	0	PDGFA_PDGFRB	Pdgfa - Pdgfrb	PDGF	Secreted Signaling	PMID: 15207812
287	vSMC	PVF	Pdgfa	Pdgfrb	0.00112294	0	PDGFA_PDGFRB	Pdgfa - Pdgfrb	PDGF	Secreted Signaling	PMID: 15207812
288	HFK-III	PVF	Pdgfa	Pdgfrb	0.001400498	0	PDGFA_PDGFRB	Pdgfa - Pdgfrb	PDGF	Secreted Signaling	PMID: 15207812
289	Prolifer. K	PVF	Pdgfa	Pdgfrb	0.000846036	0	PDGFA_PDGFRB	Pdgfa - Pdgfrb	PDGF	Secreted Signaling	PMID: 15207812
290	GLK	PVF	Pdgfa	Pdgfrb	0.000334943	0	PDGFA_PDGFRB	Pdgfa - Pdgfrb	PDGF	Secreted Signaling	PMID: 15207812
291	BK	vSMC	Pdgfa	Pdgfrb	0.00107746	0	PDGFA_PDGFRB	Pdgfa - Pdgfrb	PDGF	Secreted Signaling	PMID: 15207812
292	HFK-I	vSMC	Pdgfa	Pdgfrb	0.001473212	0	PDGFA_PDGFRB	Pdgfa - Pdgfrb	PDGF	Secreted Signaling	PMID: 15207812
293	HFK-II	vSMC	Pdgfa	Pdgfrb	0.00146194	0	PDGFA_PDGFRB	Pdgfa - Pdgfrb	PDGF	Secreted Signaling	PMID: 15207812
294	vSMC	vSMC	Pdgfa	Pdgfrb	0.003546182	0	PDGFA_PDGFRB	Pdgfa - Pdgfrb	PDGF	Secreted Signaling	PMID: 15207812
295	HFK-III	vSMC	Pdgfa	Pdgfrb	0.0044225	0	PDGFA_PDGFRB	Pdgfa - Pdgfrb	PDGF	Secreted Signaling	PMID: 15207812
296	Prolifer. K	vSMC	Pdgfa	Pdgfrb	0.002680705	0	PDGFA_PDGFRB	Pdgfa - Pdgfrb	PDGF	Secreted Signaling	PMID: 15207812
297	GLK	vSMC	Pdgfa	Pdgfrb	0.001063944	0	PDGFA_PDGFRB	Pdgfa - Pdgfrb	PDGF	Secreted Signaling	PMID: 15207812
298	HFK-I	HFK-III	Pdgfa	Pdgfrb	4.59E-06	0	PDGFA_PDGFRB	Pdgfa - Pdgfrb	PDGF	Secreted Signaling	PMID: 15207812
299	HFK-II	HFK-III	Pdgfa	Pdgfrb	4.56E-06	0.02	PDGFA_PDGFRB	Pdgfa - Pdgfrb	PDGF	Secreted Signaling	PMID: 15207812
300	vSMC	HFK-III	Pdgfa	Pdgfrb	1.11E-05	0	PDGFA_PDGFRB	Pdgfa - Pdgfrb	PDGF	Secreted Signaling	PMID: 15207812
301	HFK-III	HFK-III	Pdgfa	Pdgfrb	1.39E-05	0	PDGFA_PDGFRB	Pdgfa - Pdgfrb	PDGF	Secreted Signaling	PMID: 15207812
302	Prolifer. K	HFK-III	Pdgfa	Pdgfrb	8.38E-06	0	PDGFA_PDGFRB	Pdgfa - Pdgfrb	PDGF	Secreted Signaling	PMID: 15207812
303	HFK-I	SBK	Pdgfa	Pdgfrb	3.24E-06	0.03	PDGFA_PDGFRB	Pdgfa - Pdgfrb	PDGF	Secreted Signaling	PMID: 15207812
304	vSMC	SBK	Pdgfa	Pdgfrb	7.87E-06	0.01	PDGFA_PDGFRB	Pdgfa - Pdgfrb	PDGF	Secreted Signaling	PMID: 15207812
305	HFK-III	SBK	Pdgfa	Pdgfrb	9.82E-06	0	PDGFA_PDGFRB	Pdgfa - Pdgfrb	PDGF	Secreted Signaling	PMID: 15207812
306	Prolifer. K	SBK	Pdgfa	Pdgfrb	5.92E-06	0	PDGFA_PDGFRB	Pdgfa - Pdgfrb	PDGF	Secreted Signaling	PMID: 15207812
307	BK	Prolifer. K	Pdgfa	Pdgfrb	3.20E-06	0.03	PDGFA_PDGFRB	Pdgfa - Pdgfrb	PDGF	Secreted Signaling	PMID: 15207812
308	HFK-I	Prolifer. K	Pdgfa	Pdgfrb	4.38E-06	0.01	PDGFA_PDGFRB	Pdgfa - Pdgfrb	PDGF	Secreted Signaling	PMID: 15207812
309	HFK-II	Prolifer. K	Pdgfa	Pdgfrb	4.34E-06	0.02	PDGFA_PDGFRB	Pdgfa - Pdgfrb	PDGF	Secreted Signaling	PMID: 15207812
310	vSMC	Prolifer. K	Pdgfa	Pdgfrb	1.06E-05	0	PDGFA_PDGFRB	Pdgfa - Pdgfrb	PDGF	Secreted Signaling	PMID: 15207812
311	HFK-III	Prolifer. K	Pdgfa	Pdgfrb	1.33E-05	0	PDGFA_PDGFRB	Pdgfa - Pdgfrb	PDGF	Secreted Signaling	PMID: 15207812
312	Prolifer. K	Prolifer. K	Pdgfa	Pdgfrb	7.99E-06	0	PDGFA_PDGFRB	Pdgfa - Pdgfrb	PDGF	Secreted Signaling	PMID: 15207812
313	BK	GLK	Pdgfa	Pdgfrb	1.63E-05	0	PDGFA_PDGFRB	Pdgfa - Pdgfrb	PDGF	Secreted Signaling	PMID: 15207812
314	HFK-I	GLK	Pdgfa	Pdgfrb	2.23E-05	0	PDGFA_PDGFRB	Pdgfa - Pdgfrb	PDGF	Secreted Signaling	PMID: 15207812
315	HFK-II	GLK	Pdgfa	Pdgfrb	2.21E-05	0	PDGFA_PDGFRB	Pdgfa - Pdgfrb	PDGF	Secreted Signaling	PMID: 15207812
316	vSMC	GLK	Pdgfa	Pdgfrb	5.41E-05	0	PDGFA_PDGFRB	Pdgfa - Pdgfrb	PDGF	Secreted Signaling	PMID: 15207812
317	HFK-III	GLK	Pdgfa	Pdgfrb	6.75E-05	0	PDGFA_PDGFRB	Pdgfa - Pdgfrb	PDGF	Secreted Signaling	PMID: 15207812
318	Prolifer. K	GLK	Pdgfa	Pdgfrb	4.07E-05	0	PDGFA_PDGFRB	Pdgfa - Pdgfrb	PDGF	Secreted Signaling	PMID: 15207812
319	GLK	GLK	Pdgfa	Pdgfrb	1.61E-05	0	PDGFA_PDGFRB	Pdgfa - Pdgfrb	PDGF	Secreted Signaling	PMID: 15207812
320	HFK-I	EC	Pdgfa	Pdgfrb	3.61E-06	0	PDGFA_PDGFRB	Pdgfa - Pdgfrb	PDGF	Secreted Signaling	PMID: 15207812
321	HFK-III	EC	Pdgfa	Pdgfrb	1.09E-05	0.02	PDGFA_PDGFRB	Pdgfa - Pdgfrb	PDGF	Secreted Signaling	PMID: 15207812
322	HFK-I	SMC	Pdgfa	Pdgfrb	3.72E-06	0.03	PDGFA_PDGFRB	Pdgfa - Pdgfrb	PDGF	Secreted Signaling	PMID: 15207812
323	HFK-III	SMC	Pdgfa	Pdgfrb	1.13E-05	0.04	PDGFA_PDGFRB	Pdgfa - Pdgfrb	PDGF	Secreted Signaling	PMID: 15207812
324	BK	LC	Pdgfa	Pdgfrb	1.61E-05	0	PDGFA_PDGFRB	Pdgfa - Pdgfrb	PDGF	Secreted Signaling	PMID: 15207812
325	HFK-I	LC	Pdgfa	Pdgfrb	2.20E-05	0	PDGFA_PDGFRB	Pdgfa - Pdgfrb	PDGF	Secreted Signaling	PMID: 15207812
326	HFK-II	LC	Pdgfa	Pdgfrb	2.18E-05	0	PDGFA_PDGFRB	Pdgfa - Pdgfrb	PDGF	Secreted Signaling	PMID: 15207812
327	vSMC	LC	Pdgfa	Pdgfrb	5.34E-05	0	PDGFA_PDGFRB	Pdgfa - Pdgfrb	PDGF	Secreted Signaling	PMID: 15207812
328	HFK-III	LC	Pdgfa	Pdgfrb	6.65E-05	0	PDGFA_PDGFRB	Pdgfa - Pdgfrb	PDGF	Secreted Signaling	PMID: 15207812
329	Prolifer. K	LC	Pdgfa	Pdgfrb	4.01E-05	0	PDGFA_PDGFRB	Pdgfa - Pdgfrb	PDGF	Secreted Signaling	PMID: 15207812
330	GLK	LC	Pdgfa	Pdgfrb	1.59E-05	0	PDGFA_PDGFRB	Pdgfa - Pdgfrb	PDGF	Secreted Signaling	PMID: 15207812
331	PF	EC	Vegfa	Flt1	0.003390656	0	VEGFA_VEGFR1	Vegfa - Vegfr1	VEGF	Secreted Signaling	KEGG: mmu04370; PMID: 16633338
332	PF	EC	Vegfa	Kdr	0.007019537	0	VEGFA_VEGFR2	Vegfa - Vegfr2	VEGF	Secreted Signaling	KEGG: mmu04370; PMID: 16633338
333	vSMC	EC	Pgf	Flt1	0.005990073	0	PGF_VEGFR1	Pgf - Vegfr1	VEGF	Secreted Signaling	KEGG: mmu04370; PMID: 16633338
334	PF	EC	Vegfa	FLT1_KDR	0.005024626	0	VEGFA_VEGFR1R2	Vegfa - Vegfr1r2	VEGF	Secreted Signaling	PMID: 16633338
335	RF	RF	Igf1	Igf1r	8.55E-05	0	IGF1_IGF1R	Igf1 - Igf1r	IGF	Secreted Signaling	PMID: 14604834
336	PF	RF	Igf1	Igf1r	0.000252432	0	IGF1_IGF1R	Igf1 - Igf1r	IGF	Secreted Signaling	PMID: 14604834
337	Classical Mo	RF	Igf1	Igf1r	0.001108248	0	IGF1_IGF1R	Igf1 - Igf1r	IGF	Secreted Signaling	PMID: 14604834
338	PVF	RF	Igf1	Igf1r	0.000166813	0	IGF1_IGF1R	Igf1 - Igf1r	IGF	Secreted Signaling	PMID: 14604834
339	RF	SK	Igf1	Igf1r	9.09E-06	0	IGF1_IGF1R	Igf1 - Igf1r	IGF	Secreted Signaling	PMID: 14604834
340	PF	SK	Igf1	Igf1r	2.69E-05	0	IGF1_IGF1R	Igf1 - Igf1r	IGF	Secreted Signaling	PMID: 14604834
341	Classical Mo	SK	Igf1	Igf1r	0.000118227	0	IGF1_IGF1R	Igf1 - Igf1r	IGF	Secreted Signaling	PMID: 14604834
342	PVF	SK	Igf1	Igf1r	1.77E-05	0	IGF1_IGF1R	Igf1 - Igf1r	IGF	Secreted Signaling	PMID: 14604834
343	RF	BK	Igf1	Igf1r	7.09E-06	0	IGF1_IGF1R	Igf1 - Igf1r	IGF	Secreted Signaling	PMID: 14604834
344	PF	BK	Igf1	Igf1r	2.10E-05	0	IGF1_IGF1R	Igf1 - Igf1r	IGF	Secreted Signaling	PMID: 14604834
345	Classical Mo	BK	Igf1	Igf1r	9.22E-05	0	IGF1_IGF1R	Igf1 - Igf1r	IGF	Secreted Signaling	PMID: 14604834
346	PVF	BK	Igf1	Igf1r	1.38E-05	0	IGF1_IGF1R	Igf1 - Igf1r	IGF	Secreted Signaling	PMID: 14604834
347	RF	HFK-I	Igf1	Igf1r	7.87E-06	0	IGF1_IGF1R	Igf1 - Igf1r	IGF	Secreted Signaling	PMID: 14604834
348	PF	HFK-I	Igf1	Igf1r	2.33E-05	0	IGF1_IGF1R	Igf1 - Igf1r	IGF	Secreted Signaling	PMID: 14604834
349	Classical Mo	HFK-I	Igf1	Igf1r	0.000102304	0	IGF1_IGF1R	Igf1 - Igf1r	IGF	Secreted Signaling	PMID: 14604834
350	PVF	HFK-I	Igf1	Igf1r	1.54E-05	0	IGF1_IGF1R	Igf1 - Igf1r	IGF	Secreted Signaling	PMID: 14604834
351	RF	PF	Igf1	Igf1r	1.82E-05	0	IGF1_IGF1R	Igf1 - Igf1r	IGF	Secreted Signaling	PMID: 14604834
352	PF	PF	Igf1	Igf1r	5.38E-05	0	IGF1_IGF1R	Igf1 - Igf1r	IGF	Secreted Signaling	PMID: 14604834
353	Classical Mo	PF	Igf1	Igf1r	0.000236438	0	IGF1_IGF1R	Igf1 - Igf1r	IGF	Secreted Signaling	PMID: 14604834
354	PVF	PF	Igf1	Igf1r	3.55E-05	0	IGF1_IGF1R	Igf1 - Igf1r	IGF	Secreted Signaling	PMID: 14604834
355	RF	Classical Mo	Igf1	Igf1r	4.40E-05	0	IGF1_IGF1R	Igf1 - Igf1r	IGF	Secreted Signaling	PMID: 14604834
356	PF	Classical Mo	Igf1	Igf1r	0.000130031	0	IGF1_IGF1R	Igf1 - Igf1r	IGF	Secreted Signaling	PMID: 14604834
357	Classical Mo	Classical Mo	Igf1	Igf1r	0.000571779	0	IGF1_IGF1R	Igf1 - Igf1r	IGF	Secreted Signaling	PMID: 14604834
358	PVF	Classical Mo	Igf1	Igf1r	8.58E-05	0	IGF1_IGF1R	Igf1 - Igf1r	IGF	Secreted Signaling	PMID: 14604834
359	RF	M1 Mac	Igf1	Igf1r	6.43E-06	0	IGF1_IGF1R	Igf1 - Igf1r	IGF	Secreted Signaling	PMID: 14604834
360	PF	M1 Mac	Igf1	Igf1r	1.90E-05	0	IGF1_IGF1R	Igf1 - Igf1r	IGF	Secreted Signaling	PMID: 14604834
361	Classical Mo	M1 Mac	Igf1	Igf1r	8.37E-05	0	IGF1_IGF1R	Igf1 - Igf1r	IGF	Secreted Signaling	PMID: 14604834
362	PVF	M1 Mac	Igf1	Igf1r	1.26E-05	0	IGF1_IGF1R	Igf1 - Igf1r	IGF	Secreted Signaling	PMID: 14604834
363	RF	HFK-II	Igf1	Igf1r	9.29E-06	0	IGF1_IGF1R	Igf1 - Igf1r	IGF	Secreted Signaling	PMID: 14604834
364	PF	HFK-II	Igf1	Igf1r	2.75E-05	0	IGF1_IGF1R	Igf1 - Igf1r	IGF	Secreted Signaling	PMID: 14604834
365	Classical Mo	HFK-II	Igf1	Igf1r	0.000120781	0	IGF1_IGF1R	Igf1 - Igf1r	IGF	Secreted Signaling	PMID: 14604834
366	PVF	HFK-II	Igf1	Igf1r	1.81E-05	0	IGF1_IGF1R	Igf1 - Igf1r	IGF	Secreted Signaling	PMID: 14604834
367	RF	PVF	Igf1	Igf1r	1.57E-05	0	IGF1_IGF1R	Igf1 - Igf1r	IGF	Secreted Signaling	PMID: 14604834
368	PF	PVF	Igf1	Igf1r	4.63E-05	0	IGF1_IGF1R	Igf1 - Igf1r	IGF	Secreted Signaling	PMID: 14604834
369	Classical Mo	PVF	Igf1	Igf1r	0.000203678	0	IGF1_IGF1R	Igf1 - Igf1r	IGF	Secreted Signaling	PMID: 14604834
370	PVF	PVF	Igf1	Igf1r	3.06E-05	0	IGF1_IGF1R	Igf1 - Igf1r	IGF	Secreted Signaling	PMID: 14604834
371	RF	CTL	Igf1	Igf1r	6.90E-07	0	IGF1_IGF1R	Igf1 - Igf1r	IGF	Secreted Signaling	PMID: 14604834
372	PF	CTL	Igf1	Igf1r	2.04E-06	0	IGF1_IGF1R	Igf1 - Igf1r	IGF	Secreted Signaling	PMID: 14604834
373	Classical Mo	CTL	Igf1	Igf1r	8.97E-06	0	IGF1_IGF1R	Igf1 - Igf1r	IGF	Secreted Signaling	PMID: 14604834
374	PVF	CTL	Igf1	Igf1r	1.35E-06	0	IGF1_IGF1R	Igf1 - Igf1r	IGF	Secreted Signaling	PMID: 14604834
375	RF	vSMC	Igf1	Igf1r	1.65E-05	0	IGF1_IGF1R	Igf1 - Igf1r	IGF	Secreted Signaling	PMID: 14604834
376	PF	vSMC	Igf1	Igf1r	4.88E-05	0	IGF1_IGF1R	Igf1 - Igf1r	IGF	Secreted Signaling	PMID: 14604834
377	Classical Mo	vSMC	Igf1	Igf1r	0.000214511	0	IGF1_IGF1R	Igf1 - Igf1r	IGF	Secreted Signaling	PMID: 14604834
378	PVF	vSMC	Igf1	Igf1r	3.22E-05	0	IGF1_IGF1R	Igf1 - Igf1r	IGF	Secreted Signaling	PMID: 14604834
379	RF	HFK-III	Igf1	Igf1r	8.91E-06	0	IGF1_IGF1R	Igf1 - Igf1r	IGF	Secreted Signaling	PMID: 14604834
380	PF	HFK-III	Igf1	Igf1r	2.63E-05	0	IGF1_IGF1R	Igf1 - Igf1r	IGF	Secreted Signaling	PMID: 14604834
381	Classical Mo	HFK-III	Igf1	Igf1r	0.00011588	0	IGF1_IGF1R	Igf1 - Igf1r	IGF	Secreted Signaling	PMID: 14604834
382	PVF	HFK-III	Igf1	Igf1r	1.74E-05	0	IGF1_IGF1R	Igf1 - Igf1r	IGF	Secreted Signaling	PMID: 14604834
383	RF	SBK	Igf1	Igf1r	6.64E-06	0	IGF1_IGF1R	Igf1 - Igf1r	IGF	Secreted Signaling	PMID: 14604834
384	PF	SBK	Igf1	Igf1r	1.96E-05	0	IGF1_IGF1R	Igf1 - Igf1r	IGF	Secreted Signaling	PMID: 14604834
385	Classical Mo	SBK	Igf1	Igf1r	8.64E-05	0	IGF1_IGF1R	Igf1 - Igf1r	IGF	Secreted Signaling	PMID: 14604834
386	PVF	SBK	Igf1	Igf1r	1.30E-05	0	IGF1_IGF1R	Igf1 - Igf1r	IGF	Secreted Signaling	PMID: 14604834
387	RF	Prolifer. K	Igf1	Igf1r	8.49E-06	0	IGF1_IGF1R	Igf1 - Igf1r	IGF	Secreted Signaling	PMID: 14604834
388	PF	Prolifer. K	Igf1	Igf1r	2.51E-05	0	IGF1_IGF1R	Igf1 - Igf1r	IGF	Secreted Signaling	PMID: 14604834
389	Classical Mo	Prolifer. K	Igf1	Igf1r	0.000110354	0	IGF1_IGF1R	Igf1 - Igf1r	IGF	Secreted Signaling	PMID: 14604834
390	PVF	Prolifer. K	Igf1	Igf1r	1.66E-05	0	IGF1_IGF1R	Igf1 - Igf1r	IGF	Secreted Signaling	PMID: 14604834
391	RF	GLK	Igf1	Igf1r	9.53E-06	0	IGF1_IGF1R	Igf1 - Igf1r	IGF	Secreted Signaling	PMID: 14604834
392	PF	GLK	Igf1	Igf1r	2.82E-05	0	IGF1_IGF1R	Igf1 - Igf1r	IGF	Secreted Signaling	PMID: 14604834
393	Classical Mo	GLK	Igf1	Igf1r	0.000123925	0	IGF1_IGF1R	Igf1 - Igf1r	IGF	Secreted Signaling	PMID: 14604834
394	PVF	GLK	Igf1	Igf1r	1.86E-05	0	IGF1_IGF1R	Igf1 - Igf1r	IGF	Secreted Signaling	PMID: 14604834
395	RF	EC	Igf1	Igf1r	9.70E-06	0	IGF1_IGF1R	Igf1 - Igf1r	IGF	Secreted Signaling	PMID: 14604834
396	PF	EC	Igf1	Igf1r	2.87E-05	0	IGF1_IGF1R	Igf1 - Igf1r	IGF	Secreted Signaling	PMID: 14604834
397	Classical Mo	EC	Igf1	Igf1r	0.00012607	0	IGF1_IGF1R	Igf1 - Igf1r	IGF	Secreted Signaling	PMID: 14604834
398	PVF	EC	Igf1	Igf1r	1.89E-05	0	IGF1_IGF1R	Igf1 - Igf1r	IGF	Secreted Signaling	PMID: 14604834
399	RF	SMC	Igf1	Igf1r	6.95E-06	0	IGF1_IGF1R	Igf1 - Igf1r	IGF	Secreted Signaling	PMID: 14604834
400	PF	SMC	Igf1	Igf1r	2.05E-05	0	IGF1_IGF1R	Igf1 - Igf1r	IGF	Secreted Signaling	PMID: 14604834
401	Classical Mo	SMC	Igf1	Igf1r	9.04E-05	0	IGF1_IGF1R	Igf1 - Igf1r	IGF	Secreted Signaling	PMID: 14604834
402	PVF	SMC	Igf1	Igf1r	1.36E-05	0	IGF1_IGF1R	Igf1 - Igf1r	IGF	Secreted Signaling	PMID: 14604834
403	RF	LC	Igf1	Igf1r	4.33E-05	0	IGF1_IGF1R	Igf1 - Igf1r	IGF	Secreted Signaling	PMID: 14604834
404	PF	LC	Igf1	Igf1r	0.000128081	0	IGF1_IGF1R	Igf1 - Igf1r	IGF	Secreted Signaling	PMID: 14604834
405	Classical Mo	LC	Igf1	Igf1r	0.000563227	0	IGF1_IGF1R	Igf1 - Igf1r	IGF	Secreted Signaling	PMID: 14604834
406	PVF	LC	Igf1	Igf1r	8.45E-05	0	IGF1_IGF1R	Igf1 - Igf1r	IGF	Secreted Signaling	PMID: 14604834
407	RF	Tex	Igf1	Igf1r	5.26E-07	0	IGF1_IGF1R	Igf1 - Igf1r	IGF	Secreted Signaling	PMID: 14604834
408	PF	Tex	Igf1	Igf1r	1.56E-06	0	IGF1_IGF1R	Igf1 - Igf1r	IGF	Secreted Signaling	PMID: 14604834
409	Classical Mo	Tex	Igf1	Igf1r	6.84E-06	0.01	IGF1_IGF1R	Igf1 - Igf1r	IGF	Secreted Signaling	PMID: 14604834
410	PVF	Tex	Igf1	Igf1r	1.03E-06	0	IGF1_IGF1R	Igf1 - Igf1r	IGF	Secreted Signaling	PMID: 14604834
411	RF	BK	Igf1	ITGA6_ITGB4	0.001842473	0	IGF1_ITGA6_ITGB4	Igf1 - (Itga6+Itgb4)	IGF	Secreted Signaling	PMID: 28190785; PMID: 28873464
412	PF	BK	Igf1	ITGA6_ITGB4	0.005382901	0	IGF1_ITGA6_ITGB4	Igf1 - (Itga6+Itgb4)	IGF	Secreted Signaling	PMID: 28190785; PMID: 28873464
413	Classical Mo	BK	Igf1	ITGA6_ITGB4	0.023294644	0	IGF1_ITGA6_ITGB4	Igf1 - (Itga6+Itgb4)	IGF	Secreted Signaling	PMID: 28190785; PMID: 28873464
414	PVF	BK	Igf1	ITGA6_ITGB4	0.003591581	0	IGF1_ITGA6_ITGB4	Igf1 - (Itga6+Itgb4)	IGF	Secreted Signaling	PMID: 28190785; PMID: 28873464
415	RF	HFK-I	Igf1	ITGA6_ITGB4	0.00239505	0	IGF1_ITGA6_ITGB4	Igf1 - (Itga6+Itgb4)	IGF	Secreted Signaling	PMID: 28190785; PMID: 28873464
416	PF	HFK-I	Igf1	ITGA6_ITGB4	0.006992473	0	IGF1_ITGA6_ITGB4	Igf1 - (Itga6+Itgb4)	IGF	Secreted Signaling	PMID: 28190785; PMID: 28873464
417	Classical Mo	HFK-I	Igf1	ITGA6_ITGB4	0.030231853	0	IGF1_ITGA6_ITGB4	Igf1 - (Itga6+Itgb4)	IGF	Secreted Signaling	PMID: 28190785; PMID: 28873464
418	PVF	HFK-I	Igf1	ITGA6_ITGB4	0.004668477	0	IGF1_ITGA6_ITGB4	Igf1 - (Itga6+Itgb4)	IGF	Secreted Signaling	PMID: 28190785; PMID: 28873464
419	RF	HFK-II	Igf1	ITGA6_ITGB4	0.000847892	0	IGF1_ITGA6_ITGB4	Igf1 - (Itga6+Itgb4)	IGF	Secreted Signaling	PMID: 28190785; PMID: 28873464
420	PF	HFK-II	Igf1	ITGA6_ITGB4	0.002496664	0	IGF1_ITGA6_ITGB4	Igf1 - (Itga6+Itgb4)	IGF	Secreted Signaling	PMID: 28190785; PMID: 28873464
421	Classical Mo	HFK-II	Igf1	ITGA6_ITGB4	0.010921114	0	IGF1_ITGA6_ITGB4	Igf1 - (Itga6+Itgb4)	IGF	Secreted Signaling	PMID: 28190785; PMID: 28873464
422	PVF	HFK-II	Igf1	ITGA6_ITGB4	0.00165385	0	IGF1_ITGA6_ITGB4	Igf1 - (Itga6+Itgb4)	IGF	Secreted Signaling	PMID: 28190785; PMID: 28873464
423	RF	HFK-III	Igf1	ITGA6_ITGB4	0.000705613	0	IGF1_ITGA6_ITGB4	Igf1 - (Itga6+Itgb4)	IGF	Secreted Signaling	PMID: 28190785; PMID: 28873464
424	PF	HFK-III	Igf1	ITGA6_ITGB4	0.002077517	0	IGF1_ITGA6_ITGB4	Igf1 - (Itga6+Itgb4)	IGF	Secreted Signaling	PMID: 28190785; PMID: 28873464
425	Classical Mo	HFK-III	Igf1	ITGA6_ITGB4	0.009086457	0	IGF1_ITGA6_ITGB4	Igf1 - (Itga6+Itgb4)	IGF	Secreted Signaling	PMID: 28190785; PMID: 28873464
426	PVF	HFK-III	Igf1	ITGA6_ITGB4	0.001376317	0	IGF1_ITGA6_ITGB4	Igf1 - (Itga6+Itgb4)	IGF	Secreted Signaling	PMID: 28190785; PMID: 28873464
427	RF	Prolifer. K	Igf1	ITGA6_ITGB4	0.00220013	0	IGF1_ITGA6_ITGB4	Igf1 - (Itga6+Itgb4)	IGF	Secreted Signaling	PMID: 28190785; PMID: 28873464
428	PF	Prolifer. K	Igf1	ITGA6_ITGB4	0.006434464	0	IGF1_ITGA6_ITGB4	Igf1 - (Itga6+Itgb4)	IGF	Secreted Signaling	PMID: 28190785; PMID: 28873464
429	Classical Mo	Prolifer. K	Igf1	ITGA6_ITGB4	0.027884475	0	IGF1_ITGA6_ITGB4	Igf1 - (Itga6+Itgb4)	IGF	Secreted Signaling	PMID: 28190785; PMID: 28873464
430	PVF	Prolifer. K	Igf1	ITGA6_ITGB4	0.004289125	0	IGF1_ITGA6_ITGB4	Igf1 - (Itga6+Itgb4)	IGF	Secreted Signaling	PMID: 28190785; PMID: 28873464
431	RF	EC	Igf1	ITGA6_ITGB4	0.000763401	0	IGF1_ITGA6_ITGB4	Igf1 - (Itga6+Itgb4)	IGF	Secreted Signaling	PMID: 28190785; PMID: 28873464
432	PF	EC	Igf1	ITGA6_ITGB4	0.002247741	0	IGF1_ITGA6_ITGB4	Igf1 - (Itga6+Itgb4)	IGF	Secreted Signaling	PMID: 28190785; PMID: 28873464
433	Classical Mo	EC	Igf1	ITGA6_ITGB4	0.009831453	0	IGF1_ITGA6_ITGB4	Igf1 - (Itga6+Itgb4)	IGF	Secreted Signaling	PMID: 28190785; PMID: 28873464
434	PVF	EC	Igf1	ITGA6_ITGB4	0.001489038	0	IGF1_ITGA6_ITGB4	Igf1 - (Itga6+Itgb4)	IGF	Secreted Signaling	PMID: 28190785; PMID: 28873464
435	RF	Classical Mo	Ccl8	Ccr2	0.002462076	0	CCL8_CCR2	Ccl8 - Ccr2	CCL	Secreted Signaling	KEGG: mmu04060
436	PF	Classical Mo	Ccl8	Ccr2	0.002362454	0	CCL8_CCR2	Ccl8 - Ccr2	CCL	Secreted Signaling	KEGG: mmu04060
437	Classical Mo	Classical Mo	Ccl8	Ccr2	0.043051057	0	CCL8_CCR2	Ccl8 - Ccr2	CCL	Secreted Signaling	KEGG: mmu04060
438	RF	M1 Mac	Ccl8	Ccr2	0.001901198	0	CCL8_CCR2	Ccl8 - Ccr2	CCL	Secreted Signaling	KEGG: mmu04060
439	PF	M1 Mac	Ccl8	Ccr2	0.001824229	0	CCL8_CCR2	Ccl8 - Ccr2	CCL	Secreted Signaling	KEGG: mmu04060
440	Classical Mo	M1 Mac	Ccl8	Ccr2	0.03355476	0	CCL8_CCR2	Ccl8 - Ccr2	CCL	Secreted Signaling	KEGG: mmu04060
441	RF	CTL	Ccl8	Ccr2	0.002207467	0	CCL8_CCR2	Ccl8 - Ccr2	CCL	Secreted Signaling	KEGG: mmu04060
442	PF	CTL	Ccl8	Ccr2	0.002118126	0	CCL8_CCR2	Ccl8 - Ccr2	CCL	Secreted Signaling	KEGG: mmu04060
443	Classical Mo	CTL	Ccl8	Ccr2	0.038762161	0	CCL8_CCR2	Ccl8 - Ccr2	CCL	Secreted Signaling	KEGG: mmu04060
444	Classical Mo	Classical Mo	Ccl6	Ccr2	0.015389993	0	CCL6_CCR2	Ccl6 - Ccr2	CCL	Secreted Signaling	KEGG: mmu04060
445	Classical Mo	M1 Mac	Ccl6	Ccr2	0.011919237	0	CCL6_CCR2	Ccl6 - Ccr2	CCL	Secreted Signaling	KEGG: mmu04060
446	Classical Mo	CTL	Ccl6	Ccr2	0.013817	0	CCL6_CCR2	Ccl6 - Ccr2	CCL	Secreted Signaling	KEGG: mmu04060
447	RF	Classical Mo	Ccl7	Ccr2	0.012256875	0	CCL7_CCR2	Ccl7 - Ccr2	CCL	Secreted Signaling	KEGG: mmu04060
448	PF	Classical Mo	Ccl7	Ccr2	0.010840826	0	CCL7_CCR2	Ccl7 - Ccr2	CCL	Secreted Signaling	KEGG: mmu04060
449	Classical Mo	Classical Mo	Ccl7	Ccr2	0.026748141	0	CCL7_CCR2	Ccl7 - Ccr2	CCL	Secreted Signaling	KEGG: mmu04060
450	M1 Mac	Classical Mo	Ccl7	Ccr2	0.002099118	0	CCL7_CCR2	Ccl7 - Ccr2	CCL	Secreted Signaling	KEGG: mmu04060
451	PVF	Classical Mo	Ccl7	Ccr2	0.003384056	0	CCL7_CCR2	Ccl7 - Ccr2	CCL	Secreted Signaling	KEGG: mmu04060
452	RF	M1 Mac	Ccl7	Ccr2	0.009485893	0	CCL7_CCR2	Ccl7 - Ccr2	CCL	Secreted Signaling	KEGG: mmu04060
453	PF	M1 Mac	Ccl7	Ccr2	0.00838726	0	CCL7_CCR2	Ccl7 - Ccr2	CCL	Secreted Signaling	KEGG: mmu04060
454	Classical Mo	M1 Mac	Ccl7	Ccr2	0.020769925	0	CCL7_CCR2	Ccl7 - Ccr2	CCL	Secreted Signaling	KEGG: mmu04060
455	M1 Mac	M1 Mac	Ccl7	Ccr2	0.00162079	0	CCL7_CCR2	Ccl7 - Ccr2	CCL	Secreted Signaling	KEGG: mmu04060
456	PVF	M1 Mac	Ccl7	Ccr2	0.002613695	0	CCL7_CCR2	Ccl7 - Ccr2	CCL	Secreted Signaling	KEGG: mmu04060
457	RF	CTL	Ccl7	Ccr2	0.011000536	0	CCL7_CCR2	Ccl7 - Ccr2	CCL	Secreted Signaling	KEGG: mmu04060
458	PF	CTL	Ccl7	Ccr2	0.009728204	0	CCL7_CCR2	Ccl7 - Ccr2	CCL	Secreted Signaling	KEGG: mmu04060
459	Classical Mo	CTL	Ccl7	Ccr2	0.024042592	0	CCL7_CCR2	Ccl7 - Ccr2	CCL	Secreted Signaling	KEGG: mmu04060
460	M1 Mac	CTL	Ccl7	Ccr2	0.001881973	0	CCL7_CCR2	Ccl7 - Ccr2	CCL	Secreted Signaling	KEGG: mmu04060
461	PVF	CTL	Ccl7	Ccr2	0.003034394	0	CCL7_CCR2	Ccl7 - Ccr2	CCL	Secreted Signaling	KEGG: mmu04060
462	PF	Classical Mo	Ccl2	Ccr2	0.001762157	0	CCL2_CCR2	Ccl2 - Ccr2	CCL	Secreted Signaling	KEGG: mmu04060
463	Classical Mo	Classical Mo	Ccl2	Ccr2	0.018373114	0	CCL2_CCR2	Ccl2 - Ccr2	CCL	Secreted Signaling	KEGG: mmu04060
464	M1 Mac	Classical Mo	Ccl2	Ccr2	0.002452422	0	CCL2_CCR2	Ccl2 - Ccr2	CCL	Secreted Signaling	KEGG: mmu04060
465	PF	M1 Mac	Ccl2	Ccr2	0.001360508	0	CCL2_CCR2	Ccl2 - Ccr2	CCL	Secreted Signaling	KEGG: mmu04060
466	Classical Mo	M1 Mac	Ccl2	Ccr2	0.014239333	0	CCL2_CCR2	Ccl2 - Ccr2	CCL	Secreted Signaling	KEGG: mmu04060
467	M1 Mac	M1 Mac	Ccl2	Ccr2	0.001893739	0	CCL2_CCR2	Ccl2 - Ccr2	CCL	Secreted Signaling	KEGG: mmu04060
468	PF	CTL	Ccl2	Ccr2	0.001579814	0	CCL2_CCR2	Ccl2 - Ccr2	CCL	Secreted Signaling	KEGG: mmu04060
469	Classical Mo	CTL	Ccl2	Ccr2	0.01650033	0	CCL2_CCR2	Ccl2 - Ccr2	CCL	Secreted Signaling	KEGG: mmu04060
470	M1 Mac	CTL	Ccl2	Ccr2	0.00219881	0	CCL2_CCR2	Ccl2 - Ccr2	CCL	Secreted Signaling	KEGG: mmu04060
471	RF	Classical Mo	Ccl27a	Ccr2	0.003049836	0	CCL27A_CCR2	Ccl27a - Ccr2	CCL	Secreted Signaling	KEGG: mmu04060
472	SK	Classical Mo	Ccl27a	Ccr2	0.029830461	0	CCL27A_CCR2	Ccl27a - Ccr2	CCL	Secreted Signaling	KEGG: mmu04060
473	BK	Classical Mo	Ccl27a	Ccr2	0.039664297	0	CCL27A_CCR2	Ccl27a - Ccr2	CCL	Secreted Signaling	KEGG: mmu04060
474	HFK-I	Classical Mo	Ccl27a	Ccr2	0.042914464	0	CCL27A_CCR2	Ccl27a - Ccr2	CCL	Secreted Signaling	KEGG: mmu04060
475	PF	Classical Mo	Ccl27a	Ccr2	0.00249694	0	CCL27A_CCR2	Ccl27a - Ccr2	CCL	Secreted Signaling	KEGG: mmu04060
476	Classical Mo	Classical Mo	Ccl27a	Ccr2	0.002618064	0	CCL27A_CCR2	Ccl27a - Ccr2	CCL	Secreted Signaling	KEGG: mmu04060
477	M1 Mac	Classical Mo	Ccl27a	Ccr2	0.003163258	0	CCL27A_CCR2	Ccl27a - Ccr2	CCL	Secreted Signaling	KEGG: mmu04060
478	HFK-II	Classical Mo	Ccl27a	Ccr2	0.049053798	0	CCL27A_CCR2	Ccl27a - Ccr2	CCL	Secreted Signaling	KEGG: mmu04060
479	PVF	Classical Mo	Ccl27a	Ccr2	0.003029565	0	CCL27A_CCR2	Ccl27a - Ccr2	CCL	Secreted Signaling	KEGG: mmu04060
480	vSMC	Classical Mo	Ccl27a	Ccr2	0.003678615	0	CCL27A_CCR2	Ccl27a - Ccr2	CCL	Secreted Signaling	KEGG: mmu04060
481	HFK-III	Classical Mo	Ccl27a	Ccr2	0.018919291	0	CCL27A_CCR2	Ccl27a - Ccr2	CCL	Secreted Signaling	KEGG: mmu04060
482	SBK	Classical Mo	Ccl27a	Ccr2	0.040244142	0	CCL27A_CCR2	Ccl27a - Ccr2	CCL	Secreted Signaling	KEGG: mmu04060
483	Prolifer. K	Classical Mo	Ccl27a	Ccr2	0.031005535	0	CCL27A_CCR2	Ccl27a - Ccr2	CCL	Secreted Signaling	KEGG: mmu04060
484	GLK	Classical Mo	Ccl27a	Ccr2	0.022508525	0	CCL27A_CCR2	Ccl27a - Ccr2	CCL	Secreted Signaling	KEGG: mmu04060
485	SMC	Classical Mo	Ccl27a	Ccr2	0.003486624	0	CCL27A_CCR2	Ccl27a - Ccr2	CCL	Secreted Signaling	KEGG: mmu04060
486	LC	Classical Mo	Ccl27a	Ccr2	0.003491759	0	CCL27A_CCR2	Ccl27a - Ccr2	CCL	Secreted Signaling	KEGG: mmu04060
487	Tex	Classical Mo	Ccl27a	Ccr2	0.005463253	0	CCL27A_CCR2	Ccl27a - Ccr2	CCL	Secreted Signaling	KEGG: mmu04060
488	RF	M1 Mac	Ccl27a	Ccr2	0.002355379	0	CCL27A_CCR2	Ccl27a - Ccr2	CCL	Secreted Signaling	KEGG: mmu04060
489	SK	M1 Mac	Ccl27a	Ccr2	0.023179753	0	CCL27A_CCR2	Ccl27a - Ccr2	CCL	Secreted Signaling	KEGG: mmu04060
490	BK	M1 Mac	Ccl27a	Ccr2	0.030890943	0	CCL27A_CCR2	Ccl27a - Ccr2	CCL	Secreted Signaling	KEGG: mmu04060
491	HFK-I	M1 Mac	Ccl27a	Ccr2	0.033447243	0	CCL27A_CCR2	Ccl27a - Ccr2	CCL	Secreted Signaling	KEGG: mmu04060
492	PF	M1 Mac	Ccl27a	Ccr2	0.001928135	0	CCL27A_CCR2	Ccl27a - Ccr2	CCL	Secreted Signaling	KEGG: mmu04060
493	Classical Mo	M1 Mac	Ccl27a	Ccr2	0.002021723	0	CCL27A_CCR2	Ccl27a - Ccr2	CCL	Secreted Signaling	KEGG: mmu04060
494	M1 Mac	M1 Mac	Ccl27a	Ccr2	0.002443037	0	CCL27A_CCR2	Ccl27a - Ccr2	CCL	Secreted Signaling	KEGG: mmu04060
495	HFK-II	M1 Mac	Ccl27a	Ccr2	0.038286378	0	CCL27A_CCR2	Ccl27a - Ccr2	CCL	Secreted Signaling	KEGG: mmu04060
496	PVF	M1 Mac	Ccl27a	Ccr2	0.002339712	0	CCL27A_CCR2	Ccl27a - Ccr2	CCL	Secreted Signaling	KEGG: mmu04060
497	vSMC	M1 Mac	Ccl27a	Ccr2	0.002841391	0	CCL27A_CCR2	Ccl27a - Ccr2	CCL	Secreted Signaling	KEGG: mmu04060
498	HFK-III	M1 Mac	Ccl27a	Ccr2	0.014664461	0	CCL27A_CCR2	Ccl27a - Ccr2	CCL	Secreted Signaling	KEGG: mmu04060
499	SBK	M1 Mac	Ccl27a	Ccr2	0.031346719	0	CCL27A_CCR2	Ccl27a - Ccr2	CCL	Secreted Signaling	KEGG: mmu04060
500	Prolifer. K	M1 Mac	Ccl27a	Ccr2	0.024099352	0	CCL27A_CCR2	Ccl27a - Ccr2	CCL	Secreted Signaling	KEGG: mmu04060
501	GLK	M1 Mac	Ccl27a	Ccr2	0.017460865	0	CCL27A_CCR2	Ccl27a - Ccr2	CCL	Secreted Signaling	KEGG: mmu04060
502	SMC	M1 Mac	Ccl27a	Ccr2	0.002692977	0	CCL27A_CCR2	Ccl27a - Ccr2	CCL	Secreted Signaling	KEGG: mmu04060
503	LC	M1 Mac	Ccl27a	Ccr2	0.002696947	0	CCL27A_CCR2	Ccl27a - Ccr2	CCL	Secreted Signaling	KEGG: mmu04060
504	Tex	M1 Mac	Ccl27a	Ccr2	0.00422158	0	CCL27A_CCR2	Ccl27a - Ccr2	CCL	Secreted Signaling	KEGG: mmu04060
505	RF	CTL	Ccl27a	Ccr2	0.002734613	0	CCL27A_CCR2	Ccl27a - Ccr2	CCL	Secreted Signaling	KEGG: mmu04060
506	SK	CTL	Ccl27a	Ccr2	0.026821731	0	CCL27A_CCR2	Ccl27a - Ccr2	CCL	Secreted Signaling	KEGG: mmu04060
507	BK	CTL	Ccl27a	Ccr2	0.035700214	0	CCL27A_CCR2	Ccl27a - Ccr2	CCL	Secreted Signaling	KEGG: mmu04060
508	HFK-I	CTL	Ccl27a	Ccr2	0.038638626	0	CCL27A_CCR2	Ccl27a - Ccr2	CCL	Secreted Signaling	KEGG: mmu04060
509	PF	CTL	Ccl27a	Ccr2	0.002238734	0	CCL27A_CCR2	Ccl27a - Ccr2	CCL	Secreted Signaling	KEGG: mmu04060
510	Classical Mo	CTL	Ccl27a	Ccr2	0.002347363	0	CCL27A_CCR2	Ccl27a - Ccr2	CCL	Secreted Signaling	KEGG: mmu04060
511	M1 Mac	CTL	Ccl27a	Ccr2	0.002836345	0	CCL27A_CCR2	Ccl27a - Ccr2	CCL	Secreted Signaling	KEGG: mmu04060
512	HFK-II	CTL	Ccl27a	Ccr2	0.044194505	0	CCL27A_CCR2	Ccl27a - Ccr2	CCL	Secreted Signaling	KEGG: mmu04060
513	PVF	CTL	Ccl27a	Ccr2	0.002716431	0	CCL27A_CCR2	Ccl27a - Ccr2	CCL	Secreted Signaling	KEGG: mmu04060
514	vSMC	CTL	Ccl27a	Ccr2	0.003298618	0	CCL27A_CCR2	Ccl27a - Ccr2	CCL	Secreted Signaling	KEGG: mmu04060
515	HFK-III	CTL	Ccl27a	Ccr2	0.016991798	0	CCL27A_CCR2	Ccl27a - Ccr2	CCL	Secreted Signaling	KEGG: mmu04060
516	SBK	CTL	Ccl27a	Ccr2	0.036224295	0	CCL27A_CCR2	Ccl27a - Ccr2	CCL	Secreted Signaling	KEGG: mmu04060
517	Prolifer. K	CTL	Ccl27a	Ccr2	0.027881692	0	CCL27A_CCR2	Ccl27a - Ccr2	CCL	Secreted Signaling	KEGG: mmu04060
518	GLK	CTL	Ccl27a	Ccr2	0.020222899	0	CCL27A_CCR2	Ccl27a - Ccr2	CCL	Secreted Signaling	KEGG: mmu04060
519	SMC	CTL	Ccl27a	Ccr2	0.003126397	0	CCL27A_CCR2	Ccl27a - Ccr2	CCL	Secreted Signaling	KEGG: mmu04060
520	LC	CTL	Ccl27a	Ccr2	0.003131003	0	CCL27A_CCR2	Ccl27a - Ccr2	CCL	Secreted Signaling	KEGG: mmu04060
521	Tex	CTL	Ccl27a	Ccr2	0.004899811	0	CCL27A_CCR2	Ccl27a - Ccr2	CCL	Secreted Signaling	KEGG: mmu04060
522	RF	SK	Ccl19	Ackr4	0.001964348	0	CCL19_ACKR4	Ccl19 - Ackr4	CCL	Secreted Signaling	KEGG: mmu04060
523	PF	SK	Ccl19	Ackr4	0.003905464	0	CCL19_ACKR4	Ccl19 - Ackr4	CCL	Secreted Signaling	KEGG: mmu04060
524	PVF	SK	Ccl19	Ackr4	0.001993137	0	CCL19_ACKR4	Ccl19 - Ackr4	CCL	Secreted Signaling	KEGG: mmu04060
525	RF	BK	Ccl19	Ackr4	0.002797789	0	CCL19_ACKR4	Ccl19 - Ackr4	CCL	Secreted Signaling	KEGG: mmu04060
526	PF	BK	Ccl19	Ackr4	0.005557902	0	CCL19_ACKR4	Ccl19 - Ackr4	CCL	Secreted Signaling	KEGG: mmu04060
527	PVF	BK	Ccl19	Ackr4	0.002838759	0	CCL19_ACKR4	Ccl19 - Ackr4	CCL	Secreted Signaling	KEGG: mmu04060
528	RF	HFK-I	Ccl19	Ackr4	0.003417268	0	CCL19_ACKR4	Ccl19 - Ackr4	CCL	Secreted Signaling	KEGG: mmu04060
529	PF	HFK-I	Ccl19	Ackr4	0.006784362	0	CCL19_ACKR4	Ccl19 - Ackr4	CCL	Secreted Signaling	KEGG: mmu04060
530	PVF	HFK-I	Ccl19	Ackr4	0.003467278	0	CCL19_ACKR4	Ccl19 - Ackr4	CCL	Secreted Signaling	KEGG: mmu04060
531	RF	HFK-II	Ccl19	Ackr4	0.006752469	0	CCL19_ACKR4	Ccl19 - Ackr4	CCL	Secreted Signaling	KEGG: mmu04060
532	PF	HFK-II	Ccl19	Ackr4	0.013361735	0	CCL19_ACKR4	Ccl19 - Ackr4	CCL	Secreted Signaling	KEGG: mmu04060
533	PVF	HFK-II	Ccl19	Ackr4	0.006850953	0	CCL19_ACKR4	Ccl19 - Ackr4	CCL	Secreted Signaling	KEGG: mmu04060
534	RF	PVF	Ccl19	Ackr4	0.001976046	0	CCL19_ACKR4	Ccl19 - Ackr4	CCL	Secreted Signaling	KEGG: mmu04060
535	PF	PVF	Ccl19	Ackr4	0.003928677	0	CCL19_ACKR4	Ccl19 - Ackr4	CCL	Secreted Signaling	KEGG: mmu04060
536	PVF	PVF	Ccl19	Ackr4	0.002005007	0	CCL19_ACKR4	Ccl19 - Ackr4	CCL	Secreted Signaling	KEGG: mmu04060
537	RF	HFK-III	Ccl19	Ackr4	0.003016865	0	CCL19_ACKR4	Ccl19 - Ackr4	CCL	Secreted Signaling	KEGG: mmu04060
538	PF	HFK-III	Ccl19	Ackr4	0.005991806	0	CCL19_ACKR4	Ccl19 - Ackr4	CCL	Secreted Signaling	KEGG: mmu04060
539	PVF	HFK-III	Ccl19	Ackr4	0.003061033	0	CCL19_ACKR4	Ccl19 - Ackr4	CCL	Secreted Signaling	KEGG: mmu04060
540	RF	Prolifer. K	Ccl19	Ackr4	0.00171294	0	CCL19_ACKR4	Ccl19 - Ackr4	CCL	Secreted Signaling	KEGG: mmu04060
541	PF	Prolifer. K	Ccl19	Ackr4	0.00340647	0	CCL19_ACKR4	Ccl19 - Ackr4	CCL	Secreted Signaling	KEGG: mmu04060
542	PVF	Prolifer. K	Ccl19	Ackr4	0.001738052	0	CCL19_ACKR4	Ccl19 - Ackr4	CCL	Secreted Signaling	KEGG: mmu04060
543	EC	SK	Ccl21a	Ackr4	0.009031527	0	CCL21A_ACKR4	Ccl21a - Ackr4	CCL	Secreted Signaling	KEGG: mmu04060
544	EC	BK	Ccl21a	Ackr4	0.012824927	0	CCL21A_ACKR4	Ccl21a - Ackr4	CCL	Secreted Signaling	KEGG: mmu04060
545	EC	HFK-I	Ccl21a	Ackr4	0.015629795	0	CCL21A_ACKR4	Ccl21a - Ackr4	CCL	Secreted Signaling	KEGG: mmu04060
546	EC	HFK-II	Ccl21a	Ackr4	0.030519219	0	CCL21A_ACKR4	Ccl21a - Ackr4	CCL	Secreted Signaling	KEGG: mmu04060
547	EC	PVF	Ccl21a	Ackr4	0.009084931	0	CCL21A_ACKR4	Ccl21a - Ackr4	CCL	Secreted Signaling	KEGG: mmu04060
548	EC	HFK-III	Ccl21a	Ackr4	0.013818283	0	CCL21A_ACKR4	Ccl21a - Ackr4	CCL	Secreted Signaling	KEGG: mmu04060
549	EC	Prolifer. K	Ccl21a	Ackr4	0.007882769	0	CCL21A_ACKR4	Ccl21a - Ackr4	CCL	Secreted Signaling	KEGG: mmu04060
550	RF	SK	Ccl8	Ackr4	0.001138544	0	CCL8_ACKR4	Ccl8 - Ackr4	CCL	Secreted Signaling	KEGG: mmu04060
551	PF	SK	Ccl8	Ackr4	0.001092417	0	CCL8_ACKR4	Ccl8 - Ackr4	CCL	Secreted Signaling	KEGG: mmu04060
552	Classical Mo	SK	Ccl8	Ackr4	0.020353408	0	CCL8_ACKR4	Ccl8 - Ackr4	CCL	Secreted Signaling	KEGG: mmu04060
553	RF	BK	Ccl8	Ackr4	0.00162218	0	CCL8_ACKR4	Ccl8 - Ackr4	CCL	Secreted Signaling	KEGG: mmu04060
554	PF	BK	Ccl8	Ackr4	0.001556489	0	CCL8_ACKR4	Ccl8 - Ackr4	CCL	Secreted Signaling	KEGG: mmu04060
555	Classical Mo	BK	Ccl8	Ackr4	0.028764165	0	CCL8_ACKR4	Ccl8 - Ackr4	CCL	Secreted Signaling	KEGG: mmu04060
556	RF	HFK-I	Ccl8	Ackr4	0.001981876	0	CCL8_ACKR4	Ccl8 - Ackr4	CCL	Secreted Signaling	KEGG: mmu04060
557	PF	HFK-I	Ccl8	Ackr4	0.001901647	0	CCL8_ACKR4	Ccl8 - Ackr4	CCL	Secreted Signaling	KEGG: mmu04060
558	Classical Mo	HFK-I	Ccl8	Ackr4	0.03493166	0	CCL8_ACKR4	Ccl8 - Ackr4	CCL	Secreted Signaling	KEGG: mmu04060
559	RF	HFK-II	Ccl8	Ackr4	0.003921669	0	CCL8_ACKR4	Ccl8 - Ackr4	CCL	Secreted Signaling	KEGG: mmu04060
560	PF	HFK-II	Ccl8	Ackr4	0.003763211	0	CCL8_ACKR4	Ccl8 - Ackr4	CCL	Secreted Signaling	KEGG: mmu04060
561	Classical Mo	HFK-II	Ccl8	Ackr4	0.066957896	0	CCL8_ACKR4	Ccl8 - Ackr4	CCL	Secreted Signaling	KEGG: mmu04060
562	RF	PVF	Ccl8	Ackr4	0.00114533	0	CCL8_ACKR4	Ccl8 - Ackr4	CCL	Secreted Signaling	KEGG: mmu04060
563	PF	PVF	Ccl8	Ackr4	0.001098929	0	CCL8_ACKR4	Ccl8 - Ackr4	CCL	Secreted Signaling	KEGG: mmu04060
564	Classical Mo	PVF	Ccl8	Ackr4	0.020472376	0	CCL8_ACKR4	Ccl8 - Ackr4	CCL	Secreted Signaling	KEGG: mmu04060
565	RF	HFK-III	Ccl8	Ackr4	0.001749363	0	CCL8_ACKR4	Ccl8 - Ackr4	CCL	Secreted Signaling	KEGG: mmu04060
566	PF	HFK-III	Ccl8	Ackr4	0.001678531	0	CCL8_ACKR4	Ccl8 - Ackr4	CCL	Secreted Signaling	KEGG: mmu04060
567	Classical Mo	HFK-III	Ccl8	Ackr4	0.030953384	0	CCL8_ACKR4	Ccl8 - Ackr4	CCL	Secreted Signaling	KEGG: mmu04060
568	RF	Prolifer. K	Ccl8	Ackr4	0.000992722	0	CCL8_ACKR4	Ccl8 - Ackr4	CCL	Secreted Signaling	KEGG: mmu04060
569	PF	Prolifer. K	Ccl8	Ackr4	0.000952497	0	CCL8_ACKR4	Ccl8 - Ackr4	CCL	Secreted Signaling	KEGG: mmu04060
570	Classical Mo	Prolifer. K	Ccl8	Ackr4	0.017790424	0	CCL8_ACKR4	Ccl8 - Ackr4	CCL	Secreted Signaling	KEGG: mmu04060
571	PF	RF	Ccl2	Ackr1	0.001032595	0	CCL2_ACKR1	Ccl2 - Ackr1	CCL	Secreted Signaling	PMID: 26740381
572	Classical Mo	RF	Ccl2	Ackr1	0.010841036	0	CCL2_ACKR1	Ccl2 - Ackr1	CCL	Secreted Signaling	PMID: 26740381
573	M1 Mac	RF	Ccl2	Ackr1	0.001437491	0	CCL2_ACKR1	Ccl2 - Ackr1	CCL	Secreted Signaling	PMID: 26740381
574	PF	PF	Ccl2	Ackr1	0.000591106	0	CCL2_ACKR1	Ccl2 - Ackr1	CCL	Secreted Signaling	PMID: 26740381
575	Classical Mo	PF	Ccl2	Ackr1	0.006232075	0	CCL2_ACKR1	Ccl2 - Ackr1	CCL	Secreted Signaling	PMID: 26740381
576	M1 Mac	PF	Ccl2	Ackr1	0.000823029	0	CCL2_ACKR1	Ccl2 - Ackr1	CCL	Secreted Signaling	PMID: 26740381
577	RF	RF	Ccl7	Ackr1	0.007213729	0	CCL7_ACKR1	Ccl7 - Ackr1	CCL	Secreted Signaling	PMID: 26740381
578	PF	RF	Ccl7	Ackr1	0.006376559	0	CCL7_ACKR1	Ccl7 - Ackr1	CCL	Secreted Signaling	PMID: 26740381
579	Classical Mo	RF	Ccl7	Ackr1	0.015838106	0	CCL7_ACKR1	Ccl7 - Ackr1	CCL	Secreted Signaling	PMID: 26740381
580	M1 Mac	RF	Ccl7	Ackr1	0.001230221	0	CCL7_ACKR1	Ccl7 - Ackr1	CCL	Secreted Signaling	PMID: 26740381
581	PVF	RF	Ccl7	Ackr1	0.001984337	0	CCL7_ACKR1	Ccl7 - Ackr1	CCL	Secreted Signaling	PMID: 26740381
582	RF	PF	Ccl7	Ackr1	0.004140428	0	CCL7_ACKR1	Ccl7 - Ackr1	CCL	Secreted Signaling	PMID: 26740381
583	PF	PF	Ccl7	Ackr1	0.003658606	0	CCL7_ACKR1	Ccl7 - Ackr1	CCL	Secreted Signaling	PMID: 26740381
584	Classical Mo	PF	Ccl7	Ackr1	0.009124286	0	CCL7_ACKR1	Ccl7 - Ackr1	CCL	Secreted Signaling	PMID: 26740381
585	M1 Mac	PF	Ccl7	Ackr1	0.000704295	0	CCL7_ACKR1	Ccl7 - Ackr1	CCL	Secreted Signaling	PMID: 26740381
586	PVF	PF	Ccl7	Ackr1	0.00113639	0	CCL7_ACKR1	Ccl7 - Ackr1	CCL	Secreted Signaling	PMID: 26740381
587	RF	RF	Ccl8	Ackr1	0.001443155	0	CCL8_ACKR1	Ccl8 - Ackr1	CCL	Secreted Signaling	PMID: 26740381
588	PF	RF	Ccl8	Ackr1	0.001384704	0	CCL8_ACKR1	Ccl8 - Ackr1	CCL	Secreted Signaling	PMID: 26740381
589	Classical Mo	RF	Ccl8	Ackr1	0.025666752	0	CCL8_ACKR1	Ccl8 - Ackr1	CCL	Secreted Signaling	PMID: 26740381
590	RF	PF	Ccl8	Ackr1	0.000826274	0	CCL8_ACKR1	Ccl8 - Ackr1	CCL	Secreted Signaling	PMID: 26740381
591	PF	PF	Ccl8	Ackr1	0.000792789	0	CCL8_ACKR1	Ccl8 - Ackr1	CCL	Secreted Signaling	PMID: 26740381
592	Classical Mo	PF	Ccl8	Ackr1	0.014849404	0	CCL8_ACKR1	Ccl8 - Ackr1	CCL	Secreted Signaling	PMID: 26740381
593	RF	RF	Ccl11	Ackr1	0.008989169	0	CCL11_ACKR1	Ccl11 - Ackr1	CCL	Secreted Signaling	PMID: 26740381
594	PF	RF	Ccl11	Ackr1	0.008189118	0	CCL11_ACKR1	Ccl11 - Ackr1	CCL	Secreted Signaling	PMID: 26740381
595	PVF	RF	Ccl11	Ackr1	0.001827726	0	CCL11_ACKR1	Ccl11 - Ackr1	CCL	Secreted Signaling	PMID: 26740381
596	RF	PF	Ccl11	Ackr1	0.005163401	0	CCL11_ACKR1	Ccl11 - Ackr1	CCL	Secreted Signaling	PMID: 26740381
597	PF	PF	Ccl11	Ackr1	0.004702234	0	CCL11_ACKR1	Ccl11 - Ackr1	CCL	Secreted Signaling	PMID: 26740381
598	PVF	PF	Ccl11	Ackr1	0.001046632	0	CCL11_ACKR1	Ccl11 - Ackr1	CCL	Secreted Signaling	PMID: 26740381
599	PF	Classical Mo	Cxcl12	Cxcr4	0.018070604	0	CXCL12_CXCR4	Cxcl12 - Cxcr4	CXCL	Secreted Signaling	KEGG: mmu04060
600	HFK-II	Classical Mo	Cxcl12	Cxcr4	0.001962533	0	CXCL12_CXCR4	Cxcl12 - Cxcr4	CXCL	Secreted Signaling	KEGG: mmu04060
601	PVF	Classical Mo	Cxcl12	Cxcr4	0.001289814	0	CXCL12_CXCR4	Cxcl12 - Cxcr4	CXCL	Secreted Signaling	KEGG: mmu04060
602	vSMC	Classical Mo	Cxcl12	Cxcr4	0.002416577	0	CXCL12_CXCR4	Cxcl12 - Cxcr4	CXCL	Secreted Signaling	KEGG: mmu04060
603	HFK-III	Classical Mo	Cxcl12	Cxcr4	0.001652026	0	CXCL12_CXCR4	Cxcl12 - Cxcr4	CXCL	Secreted Signaling	KEGG: mmu04060
604	EC	Classical Mo	Cxcl12	Cxcr4	0.006525585	0	CXCL12_CXCR4	Cxcl12 - Cxcr4	CXCL	Secreted Signaling	KEGG: mmu04060
605	PF	M1 Mac	Cxcl12	Cxcr4	0.027912056	0	CXCL12_CXCR4	Cxcl12 - Cxcr4	CXCL	Secreted Signaling	KEGG: mmu04060
606	HFK-II	M1 Mac	Cxcl12	Cxcr4	0.003058677	0	CXCL12_CXCR4	Cxcl12 - Cxcr4	CXCL	Secreted Signaling	KEGG: mmu04060
607	PVF	M1 Mac	Cxcl12	Cxcr4	0.002010977	0	CXCL12_CXCR4	Cxcl12 - Cxcr4	CXCL	Secreted Signaling	KEGG: mmu04060
608	vSMC	M1 Mac	Cxcl12	Cxcr4	0.003765364	0	CXCL12_CXCR4	Cxcl12 - Cxcr4	CXCL	Secreted Signaling	KEGG: mmu04060
609	HFK-III	M1 Mac	Cxcl12	Cxcr4	0.002575189	0	CXCL12_CXCR4	Cxcl12 - Cxcr4	CXCL	Secreted Signaling	KEGG: mmu04060
610	EC	M1 Mac	Cxcl12	Cxcr4	0.010144449	0	CXCL12_CXCR4	Cxcl12 - Cxcr4	CXCL	Secreted Signaling	KEGG: mmu04060
611	PF	CTL	Cxcl12	Cxcr4	0.01776291	0	CXCL12_CXCR4	Cxcl12 - Cxcr4	CXCL	Secreted Signaling	KEGG: mmu04060
612	HFK-II	CTL	Cxcl12	Cxcr4	0.001928578	0	CXCL12_CXCR4	Cxcl12 - Cxcr4	CXCL	Secreted Signaling	KEGG: mmu04060
613	PVF	CTL	Cxcl12	Cxcr4	0.001267483	0	CXCL12_CXCR4	Cxcl12 - Cxcr4	CXCL	Secreted Signaling	KEGG: mmu04060
614	vSMC	CTL	Cxcl12	Cxcr4	0.002374785	0	CXCL12_CXCR4	Cxcl12 - Cxcr4	CXCL	Secreted Signaling	KEGG: mmu04060
615	HFK-III	CTL	Cxcl12	Cxcr4	0.001623434	0	CXCL12_CXCR4	Cxcl12 - Cxcr4	CXCL	Secreted Signaling	KEGG: mmu04060
616	EC	CTL	Cxcl12	Cxcr4	0.006413188	0	CXCL12_CXCR4	Cxcl12 - Cxcr4	CXCL	Secreted Signaling	KEGG: mmu04060
617	PF	RF	Cxcl12	Ackr3	0.019406596	0	CXCL12_ACKR3	Cxcl12 - Ackr3	CXCL	Secreted Signaling	KEGG: mmu04060
618	HFK-II	RF	Cxcl12	Ackr3	0.002110186	0	CXCL12_ACKR3	Cxcl12 - Ackr3	CXCL	Secreted Signaling	KEGG: mmu04060
619	PVF	RF	Cxcl12	Ackr3	0.001386924	0	CXCL12_ACKR3	Cxcl12 - Ackr3	CXCL	Secreted Signaling	KEGG: mmu04060
620	vSMC	RF	Cxcl12	Ackr3	0.002598302	0	CXCL12_ACKR3	Cxcl12 - Ackr3	CXCL	Secreted Signaling	KEGG: mmu04060
621	HFK-III	RF	Cxcl12	Ackr3	0.001776359	0	CXCL12_ACKR3	Cxcl12 - Ackr3	CXCL	Secreted Signaling	KEGG: mmu04060
622	EC	RF	Cxcl12	Ackr3	0.007014131	0	CXCL12_ACKR3	Cxcl12 - Ackr3	CXCL	Secreted Signaling	KEGG: mmu04060
623	PF	PF	Cxcl12	Ackr3	0.018674098	0	CXCL12_ACKR3	Cxcl12 - Ackr3	CXCL	Secreted Signaling	KEGG: mmu04060
624	HFK-II	PF	Cxcl12	Ackr3	0.002029187	0	CXCL12_ACKR3	Cxcl12 - Ackr3	CXCL	Secreted Signaling	KEGG: mmu04060
625	PVF	PF	Cxcl12	Ackr3	0.00133365	0	CXCL12_ACKR3	Cxcl12 - Ackr3	CXCL	Secreted Signaling	KEGG: mmu04060
626	vSMC	PF	Cxcl12	Ackr3	0.002498613	0	CXCL12_ACKR3	Cxcl12 - Ackr3	CXCL	Secreted Signaling	KEGG: mmu04060
627	HFK-III	PF	Cxcl12	Ackr3	0.001708152	0	CXCL12_ACKR3	Cxcl12 - Ackr3	CXCL	Secreted Signaling	KEGG: mmu04060
628	EC	PF	Cxcl12	Ackr3	0.006746166	0	CXCL12_ACKR3	Cxcl12 - Ackr3	CXCL	Secreted Signaling	KEGG: mmu04060
629	BK	CTL	Cxcl16	Cxcr6	0.027470186	0	CXCL16_CXCR6	Cxcl16 - Cxcr6	CXCL	Secreted Signaling	KEGG: mmu04060
630	HFK-I	CTL	Cxcl16	Cxcr6	0.009103087	0	CXCL16_CXCR6	Cxcl16 - Cxcr6	CXCL	Secreted Signaling	KEGG: mmu04060
631	M1 Mac	CTL	Cxcl16	Cxcr6	0.014455426	0	CXCL16_CXCR6	Cxcl16 - Cxcr6	CXCL	Secreted Signaling	KEGG: mmu04060
632	HFK-II	CTL	Cxcl16	Cxcr6	0.03023559	0	CXCL16_CXCR6	Cxcl16 - Cxcr6	CXCL	Secreted Signaling	KEGG: mmu04060
633	SBK	CTL	Cxcl16	Cxcr6	0.010535864	0	CXCL16_CXCR6	Cxcl16 - Cxcr6	CXCL	Secreted Signaling	KEGG: mmu04060
634	Prolifer. K	CTL	Cxcl16	Cxcr6	0.023166207	0	CXCL16_CXCR6	Cxcl16 - Cxcr6	CXCL	Secreted Signaling	KEGG: mmu04060
635	LC	CTL	Cxcl16	Cxcr6	0.066451861	0	CXCL16_CXCR6	Cxcl16 - Cxcr6	CXCL	Secreted Signaling	KEGG: mmu04060
636	BK	Tex	Cxcl16	Cxcr6	0.009933483	0	CXCL16_CXCR6	Cxcl16 - Cxcr6	CXCL	Secreted Signaling	KEGG: mmu04060
637	HFK-I	Tex	Cxcl16	Cxcr6	0.003252549	0	CXCL16_CXCR6	Cxcl16 - Cxcr6	CXCL	Secreted Signaling	KEGG: mmu04060
638	M1 Mac	Tex	Cxcl16	Cxcr6	0.005182942	0	CXCL16_CXCR6	Cxcl16 - Cxcr6	CXCL	Secreted Signaling	KEGG: mmu04060
639	HFK-II	Tex	Cxcl16	Cxcr6	0.010953363	0	CXCL16_CXCR6	Cxcl16 - Cxcr6	CXCL	Secreted Signaling	KEGG: mmu04060
640	SBK	Tex	Cxcl16	Cxcr6	0.003767985	0	CXCL16_CXCR6	Cxcl16 - Cxcr6	CXCL	Secreted Signaling	KEGG: mmu04060
641	Prolifer. K	Tex	Cxcl16	Cxcr6	0.008353522	0	CXCL16_CXCR6	Cxcl16 - Cxcr6	CXCL	Secreted Signaling	KEGG: mmu04060
642	LC	Tex	Cxcl16	Cxcr6	0.02466066	0	CXCL16_CXCR6	Cxcl16 - Cxcr6	CXCL	Secreted Signaling	KEGG: mmu04060
643	PF	RF	Cxcl1	Ackr1	0.006824125	0	CXCL1_ACKR1	Cxcl1 - Ackr1	CXCL	Secreted Signaling	KEGG: mmu04060
644	vSMC	RF	Cxcl1	Ackr1	0.011003633	0	CXCL1_ACKR1	Cxcl1 - Ackr1	CXCL	Secreted Signaling	KEGG: mmu04060
645	PF	PF	Cxcl1	Ackr1	0.003916154	0	CXCL1_ACKR1	Cxcl1 - Ackr1	CXCL	Secreted Signaling	KEGG: mmu04060
646	vSMC	PF	Cxcl1	Ackr1	0.006325988	0	CXCL1_ACKR1	Cxcl1 - Ackr1	CXCL	Secreted Signaling	KEGG: mmu04060
647	Classical Mo	RF	Cxcl2	Ackr1	0.00712803	0	CXCL2_ACKR1	Cxcl2 - Ackr1	CXCL	Secreted Signaling	KEGG: mmu04060
648	Classical Mo	PF	Cxcl2	Ackr1	0.004091089	0	CXCL2_ACKR1	Cxcl2 - Ackr1	CXCL	Secreted Signaling	KEGG: mmu04060
649	RF	Classical Mo	Mif	CD74_CXCR4	0.033466336	0	MIF_CD74_CXCR4	Mif - (Cd74+Cxcr4)	MIF	Secreted Signaling	PMID: 29637711; PMID: 24760155
650	SK	Classical Mo	Mif	CD74_CXCR4	0.088646744	0	MIF_CD74_CXCR4	Mif - (Cd74+Cxcr4)	MIF	Secreted Signaling	PMID: 29637711; PMID: 24760155
651	BK	Classical Mo	Mif	CD74_CXCR4	0.079775828	0	MIF_CD74_CXCR4	Mif - (Cd74+Cxcr4)	MIF	Secreted Signaling	PMID: 29637711; PMID: 24760155
652	HFK-I	Classical Mo	Mif	CD74_CXCR4	0.087702248	0	MIF_CD74_CXCR4	Mif - (Cd74+Cxcr4)	MIF	Secreted Signaling	PMID: 29637711; PMID: 24760155
653	PF	Classical Mo	Mif	CD74_CXCR4	0.032831039	0	MIF_CD74_CXCR4	Mif - (Cd74+Cxcr4)	MIF	Secreted Signaling	PMID: 29637711; PMID: 24760155
654	Classical Mo	Classical Mo	Mif	CD74_CXCR4	0.013099312	0	MIF_CD74_CXCR4	Mif - (Cd74+Cxcr4)	MIF	Secreted Signaling	PMID: 29637711; PMID: 24760155
655	M1 Mac	Classical Mo	Mif	CD74_CXCR4	0.024745405	0	MIF_CD74_CXCR4	Mif - (Cd74+Cxcr4)	MIF	Secreted Signaling	PMID: 29637711; PMID: 24760155
656	HFK-II	Classical Mo	Mif	CD74_CXCR4	0.084573286	0	MIF_CD74_CXCR4	Mif - (Cd74+Cxcr4)	MIF	Secreted Signaling	PMID: 29637711; PMID: 24760155
657	PVF	Classical Mo	Mif	CD74_CXCR4	0.039234308	0	MIF_CD74_CXCR4	Mif - (Cd74+Cxcr4)	MIF	Secreted Signaling	PMID: 29637711; PMID: 24760155
658	CTL	Classical Mo	Mif	CD74_CXCR4	0.041090667	0	MIF_CD74_CXCR4	Mif - (Cd74+Cxcr4)	MIF	Secreted Signaling	PMID: 29637711; PMID: 24760155
659	vSMC	Classical Mo	Mif	CD74_CXCR4	0.039416934	0	MIF_CD74_CXCR4	Mif - (Cd74+Cxcr4)	MIF	Secreted Signaling	PMID: 29637711; PMID: 24760155
660	HFK-III	Classical Mo	Mif	CD74_CXCR4	0.073624935	0	MIF_CD74_CXCR4	Mif - (Cd74+Cxcr4)	MIF	Secreted Signaling	PMID: 29637711; PMID: 24760155
661	SBK	Classical Mo	Mif	CD74_CXCR4	0.090066956	0	MIF_CD74_CXCR4	Mif - (Cd74+Cxcr4)	MIF	Secreted Signaling	PMID: 29637711; PMID: 24760155
662	Prolifer. K	Classical Mo	Mif	CD74_CXCR4	0.085869507	0	MIF_CD74_CXCR4	Mif - (Cd74+Cxcr4)	MIF	Secreted Signaling	PMID: 29637711; PMID: 24760155
663	GLK	Classical Mo	Mif	CD74_CXCR4	0.075662964	0	MIF_CD74_CXCR4	Mif - (Cd74+Cxcr4)	MIF	Secreted Signaling	PMID: 29637711; PMID: 24760155
664	EC	Classical Mo	Mif	CD74_CXCR4	0.041137301	0	MIF_CD74_CXCR4	Mif - (Cd74+Cxcr4)	MIF	Secreted Signaling	PMID: 29637711; PMID: 24760155
665	SMC	Classical Mo	Mif	CD74_CXCR4	0.048166321	0	MIF_CD74_CXCR4	Mif - (Cd74+Cxcr4)	MIF	Secreted Signaling	PMID: 29637711; PMID: 24760155
666	LC	Classical Mo	Mif	CD74_CXCR4	0.031853708	0	MIF_CD74_CXCR4	Mif - (Cd74+Cxcr4)	MIF	Secreted Signaling	PMID: 29637711; PMID: 24760155
667	Tex	Classical Mo	Mif	CD74_CXCR4	0.029656696	0	MIF_CD74_CXCR4	Mif - (Cd74+Cxcr4)	MIF	Secreted Signaling	PMID: 29637711; PMID: 24760155
668	RF	M1 Mac	Mif	CD74_CXCR4	0.044546851	0	MIF_CD74_CXCR4	Mif - (Cd74+Cxcr4)	MIF	Secreted Signaling	PMID: 29637711; PMID: 24760155
669	SK	M1 Mac	Mif	CD74_CXCR4	0.115808116	0	MIF_CD74_CXCR4	Mif - (Cd74+Cxcr4)	MIF	Secreted Signaling	PMID: 29637711; PMID: 24760155
670	BK	M1 Mac	Mif	CD74_CXCR4	0.104530906	0	MIF_CD74_CXCR4	Mif - (Cd74+Cxcr4)	MIF	Secreted Signaling	PMID: 29637711; PMID: 24760155
671	HFK-I	M1 Mac	Mif	CD74_CXCR4	0.114610621	0	MIF_CD74_CXCR4	Mif - (Cd74+Cxcr4)	MIF	Secreted Signaling	PMID: 29637711; PMID: 24760155
672	PF	M1 Mac	Mif	CD74_CXCR4	0.043710724	0	MIF_CD74_CXCR4	Mif - (Cd74+Cxcr4)	MIF	Secreted Signaling	PMID: 29637711; PMID: 24760155
673	Classical Mo	M1 Mac	Mif	CD74_CXCR4	0.017558927	0	MIF_CD74_CXCR4	Mif - (Cd74+Cxcr4)	MIF	Secreted Signaling	PMID: 29637711; PMID: 24760155
674	M1 Mac	M1 Mac	Mif	CD74_CXCR4	0.033037165	0	MIF_CD74_CXCR4	Mif - (Cd74+Cxcr4)	MIF	Secreted Signaling	PMID: 29637711; PMID: 24760155
675	HFK-II	M1 Mac	Mif	CD74_CXCR4	0.11063807	0	MIF_CD74_CXCR4	Mif - (Cd74+Cxcr4)	MIF	Secreted Signaling	PMID: 29637711; PMID: 24760155
676	PVF	M1 Mac	Mif	CD74_CXCR4	0.052121581	0	MIF_CD74_CXCR4	Mif - (Cd74+Cxcr4)	MIF	Secreted Signaling	PMID: 29637711; PMID: 24760155
677	CTL	M1 Mac	Mif	CD74_CXCR4	0.054553074	0	MIF_CD74_CXCR4	Mif - (Cd74+Cxcr4)	MIF	Secreted Signaling	PMID: 29637711; PMID: 24760155
678	vSMC	M1 Mac	Mif	CD74_CXCR4	0.052360924	0	MIF_CD74_CXCR4	Mif - (Cd74+Cxcr4)	MIF	Secreted Signaling	PMID: 29637711; PMID: 24760155
679	HFK-III	M1 Mac	Mif	CD74_CXCR4	0.096671853	0	MIF_CD74_CXCR4	Mif - (Cd74+Cxcr4)	MIF	Secreted Signaling	PMID: 29637711; PMID: 24760155
680	SBK	M1 Mac	Mif	CD74_CXCR4	0.117607326	0	MIF_CD74_CXCR4	Mif - (Cd74+Cxcr4)	MIF	Secreted Signaling	PMID: 29637711; PMID: 24760155
681	Prolifer. K	M1 Mac	Mif	CD74_CXCR4	0.112284776	0	MIF_CD74_CXCR4	Mif - (Cd74+Cxcr4)	MIF	Secreted Signaling	PMID: 29637711; PMID: 24760155
682	GLK	M1 Mac	Mif	CD74_CXCR4	0.099279478	0	MIF_CD74_CXCR4	Mif - (Cd74+Cxcr4)	MIF	Secreted Signaling	PMID: 29637711; PMID: 24760155
683	EC	M1 Mac	Mif	CD74_CXCR4	0.054614117	0	MIF_CD74_CXCR4	Mif - (Cd74+Cxcr4)	MIF	Secreted Signaling	PMID: 29637711; PMID: 24760155
684	SMC	M1 Mac	Mif	CD74_CXCR4	0.063792684	0	MIF_CD74_CXCR4	Mif - (Cd74+Cxcr4)	MIF	Secreted Signaling	PMID: 29637711; PMID: 24760155
685	LC	M1 Mac	Mif	CD74_CXCR4	0.042423727	0	MIF_CD74_CXCR4	Mif - (Cd74+Cxcr4)	MIF	Secreted Signaling	PMID: 29637711; PMID: 24760155
686	Tex	M1 Mac	Mif	CD74_CXCR4	0.039527445	0	MIF_CD74_CXCR4	Mif - (Cd74+Cxcr4)	MIF	Secreted Signaling	PMID: 29637711; PMID: 24760155
687	RF	CTL	Mif	CD74_CXCR4	0.009162076	0	MIF_CD74_CXCR4	Mif - (Cd74+Cxcr4)	MIF	Secreted Signaling	PMID: 29637711; PMID: 24760155
688	SK	CTL	Mif	CD74_CXCR4	0.02531855	0	MIF_CD74_CXCR4	Mif - (Cd74+Cxcr4)	MIF	Secreted Signaling	PMID: 29637711; PMID: 24760155
689	BK	CTL	Mif	CD74_CXCR4	0.022627567	0	MIF_CD74_CXCR4	Mif - (Cd74+Cxcr4)	MIF	Secreted Signaling	PMID: 29637711; PMID: 24760155
690	HFK-I	CTL	Mif	CD74_CXCR4	0.025030259	0	MIF_CD74_CXCR4	Mif - (Cd74+Cxcr4)	MIF	Secreted Signaling	PMID: 29637711; PMID: 24760155
691	PF	CTL	Mif	CD74_CXCR4	0.008983862	0	MIF_CD74_CXCR4	Mif - (Cd74+Cxcr4)	MIF	Secreted Signaling	PMID: 29637711; PMID: 24760155
692	Classical Mo	CTL	Mif	CD74_CXCR4	0.003532144	0	MIF_CD74_CXCR4	Mif - (Cd74+Cxcr4)	MIF	Secreted Signaling	PMID: 29637711; PMID: 24760155
693	M1 Mac	CTL	Mif	CD74_CXCR4	0.006730445	0	MIF_CD74_CXCR4	Mif - (Cd74+Cxcr4)	MIF	Secreted Signaling	PMID: 29637711; PMID: 24760155
694	HFK-II	CTL	Mif	CD74_CXCR4	0.024078239	0	MIF_CD74_CXCR4	Mif - (Cd74+Cxcr4)	MIF	Secreted Signaling	PMID: 29637711; PMID: 24760155
695	PVF	CTL	Mif	CD74_CXCR4	0.010787927	0	MIF_CD74_CXCR4	Mif - (Cd74+Cxcr4)	MIF	Secreted Signaling	PMID: 29637711; PMID: 24760155
696	CTL	CTL	Mif	CD74_CXCR4	0.011314205	0	MIF_CD74_CXCR4	Mif - (Cd74+Cxcr4)	MIF	Secreted Signaling	PMID: 29637711; PMID: 24760155
697	vSMC	CTL	Mif	CD74_CXCR4	0.010839636	0	MIF_CD74_CXCR4	Mif - (Cd74+Cxcr4)	MIF	Secreted Signaling	PMID: 29637711; PMID: 24760155
698	HFK-III	CTL	Mif	CD74_CXCR4	0.020783415	0	MIF_CD74_CXCR4	Mif - (Cd74+Cxcr4)	MIF	Secreted Signaling	PMID: 29637711; PMID: 24760155
699	SBK	CTL	Mif	CD74_CXCR4	0.025752849	0	MIF_CD74_CXCR4	Mif - (Cd74+Cxcr4)	MIF	Secreted Signaling	PMID: 29637711; PMID: 24760155
700	Prolifer. K	CTL	Mif	CD74_CXCR4	0.024472063	0	MIF_CD74_CXCR4	Mif - (Cd74+Cxcr4)	MIF	Secreted Signaling	PMID: 29637711; PMID: 24760155
701	GLK	CTL	Mif	CD74_CXCR4	0.021392504	0	MIF_CD74_CXCR4	Mif - (Cd74+Cxcr4)	MIF	Secreted Signaling	PMID: 29637711; PMID: 24760155
702	EC	CTL	Mif	CD74_CXCR4	0.011327444	0	MIF_CD74_CXCR4	Mif - (Cd74+Cxcr4)	MIF	Secreted Signaling	PMID: 29637711; PMID: 24760155
703	SMC	CTL	Mif	CD74_CXCR4	0.013333764	0	MIF_CD74_CXCR4	Mif - (Cd74+Cxcr4)	MIF	Secreted Signaling	PMID: 29637711; PMID: 24760155
704	LC	CTL	Mif	CD74_CXCR4	0.008710033	0	MIF_CD74_CXCR4	Mif - (Cd74+Cxcr4)	MIF	Secreted Signaling	PMID: 29637711; PMID: 24760155
705	Tex	CTL	Mif	CD74_CXCR4	0.008095937	0	MIF_CD74_CXCR4	Mif - (Cd74+Cxcr4)	MIF	Secreted Signaling	PMID: 29637711; PMID: 24760155
706	SK	BK	Mif	CD74_CD44	0.019682422	0	MIF_CD74_CD44	Mif - (Cd74+Cd44)	MIF	Secreted Signaling	PMID: 29637711; PMID: 26175090
707	BK	BK	Mif	CD74_CD44	0.017579671	0	MIF_CD74_CD44	Mif - (Cd74+Cd44)	MIF	Secreted Signaling	PMID: 29637711; PMID: 26175090
708	HFK-I	BK	Mif	CD74_CD44	0.019457026	0	MIF_CD74_CD44	Mif - (Cd74+Cd44)	MIF	Secreted Signaling	PMID: 29637711; PMID: 26175090
709	HFK-II	BK	Mif	CD74_CD44	0.018712914	0	MIF_CD74_CD44	Mif - (Cd74+Cd44)	MIF	Secreted Signaling	PMID: 29637711; PMID: 26175090
710	HFK-III	BK	Mif	CD74_CD44	0.01614013	0.04	MIF_CD74_CD44	Mif - (Cd74+Cd44)	MIF	Secreted Signaling	PMID: 29637711; PMID: 26175090
711	SBK	BK	Mif	CD74_CD44	0.020022028	0	MIF_CD74_CD44	Mif - (Cd74+Cd44)	MIF	Secreted Signaling	PMID: 29637711; PMID: 26175090
712	Prolifer. K	BK	Mif	CD74_CD44	0.019020693	0	MIF_CD74_CD44	Mif - (Cd74+Cd44)	MIF	Secreted Signaling	PMID: 29637711; PMID: 26175090
713	GLK	BK	Mif	CD74_CD44	0.016615449	0.04	MIF_CD74_CD44	Mif - (Cd74+Cd44)	MIF	Secreted Signaling	PMID: 29637711; PMID: 26175090
714	SK	HFK-I	Mif	CD74_CD44	0.019169208	0	MIF_CD74_CD44	Mif - (Cd74+Cd44)	MIF	Secreted Signaling	PMID: 29637711; PMID: 26175090
715	BK	HFK-I	Mif	CD74_CD44	0.017120327	0	MIF_CD74_CD44	Mif - (Cd74+Cd44)	MIF	Secreted Signaling	PMID: 29637711; PMID: 26175090
716	HFK-I	HFK-I	Mif	CD74_CD44	0.018949575	0	MIF_CD74_CD44	Mif - (Cd74+Cd44)	MIF	Secreted Signaling	PMID: 29637711; PMID: 26175090
717	HFK-II	HFK-I	Mif	CD74_CD44	0.018224509	0	MIF_CD74_CD44	Mif - (Cd74+Cd44)	MIF	Secreted Signaling	PMID: 29637711; PMID: 26175090
718	SBK	HFK-I	Mif	CD74_CD44	0.019500135	0	MIF_CD74_CD44	Mif - (Cd74+Cd44)	MIF	Secreted Signaling	PMID: 29637711; PMID: 26175090
719	Prolifer. K	HFK-I	Mif	CD74_CD44	0.018524407	0	MIF_CD74_CD44	Mif - (Cd74+Cd44)	MIF	Secreted Signaling	PMID: 29637711; PMID: 26175090
720	RF	Classical Mo	Mif	CD74_CD44	0.071405846	0	MIF_CD74_CD44	Mif - (Cd74+Cd44)	MIF	Secreted Signaling	PMID: 29637711; PMID: 26175090
721	SK	Classical Mo	Mif	CD74_CD44	0.177644674	0	MIF_CD74_CD44	Mif - (Cd74+Cd44)	MIF	Secreted Signaling	PMID: 29637711; PMID: 26175090
722	BK	Classical Mo	Mif	CD74_CD44	0.161445398	0	MIF_CD74_CD44	Mif - (Cd74+Cd44)	MIF	Secreted Signaling	PMID: 29637711; PMID: 26175090
723	HFK-I	Classical Mo	Mif	CD74_CD44	0.175934996	0	MIF_CD74_CD44	Mif - (Cd74+Cd44)	MIF	Secreted Signaling	PMID: 29637711; PMID: 26175090
724	PF	Classical Mo	Mif	CD74_CD44	0.070102574	0	MIF_CD74_CD44	Mif - (Cd74+Cd44)	MIF	Secreted Signaling	PMID: 29637711; PMID: 26175090
725	Classical Mo	Classical Mo	Mif	CD74_CD44	0.028633523	0	MIF_CD74_CD44	Mif - (Cd74+Cd44)	MIF	Secreted Signaling	PMID: 29637711; PMID: 26175090
726	M1 Mac	Classical Mo	Mif	CD74_CD44	0.053343979	0	MIF_CD74_CD44	Mif - (Cd74+Cd44)	MIF	Secreted Signaling	PMID: 29637711; PMID: 26175090
727	HFK-II	Classical Mo	Mif	CD74_CD44	0.170245578	0	MIF_CD74_CD44	Mif - (Cd74+Cd44)	MIF	Secreted Signaling	PMID: 29637711; PMID: 26175090
728	PVF	Classical Mo	Mif	CD74_CD44	0.083150209	0	MIF_CD74_CD44	Mif - (Cd74+Cd44)	MIF	Secreted Signaling	PMID: 29637711; PMID: 26175090
729	CTL	Classical Mo	Mif	CD74_CD44	0.086896501	0	MIF_CD74_CD44	Mif - (Cd74+Cd44)	MIF	Secreted Signaling	PMID: 29637711; PMID: 26175090
730	vSMC	Classical Mo	Mif	CD74_CD44	0.083519481	0	MIF_CD74_CD44	Mif - (Cd74+Cd44)	MIF	Secreted Signaling	PMID: 29637711; PMID: 26175090
731	HFK-III	Classical Mo	Mif	CD74_CD44	0.150024185	0	MIF_CD74_CD44	Mif - (Cd74+Cd44)	MIF	Secreted Signaling	PMID: 29637711; PMID: 26175090
732	SBK	Classical Mo	Mif	CD74_CD44	0.180208782	0	MIF_CD74_CD44	Mif - (Cd74+Cd44)	MIF	Secreted Signaling	PMID: 29637711; PMID: 26175090
733	Prolifer. K	Classical Mo	Mif	CD74_CD44	0.17260728	0	MIF_CD74_CD44	Mif - (Cd74+Cd44)	MIF	Secreted Signaling	PMID: 29637711; PMID: 26175090
734	GLK	Classical Mo	Mif	CD74_CD44	0.153825869	0	MIF_CD74_CD44	Mif - (Cd74+Cd44)	MIF	Secreted Signaling	PMID: 29637711; PMID: 26175090
735	EC	Classical Mo	Mif	CD74_CD44	0.086990404	0	MIF_CD74_CD44	Mif - (Cd74+Cd44)	MIF	Secreted Signaling	PMID: 29637711; PMID: 26175090
736	SMC	Classical Mo	Mif	CD74_CD44	0.101028723	0	MIF_CD74_CD44	Mif - (Cd74+Cd44)	MIF	Secreted Signaling	PMID: 29637711; PMID: 26175090
737	LC	Classical Mo	Mif	CD74_CD44	0.06809384	0	MIF_CD74_CD44	Mif - (Cd74+Cd44)	MIF	Secreted Signaling	PMID: 29637711; PMID: 26175090
738	Tex	Classical Mo	Mif	CD74_CD44	0.063561378	0	MIF_CD74_CD44	Mif - (Cd74+Cd44)	MIF	Secreted Signaling	PMID: 29637711; PMID: 26175090
739	RF	M1 Mac	Mif	CD74_CD44	0.082179843	0	MIF_CD74_CD44	Mif - (Cd74+Cd44)	MIF	Secreted Signaling	PMID: 29637711; PMID: 26175090
740	SK	M1 Mac	Mif	CD74_CD44	0.200979032	0	MIF_CD74_CD44	Mif - (Cd74+Cd44)	MIF	Secreted Signaling	PMID: 29637711; PMID: 26175090
741	BK	M1 Mac	Mif	CD74_CD44	0.183125752	0	MIF_CD74_CD44	Mif - (Cd74+Cd44)	MIF	Secreted Signaling	PMID: 29637711; PMID: 26175090
742	HFK-I	M1 Mac	Mif	CD74_CD44	0.199099152	0	MIF_CD74_CD44	Mif - (Cd74+Cd44)	MIF	Secreted Signaling	PMID: 29637711; PMID: 26175090
743	PF	M1 Mac	Mif	CD74_CD44	0.080697017	0	MIF_CD74_CD44	Mif - (Cd74+Cd44)	MIF	Secreted Signaling	PMID: 29637711; PMID: 26175090
744	Classical Mo	M1 Mac	Mif	CD74_CD44	0.033184492	0	MIF_CD74_CD44	Mif - (Cd74+Cd44)	MIF	Secreted Signaling	PMID: 29637711; PMID: 26175090
745	M1 Mac	M1 Mac	Mif	CD74_CD44	0.061573436	0	MIF_CD74_CD44	Mif - (Cd74+Cd44)	MIF	Secreted Signaling	PMID: 29637711; PMID: 26175090
746	HFK-II	M1 Mac	Mif	CD74_CD44	0.192835939	0	MIF_CD74_CD44	Mif - (Cd74+Cd44)	MIF	Secreted Signaling	PMID: 29637711; PMID: 26175090
747	PVF	M1 Mac	Mif	CD74_CD44	0.095513973	0	MIF_CD74_CD44	Mif - (Cd74+Cd44)	MIF	Secreted Signaling	PMID: 29637711; PMID: 26175090
748	CTL	M1 Mac	Mif	CD74_CD44	0.0997567	0	MIF_CD74_CD44	Mif - (Cd74+Cd44)	MIF	Secreted Signaling	PMID: 29637711; PMID: 26175090
749	vSMC	M1 Mac	Mif	CD74_CD44	0.095932408	0	MIF_CD74_CD44	Mif - (Cd74+Cd44)	MIF	Secreted Signaling	PMID: 29637711; PMID: 26175090
750	HFK-III	M1 Mac	Mif	CD74_CD44	0.170482614	0	MIF_CD74_CD44	Mif - (Cd74+Cd44)	MIF	Secreted Signaling	PMID: 29637711; PMID: 26175090
751	SBK	M1 Mac	Mif	CD74_CD44	0.203796479	0	MIF_CD74_CD44	Mif - (Cd74+Cd44)	MIF	Secreted Signaling	PMID: 29637711; PMID: 26175090
752	Prolifer. K	M1 Mac	Mif	CD74_CD44	0.195437209	0	MIF_CD74_CD44	Mif - (Cd74+Cd44)	MIF	Secreted Signaling	PMID: 29637711; PMID: 26175090
753	GLK	M1 Mac	Mif	CD74_CD44	0.174696172	0	MIF_CD74_CD44	Mif - (Cd74+Cd44)	MIF	Secreted Signaling	PMID: 29637711; PMID: 26175090
754	EC	M1 Mac	Mif	CD74_CD44	0.099862981	0	MIF_CD74_CD44	Mif - (Cd74+Cd44)	MIF	Secreted Signaling	PMID: 29637711; PMID: 26175090
755	SMC	M1 Mac	Mif	CD74_CD44	0.115715363	0	MIF_CD74_CD44	Mif - (Cd74+Cd44)	MIF	Secreted Signaling	PMID: 29637711; PMID: 26175090
756	LC	M1 Mac	Mif	CD74_CD44	0.078410306	0	MIF_CD74_CD44	Mif - (Cd74+Cd44)	MIF	Secreted Signaling	PMID: 29637711; PMID: 26175090
757	Tex	M1 Mac	Mif	CD74_CD44	0.073245131	0	MIF_CD74_CD44	Mif - (Cd74+Cd44)	MIF	Secreted Signaling	PMID: 29637711; PMID: 26175090
758	SK	HFK-II	Mif	CD74_CD44	0.019043711	0	MIF_CD74_CD44	Mif - (Cd74+Cd44)	MIF	Secreted Signaling	PMID: 29637711; PMID: 26175090
759	BK	HFK-II	Mif	CD74_CD44	0.017008012	0	MIF_CD74_CD44	Mif - (Cd74+Cd44)	MIF	Secreted Signaling	PMID: 29637711; PMID: 26175090
760	HFK-I	HFK-II	Mif	CD74_CD44	0.018825489	0	MIF_CD74_CD44	Mif - (Cd74+Cd44)	MIF	Secreted Signaling	PMID: 29637711; PMID: 26175090
761	HFK-II	HFK-II	Mif	CD74_CD44	0.018105083	0	MIF_CD74_CD44	Mif - (Cd74+Cd44)	MIF	Secreted Signaling	PMID: 29637711; PMID: 26175090
762	SBK	HFK-II	Mif	CD74_CD44	0.019372514	0	MIF_CD74_CD44	Mif - (Cd74+Cd44)	MIF	Secreted Signaling	PMID: 29637711; PMID: 26175090
763	Prolifer. K	HFK-II	Mif	CD74_CD44	0.018403052	0	MIF_CD74_CD44	Mif - (Cd74+Cd44)	MIF	Secreted Signaling	PMID: 29637711; PMID: 26175090
764	RF	CTL	Mif	CD74_CD44	0.026233035	0	MIF_CD74_CD44	Mif - (Cd74+Cd44)	MIF	Secreted Signaling	PMID: 29637711; PMID: 26175090
765	SK	CTL	Mif	CD74_CD44	0.070355079	0	MIF_CD74_CD44	Mif - (Cd74+Cd44)	MIF	Secreted Signaling	PMID: 29637711; PMID: 26175090
766	BK	CTL	Mif	CD74_CD44	0.063187704	0	MIF_CD74_CD44	Mif - (Cd74+Cd44)	MIF	Secreted Signaling	PMID: 29637711; PMID: 26175090
767	HFK-I	CTL	Mif	CD74_CD44	0.069590592	0	MIF_CD74_CD44	Mif - (Cd74+Cd44)	MIF	Secreted Signaling	PMID: 29637711; PMID: 26175090
768	PF	CTL	Mif	CD74_CD44	0.025731393	0	MIF_CD74_CD44	Mif - (Cd74+Cd44)	MIF	Secreted Signaling	PMID: 29637711; PMID: 26175090
769	M1 Mac	CTL	Mif	CD74_CD44	0.019359262	0	MIF_CD74_CD44	Mif - (Cd74+Cd44)	MIF	Secreted Signaling	PMID: 29637711; PMID: 26175090
770	HFK-II	CTL	Mif	CD74_CD44	0.067060303	0	MIF_CD74_CD44	Mif - (Cd74+Cd44)	MIF	Secreted Signaling	PMID: 29637711; PMID: 26175090
771	PVF	CTL	Mif	CD74_CD44	0.030794056	0	MIF_CD74_CD44	Mif - (Cd74+Cd44)	MIF	Secreted Signaling	PMID: 29637711; PMID: 26175090
772	CTL	CTL	Mif	CD74_CD44	0.032264478	0	MIF_CD74_CD44	Mif - (Cd74+Cd44)	MIF	Secreted Signaling	PMID: 29637711; PMID: 26175090
773	vSMC	CTL	Mif	CD74_CD44	0.03093866	0	MIF_CD74_CD44	Mif - (Cd74+Cd44)	MIF	Secreted Signaling	PMID: 29637711; PMID: 26175090
774	HFK-III	CTL	Mif	CD74_CD44	0.058234855	0	MIF_CD74_CD44	Mif - (Cd74+Cd44)	MIF	Secreted Signaling	PMID: 29637711; PMID: 26175090
775	SBK	CTL	Mif	CD74_CD44	0.071505233	0	MIF_CD74_CD44	Mif - (Cd74+Cd44)	MIF	Secreted Signaling	PMID: 29637711; PMID: 26175090
776	Prolifer. K	CTL	Mif	CD74_CD44	0.06810808	0	MIF_CD74_CD44	Mif - (Cd74+Cd44)	MIF	Secreted Signaling	PMID: 29637711; PMID: 26175090
777	GLK	CTL	Mif	CD74_CD44	0.059874402	0	MIF_CD74_CD44	Mif - (Cd74+Cd44)	MIF	Secreted Signaling	PMID: 29637711; PMID: 26175090
778	EC	CTL	Mif	CD74_CD44	0.032301432	0	MIF_CD74_CD44	Mif - (Cd74+Cd44)	MIF	Secreted Signaling	PMID: 29637711; PMID: 26175090
779	SMC	CTL	Mif	CD74_CD44	0.037880335	0	MIF_CD74_CD44	Mif - (Cd74+Cd44)	MIF	Secreted Signaling	PMID: 29637711; PMID: 26175090
780	LC	CTL	Mif	CD74_CD44	0.024959954	0	MIF_CD74_CD44	Mif - (Cd74+Cd44)	MIF	Secreted Signaling	PMID: 29637711; PMID: 26175090
781	Tex	CTL	Mif	CD74_CD44	0.02322701	0	MIF_CD74_CD44	Mif - (Cd74+Cd44)	MIF	Secreted Signaling	PMID: 29637711; PMID: 26175090
782	SK	SBK	Mif	CD74_CD44	0.021235721	0	MIF_CD74_CD44	Mif - (Cd74+Cd44)	MIF	Secreted Signaling	PMID: 29637711; PMID: 26175090
783	BK	SBK	Mif	CD74_CD44	0.018970235	0	MIF_CD74_CD44	Mif - (Cd74+Cd44)	MIF	Secreted Signaling	PMID: 29637711; PMID: 26175090
784	HFK-I	SBK	Mif	CD74_CD44	0.020992918	0	MIF_CD74_CD44	Mif - (Cd74+Cd44)	MIF	Secreted Signaling	PMID: 29637711; PMID: 26175090
785	HFK-II	SBK	Mif	CD74_CD44	0.020191277	0	MIF_CD74_CD44	Mif - (Cd74+Cd44)	MIF	Secreted Signaling	PMID: 29637711; PMID: 26175090
786	HFK-III	SBK	Mif	CD74_CD44	0.017418845	0	MIF_CD74_CD44	Mif - (Cd74+Cd44)	MIF	Secreted Signaling	PMID: 29637711; PMID: 26175090
787	SBK	SBK	Mif	CD74_CD44	0.021601537	0	MIF_CD74_CD44	Mif - (Cd74+Cd44)	MIF	Secreted Signaling	PMID: 29637711; PMID: 26175090
788	Prolifer. K	SBK	Mif	CD74_CD44	0.020522862	0	MIF_CD74_CD44	Mif - (Cd74+Cd44)	MIF	Secreted Signaling	PMID: 29637711; PMID: 26175090
789	GLK	SBK	Mif	CD74_CD44	0.017931135	0	MIF_CD74_CD44	Mif - (Cd74+Cd44)	MIF	Secreted Signaling	PMID: 29637711; PMID: 26175090
790	SK	Prolifer. K	Mif	CD74_CD44	0.017346204	0	MIF_CD74_CD44	Mif - (Cd74+Cd44)	MIF	Secreted Signaling	PMID: 29637711; PMID: 26175090
791	HFK-I	Prolifer. K	Mif	CD74_CD44	0.017147093	0	MIF_CD74_CD44	Mif - (Cd74+Cd44)	MIF	Secreted Signaling	PMID: 29637711; PMID: 26175090
792	HFK-II	Prolifer. K	Mif	CD74_CD44	0.016489836	0.04	MIF_CD74_CD44	Mif - (Cd74+Cd44)	MIF	Secreted Signaling	PMID: 29637711; PMID: 26175090
793	SBK	Prolifer. K	Mif	CD74_CD44	0.017646226	0	MIF_CD74_CD44	Mif - (Cd74+Cd44)	MIF	Secreted Signaling	PMID: 29637711; PMID: 26175090
794	Prolifer. K	Prolifer. K	Mif	CD74_CD44	0.016761676	0.03	MIF_CD74_CD44	Mif - (Cd74+Cd44)	MIF	Secreted Signaling	PMID: 29637711; PMID: 26175090
795	RF	LC	Mif	CD74_CD44	0.102025584	0	MIF_CD74_CD44	Mif - (Cd74+Cd44)	MIF	Secreted Signaling	PMID: 29637711; PMID: 26175090
796	SK	LC	Mif	CD74_CD44	0.241950932	0	MIF_CD74_CD44	Mif - (Cd74+Cd44)	MIF	Secreted Signaling	PMID: 29637711; PMID: 26175090
797	BK	LC	Mif	CD74_CD44	0.221466852	0	MIF_CD74_CD44	Mif - (Cd74+Cd44)	MIF	Secreted Signaling	PMID: 29637711; PMID: 26175090
798	HFK-I	LC	Mif	CD74_CD44	0.239802834	0	MIF_CD74_CD44	Mif - (Cd74+Cd44)	MIF	Secreted Signaling	PMID: 29637711; PMID: 26175090
799	PF	LC	Mif	CD74_CD44	0.10022377	0	MIF_CD74_CD44	Mif - (Cd74+Cd44)	MIF	Secreted Signaling	PMID: 29637711; PMID: 26175090
800	Classical Mo	LC	Mif	CD74_CD44	0.041736306	0	MIF_CD74_CD44	Mif - (Cd74+Cd44)	MIF	Secreted Signaling	PMID: 29637711; PMID: 26175090
801	M1 Mac	LC	Mif	CD74_CD44	0.076859623	0	MIF_CD74_CD44	Mif - (Cd74+Cd44)	MIF	Secreted Signaling	PMID: 29637711; PMID: 26175090
802	HFK-II	LC	Mif	CD74_CD44	0.232631095	0	MIF_CD74_CD44	Mif - (Cd74+Cd44)	MIF	Secreted Signaling	PMID: 29637711; PMID: 26175090
803	PVF	LC	Mif	CD74_CD44	0.118165223	0	MIF_CD74_CD44	Mif - (Cd74+Cd44)	MIF	Secreted Signaling	PMID: 29637711; PMID: 26175090
804	CTL	LC	Mif	CD74_CD44	0.123276982	0	MIF_CD74_CD44	Mif - (Cd74+Cd44)	MIF	Secreted Signaling	PMID: 29637711; PMID: 26175090
805	vSMC	LC	Mif	CD74_CD44	0.118669871	0	MIF_CD74_CD44	Mif - (Cd74+Cd44)	MIF	Secreted Signaling	PMID: 29637711; PMID: 26175090
806	HFK-III	LC	Mif	CD74_CD44	0.206846907	0	MIF_CD74_CD44	Mif - (Cd74+Cd44)	MIF	Secreted Signaling	PMID: 29637711; PMID: 26175090
807	SBK	LC	Mif	CD74_CD44	0.245166513	0	MIF_CD74_CD44	Mif - (Cd74+Cd44)	MIF	Secreted Signaling	PMID: 29637711; PMID: 26175090
808	Prolifer. K	LC	Mif	CD74_CD44	0.235612485	0	MIF_CD74_CD44	Mif - (Cd74+Cd44)	MIF	Secreted Signaling	PMID: 29637711; PMID: 26175090
809	GLK	LC	Mif	CD74_CD44	0.211729822	0	MIF_CD74_CD44	Mif - (Cd74+Cd44)	MIF	Secreted Signaling	PMID: 29637711; PMID: 26175090
810	EC	LC	Mif	CD74_CD44	0.123404886	0	MIF_CD74_CD44	Mif - (Cd74+Cd44)	MIF	Secreted Signaling	PMID: 29637711; PMID: 26175090
811	SMC	LC	Mif	CD74_CD44	0.142403131	0	MIF_CD74_CD44	Mif - (Cd74+Cd44)	MIF	Secreted Signaling	PMID: 29637711; PMID: 26175090
812	LC	LC	Mif	CD74_CD44	0.09744238	0	MIF_CD74_CD44	Mif - (Cd74+Cd44)	MIF	Secreted Signaling	PMID: 29637711; PMID: 26175090
813	Tex	LC	Mif	CD74_CD44	0.091147487	0	MIF_CD74_CD44	Mif - (Cd74+Cd44)	MIF	Secreted Signaling	PMID: 29637711; PMID: 26175090
814	SK	Tex	Mif	CD74_CD44	0.037489195	0	MIF_CD74_CD44	Mif - (Cd74+Cd44)	MIF	Secreted Signaling	PMID: 29637711; PMID: 26175090
815	BK	Tex	Mif	CD74_CD44	0.03354918	0	MIF_CD74_CD44	Mif - (Cd74+Cd44)	MIF	Secreted Signaling	PMID: 29637711; PMID: 26175090
816	HFK-I	Tex	Mif	CD74_CD44	0.037067593	0	MIF_CD74_CD44	Mif - (Cd74+Cd44)	MIF	Secreted Signaling	PMID: 29637711; PMID: 26175090
817	HFK-II	Tex	Mif	CD74_CD44	0.035674488	0	MIF_CD74_CD44	Mif - (Cd74+Cd44)	MIF	Secreted Signaling	PMID: 29637711; PMID: 26175090
818	HFK-III	Tex	Mif	CD74_CD44	0.030843004	0	MIF_CD74_CD44	Mif - (Cd74+Cd44)	MIF	Secreted Signaling	PMID: 29637711; PMID: 26175090
819	SBK	Tex	Mif	CD74_CD44	0.038124096	0	MIF_CD74_CD44	Mif - (Cd74+Cd44)	MIF	Secreted Signaling	PMID: 29637711; PMID: 26175090
820	Prolifer. K	Tex	Mif	CD74_CD44	0.036250935	0	MIF_CD74_CD44	Mif - (Cd74+Cd44)	MIF	Secreted Signaling	PMID: 29637711; PMID: 26175090
821	GLK	Tex	Mif	CD74_CD44	0.031737348	0	MIF_CD74_CD44	Mif - (Cd74+Cd44)	MIF	Secreted Signaling	PMID: 29637711; PMID: 26175090
822	SMC	Tex	Mif	CD74_CD44	0.019860706	0.01	MIF_CD74_CD44	Mif - (Cd74+Cd44)	MIF	Secreted Signaling	PMID: 29637711; PMID: 26175090
823	RF	RF	Mif	Ackr3	0.007235425	0	MIF_ACKR3	Mif - Ackr3	MIF	Secreted Signaling	PMID: 26175090
824	SK	RF	Mif	Ackr3	0.020063223	0	MIF_ACKR3	Mif - Ackr3	MIF	Secreted Signaling	PMID: 26175090
825	BK	RF	Mif	Ackr3	0.017920533	0	MIF_ACKR3	Mif - Ackr3	MIF	Secreted Signaling	PMID: 26175090
826	HFK-I	RF	Mif	Ackr3	0.019833555	0	MIF_ACKR3	Mif - Ackr3	MIF	Secreted Signaling	PMID: 26175090
827	PF	RF	Mif	Ackr3	0.007094419	0	MIF_ACKR3	Mif - Ackr3	MIF	Secreted Signaling	PMID: 26175090
828	Classical Mo	RF	Mif	Ackr3	0.002786057	0	MIF_ACKR3	Mif - Ackr3	MIF	Secreted Signaling	PMID: 26175090
829	M1 Mac	RF	Mif	Ackr3	0.005312389	0	MIF_ACKR3	Mif - Ackr3	MIF	Secreted Signaling	PMID: 26175090
830	HFK-II	RF	Mif	Ackr3	0.019075322	0	MIF_ACKR3	Mif - Ackr3	MIF	Secreted Signaling	PMID: 26175090
831	PVF	RF	Mif	Ackr3	0.008522324	0	MIF_ACKR3	Mif - Ackr3	MIF	Secreted Signaling	PMID: 26175090
832	CTL	RF	Mif	Ackr3	0.008939075	0	MIF_ACKR3	Mif - Ackr3	MIF	Secreted Signaling	PMID: 26175090
833	vSMC	RF	Mif	Ackr3	0.008563268	0	MIF_ACKR3	Mif - Ackr3	MIF	Secreted Signaling	PMID: 26175090
834	HFK-III	RF	Mif	Ackr3	0.016453547	0	MIF_ACKR3	Mif - Ackr3	MIF	Secreted Signaling	PMID: 26175090
835	SBK	RF	Mif	Ackr3	0.020409263	0	MIF_ACKR3	Mif - Ackr3	MIF	Secreted Signaling	PMID: 26175090
836	Prolifer. K	RF	Mif	Ackr3	0.019388944	0	MIF_ACKR3	Mif - Ackr3	MIF	Secreted Signaling	PMID: 26175090
837	GLK	RF	Mif	Ackr3	0.016937938	0	MIF_ACKR3	Mif - Ackr3	MIF	Secreted Signaling	PMID: 26175090
838	EC	RF	Mif	Ackr3	0.008949561	0	MIF_ACKR3	Mif - Ackr3	MIF	Secreted Signaling	PMID: 26175090
839	SMC	RF	Mif	Ackr3	0.010539199	0	MIF_ACKR3	Mif - Ackr3	MIF	Secreted Signaling	PMID: 26175090
840	LC	RF	Mif	Ackr3	0.00687778	0	MIF_ACKR3	Mif - Ackr3	MIF	Secreted Signaling	PMID: 26175090
841	Tex	RF	Mif	Ackr3	0.006392033	0	MIF_ACKR3	Mif - Ackr3	MIF	Secreted Signaling	PMID: 26175090
842	RF	PF	Mif	Ackr3	0.006959065	0	MIF_ACKR3	Mif - Ackr3	MIF	Secreted Signaling	PMID: 26175090
843	SK	PF	Mif	Ackr3	0.019306429	0	MIF_ACKR3	Mif - Ackr3	MIF	Secreted Signaling	PMID: 26175090
844	BK	PF	Mif	Ackr3	0.01724314	0	MIF_ACKR3	Mif - Ackr3	MIF	Secreted Signaling	PMID: 26175090
845	HFK-I	PF	Mif	Ackr3	0.019085255	0	MIF_ACKR3	Mif - Ackr3	MIF	Secreted Signaling	PMID: 26175090
846	PF	PF	Mif	Ackr3	0.006823408	0	MIF_ACKR3	Mif - Ackr3	MIF	Secreted Signaling	PMID: 26175090
847	Classical Mo	PF	Mif	Ackr3	0.002679184	0	MIF_ACKR3	Mif - Ackr3	MIF	Secreted Signaling	PMID: 26175090
848	M1 Mac	PF	Mif	Ackr3	0.005109102	0	MIF_ACKR3	Mif - Ackr3	MIF	Secreted Signaling	PMID: 26175090
849	HFK-II	PF	Mif	Ackr3	0.018355095	0	MIF_ACKR3	Mif - Ackr3	MIF	Secreted Signaling	PMID: 26175090
850	PVF	PF	Mif	Ackr3	0.008197217	0	MIF_ACKR3	Mif - Ackr3	MIF	Secreted Signaling	PMID: 26175090
851	CTL	PF	Mif	Ackr3	0.008598208	0	MIF_ACKR3	Mif - Ackr3	MIF	Secreted Signaling	PMID: 26175090
852	vSMC	PF	Mif	Ackr3	0.008236611	0	MIF_ACKR3	Mif - Ackr3	MIF	Secreted Signaling	PMID: 26175090
853	HFK-III	PF	Mif	Ackr3	0.015830712	0	MIF_ACKR3	Mif - Ackr3	MIF	Secreted Signaling	PMID: 26175090
854	SBK	PF	Mif	Ackr3	0.019639678	0	MIF_ACKR3	Mif - Ackr3	MIF	Secreted Signaling	PMID: 26175090
855	Prolifer. K	PF	Mif	Ackr3	0.0186571	0	MIF_ACKR3	Mif - Ackr3	MIF	Secreted Signaling	PMID: 26175090
856	GLK	PF	Mif	Ackr3	0.01629707	0	MIF_ACKR3	Mif - Ackr3	MIF	Secreted Signaling	PMID: 26175090
857	EC	PF	Mif	Ackr3	0.008608297	0	MIF_ACKR3	Mif - Ackr3	MIF	Secreted Signaling	PMID: 26175090
858	SMC	PF	Mif	Ackr3	0.010137939	0	MIF_ACKR3	Mif - Ackr3	MIF	Secreted Signaling	PMID: 26175090
859	LC	PF	Mif	Ackr3	0.00661499	0	MIF_ACKR3	Mif - Ackr3	MIF	Secreted Signaling	PMID: 26175090
860	Tex	PF	Mif	Ackr3	0.006147687	0	MIF_ACKR3	Mif - Ackr3	MIF	Secreted Signaling	PMID: 26175090
861	Classical Mo	Classical Mo	Tslp	IL7R_CRLF2	0.000250473	0	TSLP_IL7R_CRLF2	Tslp - (Il7r+Crlf2)	IL2	Secreted Signaling	KEGG: mmu04060
862	M1 Mac	Classical Mo	Tslp	IL7R_CRLF2	0.000723165	0	TSLP_IL7R_CRLF2	Tslp - (Il7r+Crlf2)	IL2	Secreted Signaling	KEGG: mmu04060
863	CTL	Classical Mo	Tslp	IL7R_CRLF2	0.001019384	0	TSLP_IL7R_CRLF2	Tslp - (Il7r+Crlf2)	IL2	Secreted Signaling	KEGG: mmu04060
864	Prolifer. K	Classical Mo	Tslp	IL7R_CRLF2	9.56E-05	0	TSLP_IL7R_CRLF2	Tslp - (Il7r+Crlf2)	IL2	Secreted Signaling	KEGG: mmu04060
865	EC	Classical Mo	Tslp	IL7R_CRLF2	1.88E-05	0	TSLP_IL7R_CRLF2	Tslp - (Il7r+Crlf2)	IL2	Secreted Signaling	KEGG: mmu04060
866	LC	Classical Mo	Tslp	IL7R_CRLF2	0.000750422	0	TSLP_IL7R_CRLF2	Tslp - (Il7r+Crlf2)	IL2	Secreted Signaling	KEGG: mmu04060
867	Tex	Classical Mo	Tslp	IL7R_CRLF2	0.000273027	0	TSLP_IL7R_CRLF2	Tslp - (Il7r+Crlf2)	IL2	Secreted Signaling	KEGG: mmu04060
868	Classical Mo	M1 Mac	Tslp	IL7R_CRLF2	0.000678051	0	TSLP_IL7R_CRLF2	Tslp - (Il7r+Crlf2)	IL2	Secreted Signaling	KEGG: mmu04060
869	M1 Mac	M1 Mac	Tslp	IL7R_CRLF2	0.001956087	0	TSLP_IL7R_CRLF2	Tslp - (Il7r+Crlf2)	IL2	Secreted Signaling	KEGG: mmu04060
870	CTL	M1 Mac	Tslp	IL7R_CRLF2	0.002755934	0	TSLP_IL7R_CRLF2	Tslp - (Il7r+Crlf2)	IL2	Secreted Signaling	KEGG: mmu04060
871	Prolifer. K	M1 Mac	Tslp	IL7R_CRLF2	0.000258938	0	TSLP_IL7R_CRLF2	Tslp - (Il7r+Crlf2)	IL2	Secreted Signaling	KEGG: mmu04060
872	EC	M1 Mac	Tslp	IL7R_CRLF2	5.10E-05	0	TSLP_IL7R_CRLF2	Tslp - (Il7r+Crlf2)	IL2	Secreted Signaling	KEGG: mmu04060
873	LC	M1 Mac	Tslp	IL7R_CRLF2	0.002029719	0	TSLP_IL7R_CRLF2	Tslp - (Il7r+Crlf2)	IL2	Secreted Signaling	KEGG: mmu04060
874	Tex	M1 Mac	Tslp	IL7R_CRLF2	0.000739077	0	TSLP_IL7R_CRLF2	Tslp - (Il7r+Crlf2)	IL2	Secreted Signaling	KEGG: mmu04060
875	Classical Mo	CTL	Tslp	IL7R_CRLF2	0.001190105	0	TSLP_IL7R_CRLF2	Tslp - (Il7r+Crlf2)	IL2	Secreted Signaling	KEGG: mmu04060
876	M1 Mac	CTL	Tslp	IL7R_CRLF2	0.003429984	0	TSLP_IL7R_CRLF2	Tslp - (Il7r+Crlf2)	IL2	Secreted Signaling	KEGG: mmu04060
877	CTL	CTL	Tslp	IL7R_CRLF2	0.004829595	0	TSLP_IL7R_CRLF2	Tslp - (Il7r+Crlf2)	IL2	Secreted Signaling	KEGG: mmu04060
878	Prolifer. K	CTL	Tslp	IL7R_CRLF2	0.000454628	0	TSLP_IL7R_CRLF2	Tslp - (Il7r+Crlf2)	IL2	Secreted Signaling	KEGG: mmu04060
879	EC	CTL	Tslp	IL7R_CRLF2	8.96E-05	0	TSLP_IL7R_CRLF2	Tslp - (Il7r+Crlf2)	IL2	Secreted Signaling	KEGG: mmu04060
880	LC	CTL	Tslp	IL7R_CRLF2	0.003558899	0	TSLP_IL7R_CRLF2	Tslp - (Il7r+Crlf2)	IL2	Secreted Signaling	KEGG: mmu04060
881	Tex	CTL	Tslp	IL7R_CRLF2	0.001297158	0	TSLP_IL7R_CRLF2	Tslp - (Il7r+Crlf2)	IL2	Secreted Signaling	KEGG: mmu04060
882	Classical Mo	Prolifer. K	Tslp	IL7R_CRLF2	5.88E-05	0	TSLP_IL7R_CRLF2	Tslp - (Il7r+Crlf2)	IL2	Secreted Signaling	KEGG: mmu04060
883	M1 Mac	Prolifer. K	Tslp	IL7R_CRLF2	0.000169715	0	TSLP_IL7R_CRLF2	Tslp - (Il7r+Crlf2)	IL2	Secreted Signaling	KEGG: mmu04060
884	CTL	Prolifer. K	Tslp	IL7R_CRLF2	0.000239287	0	TSLP_IL7R_CRLF2	Tslp - (Il7r+Crlf2)	IL2	Secreted Signaling	KEGG: mmu04060
885	Prolifer. K	Prolifer. K	Tslp	IL7R_CRLF2	2.24E-05	0	TSLP_IL7R_CRLF2	Tslp - (Il7r+Crlf2)	IL2	Secreted Signaling	KEGG: mmu04060
886	EC	Prolifer. K	Tslp	IL7R_CRLF2	4.42E-06	0	TSLP_IL7R_CRLF2	Tslp - (Il7r+Crlf2)	IL2	Secreted Signaling	KEGG: mmu04060
887	LC	Prolifer. K	Tslp	IL7R_CRLF2	0.000176116	0	TSLP_IL7R_CRLF2	Tslp - (Il7r+Crlf2)	IL2	Secreted Signaling	KEGG: mmu04060
888	Tex	Prolifer. K	Tslp	IL7R_CRLF2	6.41E-05	0	TSLP_IL7R_CRLF2	Tslp - (Il7r+Crlf2)	IL2	Secreted Signaling	KEGG: mmu04060
889	Classical Mo	EC	Tslp	IL7R_CRLF2	1.87E-05	0	TSLP_IL7R_CRLF2	Tslp - (Il7r+Crlf2)	IL2	Secreted Signaling	KEGG: mmu04060
890	M1 Mac	EC	Tslp	IL7R_CRLF2	5.40E-05	0	TSLP_IL7R_CRLF2	Tslp - (Il7r+Crlf2)	IL2	Secreted Signaling	KEGG: mmu04060
891	CTL	EC	Tslp	IL7R_CRLF2	7.61E-05	0	TSLP_IL7R_CRLF2	Tslp - (Il7r+Crlf2)	IL2	Secreted Signaling	KEGG: mmu04060
892	Prolifer. K	EC	Tslp	IL7R_CRLF2	7.14E-06	0	TSLP_IL7R_CRLF2	Tslp - (Il7r+Crlf2)	IL2	Secreted Signaling	KEGG: mmu04060
893	EC	EC	Tslp	IL7R_CRLF2	1.41E-06	0	TSLP_IL7R_CRLF2	Tslp - (Il7r+Crlf2)	IL2	Secreted Signaling	KEGG: mmu04060
894	LC	EC	Tslp	IL7R_CRLF2	5.60E-05	0	TSLP_IL7R_CRLF2	Tslp - (Il7r+Crlf2)	IL2	Secreted Signaling	KEGG: mmu04060
895	Tex	EC	Tslp	IL7R_CRLF2	2.04E-05	0	TSLP_IL7R_CRLF2	Tslp - (Il7r+Crlf2)	IL2	Secreted Signaling	KEGG: mmu04060
896	Classical Mo	LC	Tslp	IL7R_CRLF2	0.000880593	0	TSLP_IL7R_CRLF2	Tslp - (Il7r+Crlf2)	IL2	Secreted Signaling	KEGG: mmu04060
897	M1 Mac	LC	Tslp	IL7R_CRLF2	0.002539426	0	TSLP_IL7R_CRLF2	Tslp - (Il7r+Crlf2)	IL2	Secreted Signaling	KEGG: mmu04060
898	CTL	LC	Tslp	IL7R_CRLF2	0.003576947	0	TSLP_IL7R_CRLF2	Tslp - (Il7r+Crlf2)	IL2	Secreted Signaling	KEGG: mmu04060
899	Prolifer. K	LC	Tslp	IL7R_CRLF2	0.000336328	0	TSLP_IL7R_CRLF2	Tslp - (Il7r+Crlf2)	IL2	Secreted Signaling	KEGG: mmu04060
900	EC	LC	Tslp	IL7R_CRLF2	6.63E-05	0	TSLP_IL7R_CRLF2	Tslp - (Il7r+Crlf2)	IL2	Secreted Signaling	KEGG: mmu04060
901	LC	LC	Tslp	IL7R_CRLF2	0.002634958	0	TSLP_IL7R_CRLF2	Tslp - (Il7r+Crlf2)	IL2	Secreted Signaling	KEGG: mmu04060
902	Tex	LC	Tslp	IL7R_CRLF2	0.000959831	0	TSLP_IL7R_CRLF2	Tslp - (Il7r+Crlf2)	IL2	Secreted Signaling	KEGG: mmu04060
903	Classical Mo	Tex	Tslp	IL7R_CRLF2	0.000288458	0	TSLP_IL7R_CRLF2	Tslp - (Il7r+Crlf2)	IL2	Secreted Signaling	KEGG: mmu04060
904	M1 Mac	Tex	Tslp	IL7R_CRLF2	0.000832775	0	TSLP_IL7R_CRLF2	Tslp - (Il7r+Crlf2)	IL2	Secreted Signaling	KEGG: mmu04060
905	CTL	Tex	Tslp	IL7R_CRLF2	0.001173839	0	TSLP_IL7R_CRLF2	Tslp - (Il7r+Crlf2)	IL2	Secreted Signaling	KEGG: mmu04060
906	Prolifer. K	Tex	Tslp	IL7R_CRLF2	0.000110131	0	TSLP_IL7R_CRLF2	Tslp - (Il7r+Crlf2)	IL2	Secreted Signaling	KEGG: mmu04060
907	EC	Tex	Tslp	IL7R_CRLF2	2.17E-05	0	TSLP_IL7R_CRLF2	Tslp - (Il7r+Crlf2)	IL2	Secreted Signaling	KEGG: mmu04060
908	LC	Tex	Tslp	IL7R_CRLF2	0.000864159	0	TSLP_IL7R_CRLF2	Tslp - (Il7r+Crlf2)	IL2	Secreted Signaling	KEGG: mmu04060
909	Tex	Tex	Tslp	IL7R_CRLF2	0.000314431	0	TSLP_IL7R_CRLF2	Tslp - (Il7r+Crlf2)	IL2	Secreted Signaling	KEGG: mmu04060
910	Classical Mo	PF	Osm	OSMR_IL6ST	0.003148643	0	OSM_OSMR_IL6ST	Osm - (Osmr+Il6st)	OSM	Secreted Signaling	KEGG: mmu04060
911	Classical Mo	EC	Osm	OSMR_IL6ST	0.001421588	0	OSM_OSMR_IL6ST	Osm - (Osmr+Il6st)	OSM	Secreted Signaling	KEGG: mmu04060
912	RF	RF	Il34	Csf1r	0.001083732	0	IL34_CSF1R	Il34 - Csf1r	CSF	Secreted Signaling	KEGG: mmu04060
913	SK	RF	Il34	Csf1r	0.005553084	0	IL34_CSF1R	Il34 - Csf1r	CSF	Secreted Signaling	KEGG: mmu04060
914	BK	RF	Il34	Csf1r	0.001989471	0	IL34_CSF1R	Il34 - Csf1r	CSF	Secreted Signaling	KEGG: mmu04060
915	HFK-I	RF	Il34	Csf1r	0.001332379	0	IL34_CSF1R	Il34 - Csf1r	CSF	Secreted Signaling	KEGG: mmu04060
916	Classical Mo	RF	Il34	Csf1r	0.003550982	0	IL34_CSF1R	Il34 - Csf1r	CSF	Secreted Signaling	KEGG: mmu04060
917	HFK-II	RF	Il34	Csf1r	0.001162087	0	IL34_CSF1R	Il34 - Csf1r	CSF	Secreted Signaling	KEGG: mmu04060
918	vSMC	RF	Il34	Csf1r	0.001326896	0	IL34_CSF1R	Il34 - Csf1r	CSF	Secreted Signaling	KEGG: mmu04060
919	SBK	RF	Il34	Csf1r	0.002966424	0	IL34_CSF1R	Il34 - Csf1r	CSF	Secreted Signaling	KEGG: mmu04060
920	LC	RF	Il34	Csf1r	0.003731221	0	IL34_CSF1R	Il34 - Csf1r	CSF	Secreted Signaling	KEGG: mmu04060
921	RF	SK	Il34	Csf1r	0.000663402	0	IL34_CSF1R	Il34 - Csf1r	CSF	Secreted Signaling	KEGG: mmu04060
922	SK	SK	Il34	Csf1r	0.003405204	0	IL34_CSF1R	Il34 - Csf1r	CSF	Secreted Signaling	KEGG: mmu04060
923	BK	SK	Il34	Csf1r	0.001218274	0	IL34_CSF1R	Il34 - Csf1r	CSF	Secreted Signaling	KEGG: mmu04060
924	HFK-I	SK	Il34	Csf1r	0.000815688	0	IL34_CSF1R	Il34 - Csf1r	CSF	Secreted Signaling	KEGG: mmu04060
925	Classical Mo	SK	Il34	Csf1r	0.002175802	0	IL34_CSF1R	Il34 - Csf1r	CSF	Secreted Signaling	KEGG: mmu04060
926	HFK-II	SK	Il34	Csf1r	0.000711388	0	IL34_CSF1R	Il34 - Csf1r	CSF	Secreted Signaling	KEGG: mmu04060
927	SBK	SK	Il34	Csf1r	0.001817211	0	IL34_CSF1R	Il34 - Csf1r	CSF	Secreted Signaling	KEGG: mmu04060
928	LC	SK	Il34	Csf1r	0.002286399	0	IL34_CSF1R	Il34 - Csf1r	CSF	Secreted Signaling	KEGG: mmu04060
929	SK	BK	Il34	Csf1r	0.001371781	0	IL34_CSF1R	Il34 - Csf1r	CSF	Secreted Signaling	KEGG: mmu04060
930	LC	BK	Il34	Csf1r	0.000920455	0.04	IL34_CSF1R	Il34 - Csf1r	CSF	Secreted Signaling	KEGG: mmu04060
931	SK	HFK-I	Il34	Csf1r	0.000896545	0	IL34_CSF1R	Il34 - Csf1r	CSF	Secreted Signaling	KEGG: mmu04060
932	SK	PF	Il34	Csf1r	0.002398592	0	IL34_CSF1R	Il34 - Csf1r	CSF	Secreted Signaling	KEGG: mmu04060
933	BK	PF	Il34	Csf1r	0.000857584	0	IL34_CSF1R	Il34 - Csf1r	CSF	Secreted Signaling	KEGG: mmu04060
934	Classical Mo	PF	Il34	Csf1r	0.001532054	0	IL34_CSF1R	Il34 - Csf1r	CSF	Secreted Signaling	KEGG: mmu04060
935	SBK	PF	Il34	Csf1r	0.001279423	0	IL34_CSF1R	Il34 - Csf1r	CSF	Secreted Signaling	KEGG: mmu04060
936	LC	PF	Il34	Csf1r	0.001609983	0	IL34_CSF1R	Il34 - Csf1r	CSF	Secreted Signaling	KEGG: mmu04060
937	RF	Classical Mo	Il34	Csf1r	0.00420315	0	IL34_CSF1R	Il34 - Csf1r	CSF	Secreted Signaling	KEGG: mmu04060
938	SK	Classical Mo	Il34	Csf1r	0.021263256	0	IL34_CSF1R	Il34 - Csf1r	CSF	Secreted Signaling	KEGG: mmu04060
939	BK	Classical Mo	Il34	Csf1r	0.007695884	0	IL34_CSF1R	Il34 - Csf1r	CSF	Secreted Signaling	KEGG: mmu04060
940	HFK-I	Classical Mo	Il34	Csf1r	0.005163803	0	IL34_CSF1R	Il34 - Csf1r	CSF	Secreted Signaling	KEGG: mmu04060
941	PF	Classical Mo	Il34	Csf1r	0.001494694	0	IL34_CSF1R	Il34 - Csf1r	CSF	Secreted Signaling	KEGG: mmu04060
942	Classical Mo	Classical Mo	Il34	Csf1r	0.013674918	0	IL34_CSF1R	Il34 - Csf1r	CSF	Secreted Signaling	KEGG: mmu04060
943	HFK-II	Classical Mo	Il34	Csf1r	0.004506023	0	IL34_CSF1R	Il34 - Csf1r	CSF	Secreted Signaling	KEGG: mmu04060
944	PVF	Classical Mo	Il34	Csf1r	0.00186856	0	IL34_CSF1R	Il34 - Csf1r	CSF	Secreted Signaling	KEGG: mmu04060
945	vSMC	Classical Mo	Il34	Csf1r	0.005142632	0	IL34_CSF1R	Il34 - Csf1r	CSF	Secreted Signaling	KEGG: mmu04060
946	SBK	Classical Mo	Il34	Csf1r	0.011442909	0	IL34_CSF1R	Il34 - Csf1r	CSF	Secreted Signaling	KEGG: mmu04060
947	Prolifer. K	Classical Mo	Il34	Csf1r	0.002517234	0	IL34_CSF1R	Il34 - Csf1r	CSF	Secreted Signaling	KEGG: mmu04060
948	LC	Classical Mo	Il34	Csf1r	0.014361613	0	IL34_CSF1R	Il34 - Csf1r	CSF	Secreted Signaling	KEGG: mmu04060
949	SK	HFK-II	Il34	Csf1r	0.000728498	0	IL34_CSF1R	Il34 - Csf1r	CSF	Secreted Signaling	KEGG: mmu04060
950	SK	PVF	Il34	Csf1r	0.000772019	0	IL34_CSF1R	Il34 - Csf1r	CSF	Secreted Signaling	KEGG: mmu04060
951	SK	vSMC	Il34	Csf1r	0.001000599	0	IL34_CSF1R	Il34 - Csf1r	CSF	Secreted Signaling	KEGG: mmu04060
952	SK	SBK	Il34	Csf1r	0.001798386	0	IL34_CSF1R	Il34 - Csf1r	CSF	Secreted Signaling	KEGG: mmu04060
953	BK	SBK	Il34	Csf1r	0.00064274	0	IL34_CSF1R	Il34 - Csf1r	CSF	Secreted Signaling	KEGG: mmu04060
954	Classical Mo	SBK	Il34	Csf1r	0.001148435	0.01	IL34_CSF1R	Il34 - Csf1r	CSF	Secreted Signaling	KEGG: mmu04060
955	SBK	SBK	Il34	Csf1r	0.000959	0	IL34_CSF1R	Il34 - Csf1r	CSF	Secreted Signaling	KEGG: mmu04060
956	LC	SBK	Il34	Csf1r	0.001206874	0	IL34_CSF1R	Il34 - Csf1r	CSF	Secreted Signaling	KEGG: mmu04060
957	RF	LC	Il34	Csf1r	0.004446503	0	IL34_CSF1R	Il34 - Csf1r	CSF	Secreted Signaling	KEGG: mmu04060
958	SK	LC	Il34	Csf1r	0.022472059	0	IL34_CSF1R	Il34 - Csf1r	CSF	Secreted Signaling	KEGG: mmu04060
959	BK	LC	Il34	Csf1r	0.008139805	0	IL34_CSF1R	Il34 - Csf1r	CSF	Secreted Signaling	KEGG: mmu04060
960	HFK-I	LC	Il34	Csf1r	0.005462471	0	IL34_CSF1R	Il34 - Csf1r	CSF	Secreted Signaling	KEGG: mmu04060
961	PF	LC	Il34	Csf1r	0.001581482	0	IL34_CSF1R	Il34 - Csf1r	CSF	Secreted Signaling	KEGG: mmu04060
962	Classical Mo	LC	Il34	Csf1r	0.014458702	0	IL34_CSF1R	Il34 - Csf1r	CSF	Secreted Signaling	KEGG: mmu04060
963	HFK-II	LC	Il34	Csf1r	0.004766827	0	IL34_CSF1R	Il34 - Csf1r	CSF	Secreted Signaling	KEGG: mmu04060
964	PVF	LC	Il34	Csf1r	0.001977013	0	IL34_CSF1R	Il34 - Csf1r	CSF	Secreted Signaling	KEGG: mmu04060
965	vSMC	LC	Il34	Csf1r	0.005440082	0	IL34_CSF1R	Il34 - Csf1r	CSF	Secreted Signaling	KEGG: mmu04060
966	SBK	LC	Il34	Csf1r	0.012100334	0	IL34_CSF1R	Il34 - Csf1r	CSF	Secreted Signaling	KEGG: mmu04060
967	Prolifer. K	LC	Il34	Csf1r	0.002663237	0	IL34_CSF1R	Il34 - Csf1r	CSF	Secreted Signaling	KEGG: mmu04060
968	LC	LC	Il34	Csf1r	0.015184149	0	IL34_CSF1R	Il34 - Csf1r	CSF	Secreted Signaling	KEGG: mmu04060
969	RF	RF	Csf1	Csf1r	0.003258187	0	CSF1_CSF1R	Csf1 - Csf1r	CSF	Secreted Signaling	KEGG: mmu04060
970	SK	RF	Csf1	Csf1r	0.000560775	0	CSF1_CSF1R	Csf1 - Csf1r	CSF	Secreted Signaling	KEGG: mmu04060
971	BK	RF	Csf1	Csf1r	0.000221607	0	CSF1_CSF1R	Csf1 - Csf1r	CSF	Secreted Signaling	KEGG: mmu04060
972	HFK-I	RF	Csf1	Csf1r	0.000148299	0	CSF1_CSF1R	Csf1 - Csf1r	CSF	Secreted Signaling	KEGG: mmu04060
973	PF	RF	Csf1	Csf1r	0.003733767	0	CSF1_CSF1R	Csf1 - Csf1r	CSF	Secreted Signaling	KEGG: mmu04060
974	Classical Mo	RF	Csf1	Csf1r	0.003444314	0	CSF1_CSF1R	Csf1 - Csf1r	CSF	Secreted Signaling	KEGG: mmu04060
975	PVF	RF	Csf1	Csf1r	0.000168184	0	CSF1_CSF1R	Csf1 - Csf1r	CSF	Secreted Signaling	KEGG: mmu04060
976	SBK	RF	Csf1	Csf1r	0.000292791	0	CSF1_CSF1R	Csf1 - Csf1r	CSF	Secreted Signaling	KEGG: mmu04060
977	LC	RF	Csf1	Csf1r	0.003669093	0	CSF1_CSF1R	Csf1 - Csf1r	CSF	Secreted Signaling	KEGG: mmu04060
978	RF	SK	Csf1	Csf1r	0.001996169	0	CSF1_CSF1R	Csf1 - Csf1r	CSF	Secreted Signaling	KEGG: mmu04060
979	SK	SK	Csf1	Csf1r	0.000343206	0	CSF1_CSF1R	Csf1 - Csf1r	CSF	Secreted Signaling	KEGG: mmu04060
980	BK	SK	Csf1	Csf1r	0.000135611	0	CSF1_CSF1R	Csf1 - Csf1r	CSF	Secreted Signaling	KEGG: mmu04060
981	PF	SK	Csf1	Csf1r	0.002287962	0	CSF1_CSF1R	Csf1 - Csf1r	CSF	Secreted Signaling	KEGG: mmu04060
982	Classical Mo	SK	Csf1	Csf1r	0.002110355	0	CSF1_CSF1R	Csf1 - Csf1r	CSF	Secreted Signaling	KEGG: mmu04060
983	SBK	SK	Csf1	Csf1r	0.000179176	0	CSF1_CSF1R	Csf1 - Csf1r	CSF	Secreted Signaling	KEGG: mmu04060
984	LC	SK	Csf1	Csf1r	0.002248275	0	CSF1_CSF1R	Csf1 - Csf1r	CSF	Secreted Signaling	KEGG: mmu04060
985	RF	BK	Csf1	Csf1r	0.000803475	0	CSF1_CSF1R	Csf1 - Csf1r	CSF	Secreted Signaling	KEGG: mmu04060
986	SK	BK	Csf1	Csf1r	0.000138007	0	CSF1_CSF1R	Csf1 - Csf1r	CSF	Secreted Signaling	KEGG: mmu04060
987	PF	BK	Csf1	Csf1r	0.000921085	0	CSF1_CSF1R	Csf1 - Csf1r	CSF	Secreted Signaling	KEGG: mmu04060
988	Classical Mo	BK	Csf1	Csf1r	0.000849494	0	CSF1_CSF1R	Csf1 - Csf1r	CSF	Secreted Signaling	KEGG: mmu04060
989	LC	BK	Csf1	Csf1r	0.000905086	0	CSF1_CSF1R	Csf1 - Csf1r	CSF	Secreted Signaling	KEGG: mmu04060
990	RF	HFK-I	Csf1	Csf1r	0.000525018	0	CSF1_CSF1R	Csf1 - Csf1r	CSF	Secreted Signaling	KEGG: mmu04060
991	PF	HFK-I	Csf1	Csf1r	0.000601893	0	CSF1_CSF1R	Csf1 - Csf1r	CSF	Secreted Signaling	KEGG: mmu04060
992	Classical Mo	HFK-I	Csf1	Csf1r	0.000555097	0	CSF1_CSF1R	Csf1 - Csf1r	CSF	Secreted Signaling	KEGG: mmu04060
993	LC	HFK-I	Csf1	Csf1r	0.000591435	0	CSF1_CSF1R	Csf1 - Csf1r	CSF	Secreted Signaling	KEGG: mmu04060
994	RF	PF	Csf1	Csf1r	0.001405494	0	CSF1_CSF1R	Csf1 - Csf1r	CSF	Secreted Signaling	KEGG: mmu04060
995	SK	PF	Csf1	Csf1r	0.000241532	0	CSF1_CSF1R	Csf1 - Csf1r	CSF	Secreted Signaling	KEGG: mmu04060
996	PF	PF	Csf1	Csf1r	0.001611084	0	CSF1_CSF1R	Csf1 - Csf1r	CSF	Secreted Signaling	KEGG: mmu04060
997	Classical Mo	PF	Csf1	Csf1r	0.001485942	0	CSF1_CSF1R	Csf1 - Csf1r	CSF	Secreted Signaling	KEGG: mmu04060
998	LC	PF	Csf1	Csf1r	0.001583119	0	CSF1_CSF1R	Csf1 - Csf1r	CSF	Secreted Signaling	KEGG: mmu04060
999	RF	Classical Mo	Csf1	Csf1r	0.012557877	0	CSF1_CSF1R	Csf1 - Csf1r	CSF	Secreted Signaling	KEGG: mmu04060
1000	SK	Classical Mo	Csf1	Csf1r	0.002178193	0	CSF1_CSF1R	Csf1 - Csf1r	CSF	Secreted Signaling	KEGG: mmu04060
1001	BK	Classical Mo	Csf1	Csf1r	0.000861623	0	CSF1_CSF1R	Csf1 - Csf1r	CSF	Secreted Signaling	KEGG: mmu04060
1002	HFK-I	Classical Mo	Csf1	Csf1r	0.000576718	0	CSF1_CSF1R	Csf1 - Csf1r	CSF	Secreted Signaling	KEGG: mmu04060
1003	PF	Classical Mo	Csf1	Csf1r	0.014371311	0	CSF1_CSF1R	Csf1 - Csf1r	CSF	Secreted Signaling	KEGG: mmu04060
1004	Classical Mo	Classical Mo	Csf1	Csf1r	0.013268184	0	CSF1_CSF1R	Csf1 - Csf1r	CSF	Secreted Signaling	KEGG: mmu04060
1005	HFK-II	Classical Mo	Csf1	Csf1r	0.00046167	0	CSF1_CSF1R	Csf1 - Csf1r	CSF	Secreted Signaling	KEGG: mmu04060
1006	PVF	Classical Mo	Csf1	Csf1r	0.000654012	0	CSF1_CSF1R	Csf1 - Csf1r	CSF	Secreted Signaling	KEGG: mmu04060
1007	vSMC	Classical Mo	Csf1	Csf1r	0.00066364	0	CSF1_CSF1R	Csf1 - Csf1r	CSF	Secreted Signaling	KEGG: mmu04060
1008	SBK	Classical Mo	Csf1	Csf1r	0.001138156	0	CSF1_CSF1R	Csf1 - Csf1r	CSF	Secreted Signaling	KEGG: mmu04060
1009	Prolifer. K	Classical Mo	Csf1	Csf1r	0.000302178	0	CSF1_CSF1R	Csf1 - Csf1r	CSF	Secreted Signaling	KEGG: mmu04060
1010	LC	Classical Mo	Csf1	Csf1r	0.01412499	0	CSF1_CSF1R	Csf1 - Csf1r	CSF	Secreted Signaling	KEGG: mmu04060
1011	RF	HFK-II	Csf1	Csf1r	0.00042658	0	CSF1_CSF1R	Csf1 - Csf1r	CSF	Secreted Signaling	KEGG: mmu04060
1012	PF	HFK-II	Csf1	Csf1r	0.000489048	0	CSF1_CSF1R	Csf1 - Csf1r	CSF	Secreted Signaling	KEGG: mmu04060
1013	Classical Mo	HFK-II	Csf1	Csf1r	0.000451022	0.01	CSF1_CSF1R	Csf1 - Csf1r	CSF	Secreted Signaling	KEGG: mmu04060
1014	LC	HFK-II	Csf1	Csf1r	0.00048055	0	CSF1_CSF1R	Csf1 - Csf1r	CSF	Secreted Signaling	KEGG: mmu04060
1015	RF	PVF	Csf1	Csf1r	0.000452072	0	CSF1_CSF1R	Csf1 - Csf1r	CSF	Secreted Signaling	KEGG: mmu04060
1016	PF	PVF	Csf1	Csf1r	0.000518272	0	CSF1_CSF1R	Csf1 - Csf1r	CSF	Secreted Signaling	KEGG: mmu04060
1017	Classical Mo	PVF	Csf1	Csf1r	0.000477974	0.01	CSF1_CSF1R	Csf1 - Csf1r	CSF	Secreted Signaling	KEGG: mmu04060
1018	LC	PVF	Csf1	Csf1r	0.000509266	0	CSF1_CSF1R	Csf1 - Csf1r	CSF	Secreted Signaling	KEGG: mmu04060
1019	RF	vSMC	Csf1	Csf1r	0.000585978	0	CSF1_CSF1R	Csf1 - Csf1r	CSF	Secreted Signaling	KEGG: mmu04060
1020	PF	vSMC	Csf1	Csf1r	0.000671773	0	CSF1_CSF1R	Csf1 - Csf1r	CSF	Secreted Signaling	KEGG: mmu04060
1021	Classical Mo	vSMC	Csf1	Csf1r	0.000619547	0	CSF1_CSF1R	Csf1 - Csf1r	CSF	Secreted Signaling	KEGG: mmu04060
1022	LC	vSMC	Csf1	Csf1r	0.000660101	0	CSF1_CSF1R	Csf1 - Csf1r	CSF	Secreted Signaling	KEGG: mmu04060
1023	RF	SBK	Csf1	Csf1r	0.001053532	0	CSF1_CSF1R	Csf1 - Csf1r	CSF	Secreted Signaling	KEGG: mmu04060
1024	SK	SBK	Csf1	Csf1r	0.000180995	0	CSF1_CSF1R	Csf1 - Csf1r	CSF	Secreted Signaling	KEGG: mmu04060
1025	PF	SBK	Csf1	Csf1r	0.0012077	0	CSF1_CSF1R	Csf1 - Csf1r	CSF	Secreted Signaling	KEGG: mmu04060
1026	Classical Mo	SBK	Csf1	Csf1r	0.001113856	0	CSF1_CSF1R	Csf1 - Csf1r	CSF	Secreted Signaling	KEGG: mmu04060
1027	LC	SBK	Csf1	Csf1r	0.001186729	0	CSF1_CSF1R	Csf1 - Csf1r	CSF	Secreted Signaling	KEGG: mmu04060
1028	RF	Prolifer. K	Csf1	Csf1r	0.000276098	0	CSF1_CSF1R	Csf1 - Csf1r	CSF	Secreted Signaling	KEGG: mmu04060
1029	PF	Prolifer. K	Csf1	Csf1r	0.000316537	0.01	CSF1_CSF1R	Csf1 - Csf1r	CSF	Secreted Signaling	KEGG: mmu04060
1030	LC	Prolifer. K	Csf1	Csf1r	0.000311035	0.02	CSF1_CSF1R	Csf1 - Csf1r	CSF	Secreted Signaling	KEGG: mmu04060
1031	RF	LC	Csf1	Csf1r	0.0132785	0	CSF1_CSF1R	Csf1 - Csf1r	CSF	Secreted Signaling	KEGG: mmu04060
1032	SK	LC	Csf1	Csf1r	0.002304577	0	CSF1_CSF1R	Csf1 - Csf1r	CSF	Secreted Signaling	KEGG: mmu04060
1033	BK	LC	Csf1	Csf1r	0.000911686	0	CSF1_CSF1R	Csf1 - Csf1r	CSF	Secreted Signaling	KEGG: mmu04060
1034	HFK-I	LC	Csf1	Csf1r	0.000610237	0	CSF1_CSF1R	Csf1 - Csf1r	CSF	Secreted Signaling	KEGG: mmu04060
1035	PF	LC	Csf1	Csf1r	0.015194394	0	CSF1_CSF1R	Csf1 - Csf1r	CSF	Secreted Signaling	KEGG: mmu04060
1036	Classical Mo	LC	Csf1	Csf1r	0.014028988	0	CSF1_CSF1R	Csf1 - Csf1r	CSF	Secreted Signaling	KEGG: mmu04060
1037	HFK-II	LC	Csf1	Csf1r	0.000488506	0	CSF1_CSF1R	Csf1 - Csf1r	CSF	Secreted Signaling	KEGG: mmu04060
1038	PVF	LC	Csf1	Csf1r	0.000692021	0	CSF1_CSF1R	Csf1 - Csf1r	CSF	Secreted Signaling	KEGG: mmu04060
1039	vSMC	LC	Csf1	Csf1r	0.000702207	0	CSF1_CSF1R	Csf1 - Csf1r	CSF	Secreted Signaling	KEGG: mmu04060
1040	SBK	LC	Csf1	Csf1r	0.001204267	0	CSF1_CSF1R	Csf1 - Csf1r	CSF	Secreted Signaling	KEGG: mmu04060
1041	Prolifer. K	LC	Csf1	Csf1r	0.000319746	0	CSF1_CSF1R	Csf1 - Csf1r	CSF	Secreted Signaling	KEGG: mmu04060
1042	LC	LC	Csf1	Csf1r	0.014934179	0	CSF1_CSF1R	Csf1 - Csf1r	CSF	Secreted Signaling	KEGG: mmu04060
1043	Classical Mo	RF	Tnf	Tnfrsf1a	0.001346676	0	TNF_TNFRSF1A	Tnf - Tnfrsf1a	TNF	Secreted Signaling	KEGG: mmu04060
1044	CTL	RF	Tnf	Tnfrsf1a	0.000518867	0	TNF_TNFRSF1A	Tnf - Tnfrsf1a	TNF	Secreted Signaling	KEGG: mmu04060
1045	LC	RF	Tnf	Tnfrsf1a	0.001538023	0	TNF_TNFRSF1A	Tnf - Tnfrsf1a	TNF	Secreted Signaling	KEGG: mmu04060
1046	Classical Mo	SK	Tnf	Tnfrsf1a	0.001200194	0	TNF_TNFRSF1A	Tnf - Tnfrsf1a	TNF	Secreted Signaling	KEGG: mmu04060
1047	CTL	SK	Tnf	Tnfrsf1a	0.000462386	0	TNF_TNFRSF1A	Tnf - Tnfrsf1a	TNF	Secreted Signaling	KEGG: mmu04060
1048	LC	SK	Tnf	Tnfrsf1a	0.001370757	0	TNF_TNFRSF1A	Tnf - Tnfrsf1a	TNF	Secreted Signaling	KEGG: mmu04060
1049	Classical Mo	BK	Tnf	Tnfrsf1a	0.00357769	0	TNF_TNFRSF1A	Tnf - Tnfrsf1a	TNF	Secreted Signaling	KEGG: mmu04060
1050	CTL	BK	Tnf	Tnfrsf1a	0.00138036	0	TNF_TNFRSF1A	Tnf - Tnfrsf1a	TNF	Secreted Signaling	KEGG: mmu04060
1051	LC	BK	Tnf	Tnfrsf1a	0.004084744	0	TNF_TNFRSF1A	Tnf - Tnfrsf1a	TNF	Secreted Signaling	KEGG: mmu04060
1052	Classical Mo	HFK-I	Tnf	Tnfrsf1a	0.003542273	0	TNF_TNFRSF1A	Tnf - Tnfrsf1a	TNF	Secreted Signaling	KEGG: mmu04060
1053	CTL	HFK-I	Tnf	Tnfrsf1a	0.001366665	0	TNF_TNFRSF1A	Tnf - Tnfrsf1a	TNF	Secreted Signaling	KEGG: mmu04060
1054	LC	HFK-I	Tnf	Tnfrsf1a	0.004044327	0	TNF_TNFRSF1A	Tnf - Tnfrsf1a	TNF	Secreted Signaling	KEGG: mmu04060
1055	Classical Mo	PF	Tnf	Tnfrsf1a	0.004668233	0	TNF_TNFRSF1A	Tnf - Tnfrsf1a	TNF	Secreted Signaling	KEGG: mmu04060
1056	CTL	PF	Tnf	Tnfrsf1a	0.00180233	0	TNF_TNFRSF1A	Tnf - Tnfrsf1a	TNF	Secreted Signaling	KEGG: mmu04060
1057	LC	PF	Tnf	Tnfrsf1a	0.005329019	0	TNF_TNFRSF1A	Tnf - Tnfrsf1a	TNF	Secreted Signaling	KEGG: mmu04060
1058	Classical Mo	Classical Mo	Tnf	Tnfrsf1a	0.001727161	0	TNF_TNFRSF1A	Tnf - Tnfrsf1a	TNF	Secreted Signaling	KEGG: mmu04060
1059	CTL	Classical Mo	Tnf	Tnfrsf1a	0.000665622	0	TNF_TNFRSF1A	Tnf - Tnfrsf1a	TNF	Secreted Signaling	KEGG: mmu04060
1060	LC	Classical Mo	Tnf	Tnfrsf1a	0.001972465	0	TNF_TNFRSF1A	Tnf - Tnfrsf1a	TNF	Secreted Signaling	KEGG: mmu04060
1061	Classical Mo	M1 Mac	Tnf	Tnfrsf1a	0.001012377	0	TNF_TNFRSF1A	Tnf - Tnfrsf1a	TNF	Secreted Signaling	KEGG: mmu04060
1062	CTL	M1 Mac	Tnf	Tnfrsf1a	0.000389983	0	TNF_TNFRSF1A	Tnf - Tnfrsf1a	TNF	Secreted Signaling	KEGG: mmu04060
1063	LC	M1 Mac	Tnf	Tnfrsf1a	0.00115628	0	TNF_TNFRSF1A	Tnf - Tnfrsf1a	TNF	Secreted Signaling	KEGG: mmu04060
1064	Classical Mo	HFK-II	Tnf	Tnfrsf1a	0.001425501	0	TNF_TNFRSF1A	Tnf - Tnfrsf1a	TNF	Secreted Signaling	KEGG: mmu04060
1065	CTL	HFK-II	Tnf	Tnfrsf1a	0.000549264	0	TNF_TNFRSF1A	Tnf - Tnfrsf1a	TNF	Secreted Signaling	KEGG: mmu04060
1066	LC	HFK-II	Tnf	Tnfrsf1a	0.00162803	0	TNF_TNFRSF1A	Tnf - Tnfrsf1a	TNF	Secreted Signaling	KEGG: mmu04060
1067	Classical Mo	PVF	Tnf	Tnfrsf1a	0.001425055	0	TNF_TNFRSF1A	Tnf - Tnfrsf1a	TNF	Secreted Signaling	KEGG: mmu04060
1068	CTL	PVF	Tnf	Tnfrsf1a	0.000549092	0	TNF_TNFRSF1A	Tnf - Tnfrsf1a	TNF	Secreted Signaling	KEGG: mmu04060
1069	LC	PVF	Tnf	Tnfrsf1a	0.001627521	0	TNF_TNFRSF1A	Tnf - Tnfrsf1a	TNF	Secreted Signaling	KEGG: mmu04060
1070	Classical Mo	CTL	Tnf	Tnfrsf1a	1.13E-05	0	TNF_TNFRSF1A	Tnf - Tnfrsf1a	TNF	Secreted Signaling	KEGG: mmu04060
1071	CTL	CTL	Tnf	Tnfrsf1a	4.34E-06	0	TNF_TNFRSF1A	Tnf - Tnfrsf1a	TNF	Secreted Signaling	KEGG: mmu04060
1072	LC	CTL	Tnf	Tnfrsf1a	1.29E-05	0	TNF_TNFRSF1A	Tnf - Tnfrsf1a	TNF	Secreted Signaling	KEGG: mmu04060
1073	Classical Mo	vSMC	Tnf	Tnfrsf1a	0.002530843	0	TNF_TNFRSF1A	Tnf - Tnfrsf1a	TNF	Secreted Signaling	KEGG: mmu04060
1074	CTL	vSMC	Tnf	Tnfrsf1a	0.000975831	0	TNF_TNFRSF1A	Tnf - Tnfrsf1a	TNF	Secreted Signaling	KEGG: mmu04060
1075	LC	vSMC	Tnf	Tnfrsf1a	0.002889961	0	TNF_TNFRSF1A	Tnf - Tnfrsf1a	TNF	Secreted Signaling	KEGG: mmu04060
1076	Classical Mo	HFK-III	Tnf	Tnfrsf1a	0.004178194	0	TNF_TNFRSF1A	Tnf - Tnfrsf1a	TNF	Secreted Signaling	KEGG: mmu04060
1077	CTL	HFK-III	Tnf	Tnfrsf1a	0.001612646	0	TNF_TNFRSF1A	Tnf - Tnfrsf1a	TNF	Secreted Signaling	KEGG: mmu04060
1078	LC	HFK-III	Tnf	Tnfrsf1a	0.004769947	0	TNF_TNFRSF1A	Tnf - Tnfrsf1a	TNF	Secreted Signaling	KEGG: mmu04060
1079	Classical Mo	SBK	Tnf	Tnfrsf1a	0.00126753	0	TNF_TNFRSF1A	Tnf - Tnfrsf1a	TNF	Secreted Signaling	KEGG: mmu04060
1080	CTL	SBK	Tnf	Tnfrsf1a	0.000488348	0	TNF_TNFRSF1A	Tnf - Tnfrsf1a	TNF	Secreted Signaling	KEGG: mmu04060
1081	LC	SBK	Tnf	Tnfrsf1a	0.001447648	0	TNF_TNFRSF1A	Tnf - Tnfrsf1a	TNF	Secreted Signaling	KEGG: mmu04060
1082	Classical Mo	Prolifer. K	Tnf	Tnfrsf1a	0.003319169	0	TNF_TNFRSF1A	Tnf - Tnfrsf1a	TNF	Secreted Signaling	KEGG: mmu04060
1083	CTL	Prolifer. K	Tnf	Tnfrsf1a	0.001280412	0	TNF_TNFRSF1A	Tnf - Tnfrsf1a	TNF	Secreted Signaling	KEGG: mmu04060
1084	LC	Prolifer. K	Tnf	Tnfrsf1a	0.003789723	0	TNF_TNFRSF1A	Tnf - Tnfrsf1a	TNF	Secreted Signaling	KEGG: mmu04060
1085	Classical Mo	GLK	Tnf	Tnfrsf1a	0.001155448	0	TNF_TNFRSF1A	Tnf - Tnfrsf1a	TNF	Secreted Signaling	KEGG: mmu04060
1086	CTL	GLK	Tnf	Tnfrsf1a	0.000445135	0	TNF_TNFRSF1A	Tnf - Tnfrsf1a	TNF	Secreted Signaling	KEGG: mmu04060
1087	LC	GLK	Tnf	Tnfrsf1a	0.00131966	0	TNF_TNFRSF1A	Tnf - Tnfrsf1a	TNF	Secreted Signaling	KEGG: mmu04060
1088	Classical Mo	EC	Tnf	Tnfrsf1a	0.004231337	0	TNF_TNFRSF1A	Tnf - Tnfrsf1a	TNF	Secreted Signaling	KEGG: mmu04060
1089	CTL	EC	Tnf	Tnfrsf1a	0.001633211	0	TNF_TNFRSF1A	Tnf - Tnfrsf1a	TNF	Secreted Signaling	KEGG: mmu04060
1090	LC	EC	Tnf	Tnfrsf1a	0.004830581	0	TNF_TNFRSF1A	Tnf - Tnfrsf1a	TNF	Secreted Signaling	KEGG: mmu04060
1091	Classical Mo	SMC	Tnf	Tnfrsf1a	1.68E-06	0	TNF_TNFRSF1A	Tnf - Tnfrsf1a	TNF	Secreted Signaling	KEGG: mmu04060
1092	CTL	SMC	Tnf	Tnfrsf1a	6.48E-07	0	TNF_TNFRSF1A	Tnf - Tnfrsf1a	TNF	Secreted Signaling	KEGG: mmu04060
1093	LC	SMC	Tnf	Tnfrsf1a	1.92E-06	0	TNF_TNFRSF1A	Tnf - Tnfrsf1a	TNF	Secreted Signaling	KEGG: mmu04060
1094	Classical Mo	LC	Tnf	Tnfrsf1a	0.001726587	0	TNF_TNFRSF1A	Tnf - Tnfrsf1a	TNF	Secreted Signaling	KEGG: mmu04060
1095	CTL	LC	Tnf	Tnfrsf1a	0.0006654	0	TNF_TNFRSF1A	Tnf - Tnfrsf1a	TNF	Secreted Signaling	KEGG: mmu04060
1096	LC	LC	Tnf	Tnfrsf1a	0.001971809	0	TNF_TNFRSF1A	Tnf - Tnfrsf1a	TNF	Secreted Signaling	KEGG: mmu04060
1097	Classical Mo	Tex	Tnf	Tnfrsf1a	2.67E-07	0	TNF_TNFRSF1A	Tnf - Tnfrsf1a	TNF	Secreted Signaling	KEGG: mmu04060
1098	CTL	Tex	Tnf	Tnfrsf1a	1.03E-07	0	TNF_TNFRSF1A	Tnf - Tnfrsf1a	TNF	Secreted Signaling	KEGG: mmu04060
1099	LC	Tex	Tnf	Tnfrsf1a	3.05E-07	0	TNF_TNFRSF1A	Tnf - Tnfrsf1a	TNF	Secreted Signaling	KEGG: mmu04060
1100	Classical Mo	Classical Mo	Tnf	Tnfrsf1b	0.002139395	0	TNF_TNFRSF1B	Tnf - Tnfrsf1b	TNF	Secreted Signaling	KEGG: mmu04060
1101	CTL	Classical Mo	Tnf	Tnfrsf1b	0.000824699	0	TNF_TNFRSF1B	Tnf - Tnfrsf1b	TNF	Secreted Signaling	KEGG: mmu04060
1102	LC	Classical Mo	Tnf	Tnfrsf1b	0.002443103	0	TNF_TNFRSF1B	Tnf - Tnfrsf1b	TNF	Secreted Signaling	KEGG: mmu04060
1103	Classical Mo	CTL	Tnf	Tnfrsf1b	0.004107817	0	TNF_TNFRSF1B	Tnf - Tnfrsf1b	TNF	Secreted Signaling	KEGG: mmu04060
1104	CTL	CTL	Tnf	Tnfrsf1b	0.001585414	0	TNF_TNFRSF1B	Tnf - Tnfrsf1b	TNF	Secreted Signaling	KEGG: mmu04060
1105	LC	CTL	Tnf	Tnfrsf1b	0.00468965	0	TNF_TNFRSF1B	Tnf - Tnfrsf1b	TNF	Secreted Signaling	KEGG: mmu04060
1106	vSMC	PF	Ngf	Ngfr	0.001678069	0	NGF_NGFR	Ngf - Ngfr	NGF	Secreted Signaling	KEGG: mmu04060
1107	RF	RF	Tnfsf12	Tnfrsf12a	0.001043345	0	TNFSF12_TNFRSF12A	Tnfsf12 - Tnfrsf12a	TWEAK	Secreted Signaling	KEGG: mmu04060
1108	PF	RF	Tnfsf12	Tnfrsf12a	0.001023458	0	TNFSF12_TNFRSF12A	Tnfsf12 - Tnfrsf12a	TWEAK	Secreted Signaling	KEGG: mmu04060
1109	Classical Mo	RF	Tnfsf12	Tnfrsf12a	0.000251124	0	TNFSF12_TNFRSF12A	Tnfsf12 - Tnfrsf12a	TWEAK	Secreted Signaling	KEGG: mmu04060
1110	PVF	RF	Tnfsf12	Tnfrsf12a	0.001078113	0	TNFSF12_TNFRSF12A	Tnfsf12 - Tnfrsf12a	TWEAK	Secreted Signaling	KEGG: mmu04060
1111	vSMC	RF	Tnfsf12	Tnfrsf12a	0.00146995	0	TNFSF12_TNFRSF12A	Tnfsf12 - Tnfrsf12a	TWEAK	Secreted Signaling	KEGG: mmu04060
1112	RF	BK	Tnfsf12	Tnfrsf12a	0.005036532	0	TNFSF12_TNFRSF12A	Tnfsf12 - Tnfrsf12a	TWEAK	Secreted Signaling	KEGG: mmu04060
1113	PF	BK	Tnfsf12	Tnfrsf12a	0.004940906	0	TNFSF12_TNFRSF12A	Tnfsf12 - Tnfrsf12a	TWEAK	Secreted Signaling	KEGG: mmu04060
1114	Classical Mo	BK	Tnfsf12	Tnfrsf12a	0.001215937	0	TNFSF12_TNFRSF12A	Tnfsf12 - Tnfrsf12a	TWEAK	Secreted Signaling	KEGG: mmu04060
1115	PVF	BK	Tnfsf12	Tnfrsf12a	0.005203674	0	TNFSF12_TNFRSF12A	Tnfsf12 - Tnfrsf12a	TWEAK	Secreted Signaling	KEGG: mmu04060
1116	vSMC	BK	Tnfsf12	Tnfrsf12a	0.0070843	0	TNFSF12_TNFRSF12A	Tnfsf12 - Tnfrsf12a	TWEAK	Secreted Signaling	KEGG: mmu04060
1117	RF	HFK-I	Tnfsf12	Tnfrsf12a	0.001390854	0	TNFSF12_TNFRSF12A	Tnfsf12 - Tnfrsf12a	TWEAK	Secreted Signaling	KEGG: mmu04060
1118	PF	HFK-I	Tnfsf12	Tnfrsf12a	0.001364352	0	TNFSF12_TNFRSF12A	Tnfsf12 - Tnfrsf12a	TWEAK	Secreted Signaling	KEGG: mmu04060
1119	Classical Mo	HFK-I	Tnfsf12	Tnfrsf12a	0.000334854	0	TNFSF12_TNFRSF12A	Tnfsf12 - Tnfrsf12a	TWEAK	Secreted Signaling	KEGG: mmu04060
1120	PVF	HFK-I	Tnfsf12	Tnfrsf12a	0.001437186	0	TNFSF12_TNFRSF12A	Tnfsf12 - Tnfrsf12a	TWEAK	Secreted Signaling	KEGG: mmu04060
1121	vSMC	HFK-I	Tnfsf12	Tnfrsf12a	0.001959271	0	TNFSF12_TNFRSF12A	Tnfsf12 - Tnfrsf12a	TWEAK	Secreted Signaling	KEGG: mmu04060
1122	RF	PF	Tnfsf12	Tnfrsf12a	0.001646089	0	TNFSF12_TNFRSF12A	Tnfsf12 - Tnfrsf12a	TWEAK	Secreted Signaling	KEGG: mmu04060
1123	PF	PF	Tnfsf12	Tnfrsf12a	0.001614731	0	TNFSF12_TNFRSF12A	Tnfsf12 - Tnfrsf12a	TWEAK	Secreted Signaling	KEGG: mmu04060
1124	Classical Mo	PF	Tnfsf12	Tnfrsf12a	0.00039638	0	TNFSF12_TNFRSF12A	Tnfsf12 - Tnfrsf12a	TWEAK	Secreted Signaling	KEGG: mmu04060
1125	PVF	PF	Tnfsf12	Tnfrsf12a	0.001700908	0	TNFSF12_TNFRSF12A	Tnfsf12 - Tnfrsf12a	TWEAK	Secreted Signaling	KEGG: mmu04060
1126	vSMC	PF	Tnfsf12	Tnfrsf12a	0.002318573	0	TNFSF12_TNFRSF12A	Tnfsf12 - Tnfrsf12a	TWEAK	Secreted Signaling	KEGG: mmu04060
1127	RF	HFK-II	Tnfsf12	Tnfrsf12a	0.001876518	0	TNFSF12_TNFRSF12A	Tnfsf12 - Tnfrsf12a	TWEAK	Secreted Signaling	KEGG: mmu04060
1128	PF	HFK-II	Tnfsf12	Tnfrsf12a	0.001840779	0	TNFSF12_TNFRSF12A	Tnfsf12 - Tnfrsf12a	TWEAK	Secreted Signaling	KEGG: mmu04060
1129	Classical Mo	HFK-II	Tnfsf12	Tnfrsf12a	0.000451947	0	TNFSF12_TNFRSF12A	Tnfsf12 - Tnfrsf12a	TWEAK	Secreted Signaling	KEGG: mmu04060
1130	PVF	HFK-II	Tnfsf12	Tnfrsf12a	0.001938997	0	TNFSF12_TNFRSF12A	Tnfsf12 - Tnfrsf12a	TWEAK	Secreted Signaling	KEGG: mmu04060
1131	vSMC	HFK-II	Tnfsf12	Tnfrsf12a	0.002642892	0	TNFSF12_TNFRSF12A	Tnfsf12 - Tnfrsf12a	TWEAK	Secreted Signaling	KEGG: mmu04060
1132	RF	PVF	Tnfsf12	Tnfrsf12a	0.001394788	0	TNFSF12_TNFRSF12A	Tnfsf12 - Tnfrsf12a	TWEAK	Secreted Signaling	KEGG: mmu04060
1133	PF	PVF	Tnfsf12	Tnfrsf12a	0.001368211	0	TNFSF12_TNFRSF12A	Tnfsf12 - Tnfrsf12a	TWEAK	Secreted Signaling	KEGG: mmu04060
1134	Classical Mo	PVF	Tnfsf12	Tnfrsf12a	0.000335802	0	TNFSF12_TNFRSF12A	Tnfsf12 - Tnfrsf12a	TWEAK	Secreted Signaling	KEGG: mmu04060
1135	PVF	PVF	Tnfsf12	Tnfrsf12a	0.00144125	0	TNFSF12_TNFRSF12A	Tnfsf12 - Tnfrsf12a	TWEAK	Secreted Signaling	KEGG: mmu04060
1136	vSMC	PVF	Tnfsf12	Tnfrsf12a	0.001964809	0	TNFSF12_TNFRSF12A	Tnfsf12 - Tnfrsf12a	TWEAK	Secreted Signaling	KEGG: mmu04060
1137	RF	HFK-III	Tnfsf12	Tnfrsf12a	0.0005528	0	TNFSF12_TNFRSF12A	Tnfsf12 - Tnfrsf12a	TWEAK	Secreted Signaling	KEGG: mmu04060
1138	PF	HFK-III	Tnfsf12	Tnfrsf12a	0.000542258	0	TNFSF12_TNFRSF12A	Tnfsf12 - Tnfrsf12a	TWEAK	Secreted Signaling	KEGG: mmu04060
1139	Classical Mo	HFK-III	Tnfsf12	Tnfrsf12a	0.000133004	0	TNFSF12_TNFRSF12A	Tnfsf12 - Tnfrsf12a	TWEAK	Secreted Signaling	KEGG: mmu04060
1140	PVF	HFK-III	Tnfsf12	Tnfrsf12a	0.000571231	0	TNFSF12_TNFRSF12A	Tnfsf12 - Tnfrsf12a	TWEAK	Secreted Signaling	KEGG: mmu04060
1141	vSMC	HFK-III	Tnfsf12	Tnfrsf12a	0.000778987	0	TNFSF12_TNFRSF12A	Tnfsf12 - Tnfrsf12a	TWEAK	Secreted Signaling	KEGG: mmu04060
1142	RF	Prolifer. K	Tnfsf12	Tnfrsf12a	0.003347667	0	TNFSF12_TNFRSF12A	Tnfsf12 - Tnfrsf12a	TWEAK	Secreted Signaling	KEGG: mmu04060
1143	PF	Prolifer. K	Tnfsf12	Tnfrsf12a	0.003284001	0	TNFSF12_TNFRSF12A	Tnfsf12 - Tnfrsf12a	TWEAK	Secreted Signaling	KEGG: mmu04060
1144	Classical Mo	Prolifer. K	Tnfsf12	Tnfrsf12a	0.000807166	0	TNFSF12_TNFRSF12A	Tnfsf12 - Tnfrsf12a	TWEAK	Secreted Signaling	KEGG: mmu04060
1145	PVF	Prolifer. K	Tnfsf12	Tnfrsf12a	0.003458957	0	TNFSF12_TNFRSF12A	Tnfsf12 - Tnfrsf12a	TWEAK	Secreted Signaling	KEGG: mmu04060
1146	vSMC	Prolifer. K	Tnfsf12	Tnfrsf12a	0.004712023	0	TNFSF12_TNFRSF12A	Tnfsf12 - Tnfrsf12a	TWEAK	Secreted Signaling	KEGG: mmu04060
1147	RF	GLK	Tnfsf12	Tnfrsf12a	0.00111439	0	TNFSF12_TNFRSF12A	Tnfsf12 - Tnfrsf12a	TWEAK	Secreted Signaling	KEGG: mmu04060
1148	PF	GLK	Tnfsf12	Tnfrsf12a	0.00109315	0	TNFSF12_TNFRSF12A	Tnfsf12 - Tnfrsf12a	TWEAK	Secreted Signaling	KEGG: mmu04060
1149	Classical Mo	GLK	Tnfsf12	Tnfrsf12a	0.000268238	0	TNFSF12_TNFRSF12A	Tnfsf12 - Tnfrsf12a	TWEAK	Secreted Signaling	KEGG: mmu04060
1150	PVF	GLK	Tnfsf12	Tnfrsf12a	0.001151523	0	TNFSF12_TNFRSF12A	Tnfsf12 - Tnfrsf12a	TWEAK	Secreted Signaling	KEGG: mmu04060
1151	vSMC	GLK	Tnfsf12	Tnfrsf12a	0.001569998	0	TNFSF12_TNFRSF12A	Tnfsf12 - Tnfrsf12a	TWEAK	Secreted Signaling	KEGG: mmu04060
1152	RF	LC	Tnfsf12	Tnfrsf12a	0.000679684	0	TNFSF12_TNFRSF12A	Tnfsf12 - Tnfrsf12a	TWEAK	Secreted Signaling	KEGG: mmu04060
1153	PF	LC	Tnfsf12	Tnfrsf12a	0.000666724	0	TNFSF12_TNFRSF12A	Tnfsf12 - Tnfrsf12a	TWEAK	Secreted Signaling	KEGG: mmu04060
1154	Classical Mo	LC	Tnfsf12	Tnfrsf12a	0.000163548	0	TNFSF12_TNFRSF12A	Tnfsf12 - Tnfrsf12a	TWEAK	Secreted Signaling	KEGG: mmu04060
1155	PVF	LC	Tnfsf12	Tnfrsf12a	0.000702342	0	TNFSF12_TNFRSF12A	Tnfsf12 - Tnfrsf12a	TWEAK	Secreted Signaling	KEGG: mmu04060
1156	vSMC	LC	Tnfsf12	Tnfrsf12a	0.000957737	0	TNFSF12_TNFRSF12A	Tnfsf12 - Tnfrsf12a	TWEAK	Secreted Signaling	KEGG: mmu04060
1157	GLK	PF	Nampt	ITGA5_ITGB1	0.00258373	0	NAMPT_ITGA5_ITGB1	Nampt - (Itga5+Itgb1)	VISFATIN	Secreted Signaling	PMID: 28490838
1158	RF	PF	Angptl2	ITGA5_ITGB1	0.001685126	0	ANGPTL2_ITGA5_ITGB1	Angptl2 - (Itga5+Itgb1)	ANGPTL	Secreted Signaling	PMID: 24478758
1159	PF	PF	Angptl2	ITGA5_ITGB1	0.002209022	0	ANGPTL2_ITGA5_ITGB1	Angptl2 - (Itga5+Itgb1)	ANGPTL	Secreted Signaling	PMID: 24478758
1160	PVF	PF	Angptl2	ITGA5_ITGB1	0.002267928	0	ANGPTL2_ITGA5_ITGB1	Angptl2 - (Itga5+Itgb1)	ANGPTL	Secreted Signaling	PMID: 24478758
1161	RF	RF	Angptl2	Tlr4	3.22E-06	0	ANGPTL2_TLR4	Angptl2 - Tlr4	ANGPTL	Secreted Signaling	PMID: 24478758
1162	PF	RF	Angptl2	Tlr4	4.23E-06	0	ANGPTL2_TLR4	Angptl2 - Tlr4	ANGPTL	Secreted Signaling	PMID: 24478758
1163	PVF	RF	Angptl2	Tlr4	4.34E-06	0	ANGPTL2_TLR4	Angptl2 - Tlr4	ANGPTL	Secreted Signaling	PMID: 24478758
1164	RF	SK	Angptl2	Tlr4	1.80E-06	0	ANGPTL2_TLR4	Angptl2 - Tlr4	ANGPTL	Secreted Signaling	PMID: 24478758
1165	PF	SK	Angptl2	Tlr4	2.37E-06	0	ANGPTL2_TLR4	Angptl2 - Tlr4	ANGPTL	Secreted Signaling	PMID: 24478758
1166	PVF	SK	Angptl2	Tlr4	2.43E-06	0	ANGPTL2_TLR4	Angptl2 - Tlr4	ANGPTL	Secreted Signaling	PMID: 24478758
1167	RF	BK	Angptl2	Tlr4	2.31E-06	0	ANGPTL2_TLR4	Angptl2 - Tlr4	ANGPTL	Secreted Signaling	PMID: 24478758
1168	PF	BK	Angptl2	Tlr4	3.03E-06	0	ANGPTL2_TLR4	Angptl2 - Tlr4	ANGPTL	Secreted Signaling	PMID: 24478758
1169	PVF	BK	Angptl2	Tlr4	3.11E-06	0	ANGPTL2_TLR4	Angptl2 - Tlr4	ANGPTL	Secreted Signaling	PMID: 24478758
1170	RF	HFK-I	Angptl2	Tlr4	2.33E-06	0	ANGPTL2_TLR4	Angptl2 - Tlr4	ANGPTL	Secreted Signaling	PMID: 24478758
1171	PF	HFK-I	Angptl2	Tlr4	3.06E-06	0	ANGPTL2_TLR4	Angptl2 - Tlr4	ANGPTL	Secreted Signaling	PMID: 24478758
1172	PVF	HFK-I	Angptl2	Tlr4	3.14E-06	0	ANGPTL2_TLR4	Angptl2 - Tlr4	ANGPTL	Secreted Signaling	PMID: 24478758
1173	RF	PF	Angptl2	Tlr4	4.27E-06	0	ANGPTL2_TLR4	Angptl2 - Tlr4	ANGPTL	Secreted Signaling	PMID: 24478758
1174	PF	PF	Angptl2	Tlr4	5.60E-06	0	ANGPTL2_TLR4	Angptl2 - Tlr4	ANGPTL	Secreted Signaling	PMID: 24478758
1175	PVF	PF	Angptl2	Tlr4	5.75E-06	0	ANGPTL2_TLR4	Angptl2 - Tlr4	ANGPTL	Secreted Signaling	PMID: 24478758
1176	RF	Classical Mo	Angptl2	Tlr4	5.24E-06	0	ANGPTL2_TLR4	Angptl2 - Tlr4	ANGPTL	Secreted Signaling	PMID: 24478758
1177	PF	Classical Mo	Angptl2	Tlr4	6.88E-06	0	ANGPTL2_TLR4	Angptl2 - Tlr4	ANGPTL	Secreted Signaling	PMID: 24478758
1178	PVF	Classical Mo	Angptl2	Tlr4	7.06E-06	0	ANGPTL2_TLR4	Angptl2 - Tlr4	ANGPTL	Secreted Signaling	PMID: 24478758
1179	RF	M1 Mac	Angptl2	Tlr4	1.54E-06	0	ANGPTL2_TLR4	Angptl2 - Tlr4	ANGPTL	Secreted Signaling	PMID: 24478758
1180	PF	M1 Mac	Angptl2	Tlr4	2.02E-06	0	ANGPTL2_TLR4	Angptl2 - Tlr4	ANGPTL	Secreted Signaling	PMID: 24478758
1181	PVF	M1 Mac	Angptl2	Tlr4	2.07E-06	0	ANGPTL2_TLR4	Angptl2 - Tlr4	ANGPTL	Secreted Signaling	PMID: 24478758
1182	RF	HFK-II	Angptl2	Tlr4	1.75E-06	0	ANGPTL2_TLR4	Angptl2 - Tlr4	ANGPTL	Secreted Signaling	PMID: 24478758
1183	PF	HFK-II	Angptl2	Tlr4	2.29E-06	0	ANGPTL2_TLR4	Angptl2 - Tlr4	ANGPTL	Secreted Signaling	PMID: 24478758
1184	PVF	HFK-II	Angptl2	Tlr4	2.36E-06	0	ANGPTL2_TLR4	Angptl2 - Tlr4	ANGPTL	Secreted Signaling	PMID: 24478758
1185	RF	PVF	Angptl2	Tlr4	2.50E-06	0	ANGPTL2_TLR4	Angptl2 - Tlr4	ANGPTL	Secreted Signaling	PMID: 24478758
1186	PF	PVF	Angptl2	Tlr4	3.28E-06	0	ANGPTL2_TLR4	Angptl2 - Tlr4	ANGPTL	Secreted Signaling	PMID: 24478758
1187	PVF	PVF	Angptl2	Tlr4	3.37E-06	0	ANGPTL2_TLR4	Angptl2 - Tlr4	ANGPTL	Secreted Signaling	PMID: 24478758
1188	RF	CTL	Angptl2	Tlr4	7.42E-08	0	ANGPTL2_TLR4	Angptl2 - Tlr4	ANGPTL	Secreted Signaling	PMID: 24478758
1189	PF	CTL	Angptl2	Tlr4	9.73E-08	0	ANGPTL2_TLR4	Angptl2 - Tlr4	ANGPTL	Secreted Signaling	PMID: 24478758
1190	PVF	CTL	Angptl2	Tlr4	9.99E-08	0	ANGPTL2_TLR4	Angptl2 - Tlr4	ANGPTL	Secreted Signaling	PMID: 24478758
1191	RF	vSMC	Angptl2	Tlr4	3.60E-06	0	ANGPTL2_TLR4	Angptl2 - Tlr4	ANGPTL	Secreted Signaling	PMID: 24478758
1192	PF	vSMC	Angptl2	Tlr4	4.72E-06	0	ANGPTL2_TLR4	Angptl2 - Tlr4	ANGPTL	Secreted Signaling	PMID: 24478758
1193	PVF	vSMC	Angptl2	Tlr4	4.85E-06	0	ANGPTL2_TLR4	Angptl2 - Tlr4	ANGPTL	Secreted Signaling	PMID: 24478758
1194	RF	HFK-III	Angptl2	Tlr4	2.69E-06	0	ANGPTL2_TLR4	Angptl2 - Tlr4	ANGPTL	Secreted Signaling	PMID: 24478758
1195	PF	HFK-III	Angptl2	Tlr4	3.53E-06	0	ANGPTL2_TLR4	Angptl2 - Tlr4	ANGPTL	Secreted Signaling	PMID: 24478758
1196	PVF	HFK-III	Angptl2	Tlr4	3.63E-06	0	ANGPTL2_TLR4	Angptl2 - Tlr4	ANGPTL	Secreted Signaling	PMID: 24478758
1197	RF	SBK	Angptl2	Tlr4	1.42E-06	0	ANGPTL2_TLR4	Angptl2 - Tlr4	ANGPTL	Secreted Signaling	PMID: 24478758
1198	PF	SBK	Angptl2	Tlr4	1.87E-06	0	ANGPTL2_TLR4	Angptl2 - Tlr4	ANGPTL	Secreted Signaling	PMID: 24478758
1199	PVF	SBK	Angptl2	Tlr4	1.92E-06	0	ANGPTL2_TLR4	Angptl2 - Tlr4	ANGPTL	Secreted Signaling	PMID: 24478758
1200	RF	Prolifer. K	Angptl2	Tlr4	2.28E-06	0	ANGPTL2_TLR4	Angptl2 - Tlr4	ANGPTL	Secreted Signaling	PMID: 24478758
1201	PF	Prolifer. K	Angptl2	Tlr4	2.99E-06	0	ANGPTL2_TLR4	Angptl2 - Tlr4	ANGPTL	Secreted Signaling	PMID: 24478758
1202	PVF	Prolifer. K	Angptl2	Tlr4	3.07E-06	0	ANGPTL2_TLR4	Angptl2 - Tlr4	ANGPTL	Secreted Signaling	PMID: 24478758
1203	RF	GLK	Angptl2	Tlr4	1.99E-06	0	ANGPTL2_TLR4	Angptl2 - Tlr4	ANGPTL	Secreted Signaling	PMID: 24478758
1204	PF	GLK	Angptl2	Tlr4	2.60E-06	0	ANGPTL2_TLR4	Angptl2 - Tlr4	ANGPTL	Secreted Signaling	PMID: 24478758
1205	PVF	GLK	Angptl2	Tlr4	2.67E-06	0	ANGPTL2_TLR4	Angptl2 - Tlr4	ANGPTL	Secreted Signaling	PMID: 24478758
1206	RF	EC	Angptl2	Tlr4	3.24E-06	0	ANGPTL2_TLR4	Angptl2 - Tlr4	ANGPTL	Secreted Signaling	PMID: 24478758
1207	PF	EC	Angptl2	Tlr4	4.25E-06	0	ANGPTL2_TLR4	Angptl2 - Tlr4	ANGPTL	Secreted Signaling	PMID: 24478758
1208	PVF	EC	Angptl2	Tlr4	4.37E-06	0	ANGPTL2_TLR4	Angptl2 - Tlr4	ANGPTL	Secreted Signaling	PMID: 24478758
1209	RF	SMC	Angptl2	Tlr4	3.65E-07	0	ANGPTL2_TLR4	Angptl2 - Tlr4	ANGPTL	Secreted Signaling	PMID: 24478758
1210	PF	SMC	Angptl2	Tlr4	4.78E-07	0	ANGPTL2_TLR4	Angptl2 - Tlr4	ANGPTL	Secreted Signaling	PMID: 24478758
1211	PVF	SMC	Angptl2	Tlr4	4.91E-07	0	ANGPTL2_TLR4	Angptl2 - Tlr4	ANGPTL	Secreted Signaling	PMID: 24478758
1212	RF	LC	Angptl2	Tlr4	3.80E-06	0	ANGPTL2_TLR4	Angptl2 - Tlr4	ANGPTL	Secreted Signaling	PMID: 24478758
1213	PF	LC	Angptl2	Tlr4	4.98E-06	0	ANGPTL2_TLR4	Angptl2 - Tlr4	ANGPTL	Secreted Signaling	PMID: 24478758
1214	PVF	LC	Angptl2	Tlr4	5.11E-06	0	ANGPTL2_TLR4	Angptl2 - Tlr4	ANGPTL	Secreted Signaling	PMID: 24478758
1215	RF	Tex	Angptl2	Tlr4	2.90E-08	0	ANGPTL2_TLR4	Angptl2 - Tlr4	ANGPTL	Secreted Signaling	PMID: 24478758
1216	PF	Tex	Angptl2	Tlr4	3.81E-08	0	ANGPTL2_TLR4	Angptl2 - Tlr4	ANGPTL	Secreted Signaling	PMID: 24478758
1217	PVF	Tex	Angptl2	Tlr4	3.91E-08	0	ANGPTL2_TLR4	Angptl2 - Tlr4	ANGPTL	Secreted Signaling	PMID: 24478758
1218	RF	Classical Mo	Angptl2	Pirb	0.001565502	0	ANGPTL2_PIRB	Angptl2 - Pirb	ANGPTL	Secreted Signaling	PMID: 24478758
1219	PF	Classical Mo	Angptl2	Pirb	0.002052283	0	ANGPTL2_PIRB	Angptl2 - Pirb	ANGPTL	Secreted Signaling	PMID: 24478758
1220	PVF	Classical Mo	Angptl2	Pirb	0.002107018	0	ANGPTL2_PIRB	Angptl2 - Pirb	ANGPTL	Secreted Signaling	PMID: 24478758
1221	RF	M1 Mac	Angptl2	Pirb	0.001519105	0	ANGPTL2_PIRB	Angptl2 - Pirb	ANGPTL	Secreted Signaling	PMID: 24478758
1222	PF	M1 Mac	Angptl2	Pirb	0.001991488	0	ANGPTL2_PIRB	Angptl2 - Pirb	ANGPTL	Secreted Signaling	PMID: 24478758
1223	PVF	M1 Mac	Angptl2	Pirb	0.002044605	0	ANGPTL2_PIRB	Angptl2 - Pirb	ANGPTL	Secreted Signaling	PMID: 24478758
1224	RF	Classical Mo	Angptl1	Pirb	0.007596633	0	ANGPTL1_PIRB	Angptl1 - Pirb	ANGPTL	Secreted Signaling	PMID: 24478758
1225	PF	Classical Mo	Angptl1	Pirb	0.002188607	0	ANGPTL1_PIRB	Angptl1 - Pirb	ANGPTL	Secreted Signaling	PMID: 24478758
1226	RF	M1 Mac	Angptl1	Pirb	0.00737281	0	ANGPTL1_PIRB	Angptl1 - Pirb	ANGPTL	Secreted Signaling	PMID: 24478758
1227	PF	M1 Mac	Angptl1	Pirb	0.002123782	0	ANGPTL1_PIRB	Angptl1 - Pirb	ANGPTL	Secreted Signaling	PMID: 24478758
1228	PF	PF	Angptl4	ITGA5_ITGB1	0.002114825	0	ANGPTL4_ITGA5_ITGB1	Angptl4 - (Itga5+Itgb1)	ANGPTL	Secreted Signaling	PMID: 30049845
1229	GLK	PF	Angptl4	ITGA5_ITGB1	0.011515109	0	ANGPTL4_ITGA5_ITGB1	Angptl4 - (Itga5+Itgb1)	ANGPTL	Secreted Signaling	PMID: 30049845
1230	PF	EC	Angptl4	Cdh5	0.00834461	0	ANGPTL4_CDH5	Angptl4 - Cdh5	ANGPTL	Secreted Signaling	PMID: 30049845
1231	GLK	EC	Angptl4	Cdh5	0.044209156	0	ANGPTL4_CDH5	Angptl4 - Cdh5	ANGPTL	Secreted Signaling	PMID: 30049845
1232	PF	PF	Angptl4	Cdh11	0.001634686	0	ANGPTL4_CDH11	Angptl4 - Cdh11	ANGPTL	Secreted Signaling	PMID: 30049845
1233	GLK	PF	Angptl4	Cdh11	0.008919854	0	ANGPTL4_CDH11	Angptl4 - Cdh11	ANGPTL	Secreted Signaling	PMID: 30049845
1234	PF	PVF	Angptl4	Cdh11	0.001976082	0	ANGPTL4_CDH11	Angptl4 - Cdh11	ANGPTL	Secreted Signaling	PMID: 30049845
1235	GLK	PVF	Angptl4	Cdh11	0.010766314	0	ANGPTL4_CDH11	Angptl4 - Cdh11	ANGPTL	Secreted Signaling	PMID: 30049845
1236	PF	SK	Angptl4	Sdc1	0.011818753	0	ANGPTL4_SDC1	Angptl4 - Sdc1	ANGPTL	Secreted Signaling	PMID: 29017031
1237	GLK	SK	Angptl4	Sdc1	0.061686102	0	ANGPTL4_SDC1	Angptl4 - Sdc1	ANGPTL	Secreted Signaling	PMID: 29017031
1238	PF	BK	Angptl4	Sdc1	0.011634681	0	ANGPTL4_SDC1	Angptl4 - Sdc1	ANGPTL	Secreted Signaling	PMID: 29017031
1239	GLK	BK	Angptl4	Sdc1	0.060773131	0	ANGPTL4_SDC1	Angptl4 - Sdc1	ANGPTL	Secreted Signaling	PMID: 29017031
1240	PF	HFK-I	Angptl4	Sdc1	0.010773392	0	ANGPTL4_SDC1	Angptl4 - Sdc1	ANGPTL	Secreted Signaling	PMID: 29017031
1241	GLK	HFK-I	Angptl4	Sdc1	0.056482112	0	ANGPTL4_SDC1	Angptl4 - Sdc1	ANGPTL	Secreted Signaling	PMID: 29017031
1242	PF	HFK-II	Angptl4	Sdc1	0.009389393	0	ANGPTL4_SDC1	Angptl4 - Sdc1	ANGPTL	Secreted Signaling	PMID: 29017031
1243	GLK	HFK-II	Angptl4	Sdc1	0.049520108	0	ANGPTL4_SDC1	Angptl4 - Sdc1	ANGPTL	Secreted Signaling	PMID: 29017031
1244	PF	PVF	Angptl4	Sdc1	0.001498553	0	ANGPTL4_SDC1	Angptl4 - Sdc1	ANGPTL	Secreted Signaling	PMID: 29017031
1245	GLK	PVF	Angptl4	Sdc1	0.008182001	0	ANGPTL4_SDC1	Angptl4 - Sdc1	ANGPTL	Secreted Signaling	PMID: 29017031
1246	PF	HFK-III	Angptl4	Sdc1	0.01339689	0	ANGPTL4_SDC1	Angptl4 - Sdc1	ANGPTL	Secreted Signaling	PMID: 29017031
1247	GLK	HFK-III	Angptl4	Sdc1	0.069454927	0	ANGPTL4_SDC1	Angptl4 - Sdc1	ANGPTL	Secreted Signaling	PMID: 29017031
1248	PF	SBK	Angptl4	Sdc1	0.015447185	0	ANGPTL4_SDC1	Angptl4 - Sdc1	ANGPTL	Secreted Signaling	PMID: 29017031
1249	GLK	SBK	Angptl4	Sdc1	0.079394095	0	ANGPTL4_SDC1	Angptl4 - Sdc1	ANGPTL	Secreted Signaling	PMID: 29017031
1250	PF	Prolifer. K	Angptl4	Sdc1	0.009116291	0	ANGPTL4_SDC1	Angptl4 - Sdc1	ANGPTL	Secreted Signaling	PMID: 29017031
1251	GLK	Prolifer. K	Angptl4	Sdc1	0.048136478	0	ANGPTL4_SDC1	Angptl4 - Sdc1	ANGPTL	Secreted Signaling	PMID: 29017031
1252	PF	GLK	Angptl4	Sdc1	0.005366832	0	ANGPTL4_SDC1	Angptl4 - Sdc1	ANGPTL	Secreted Signaling	PMID: 29017031
1253	GLK	GLK	Angptl4	Sdc1	0.028804855	0	ANGPTL4_SDC1	Angptl4 - Sdc1	ANGPTL	Secreted Signaling	PMID: 29017031
1254	PF	RF	Angptl4	Sdc2	0.004871287	0	ANGPTL4_SDC2	Angptl4 - Sdc2	ANGPTL	Secreted Signaling	PMID: 29017031
1255	GLK	RF	Angptl4	Sdc2	0.026202175	0	ANGPTL4_SDC2	Angptl4 - Sdc2	ANGPTL	Secreted Signaling	PMID: 29017031
1256	PF	PF	Angptl4	Sdc2	0.006116998	0	ANGPTL4_SDC2	Angptl4 - Sdc2	ANGPTL	Secreted Signaling	PMID: 29017031
1257	GLK	PF	Angptl4	Sdc2	0.032723361	0	ANGPTL4_SDC2	Angptl4 - Sdc2	ANGPTL	Secreted Signaling	PMID: 29017031
1258	PF	PVF	Angptl4	Sdc2	0.002466383	0	ANGPTL4_SDC2	Angptl4 - Sdc2	ANGPTL	Secreted Signaling	PMID: 29017031
1259	GLK	PVF	Angptl4	Sdc2	0.013408328	0	ANGPTL4_SDC2	Angptl4 - Sdc2	ANGPTL	Secreted Signaling	PMID: 29017031
1260	PF	vSMC	Angptl4	Sdc2	0.00223952	0	ANGPTL4_SDC2	Angptl4 - Sdc2	ANGPTL	Secreted Signaling	PMID: 29017031
1261	GLK	vSMC	Angptl4	Sdc2	0.012187294	0	ANGPTL4_SDC2	Angptl4 - Sdc2	ANGPTL	Secreted Signaling	PMID: 29017031
1262	PF	Classical Mo	Angptl4	Sdc3	0.001939456	0	ANGPTL4_SDC3	Angptl4 - Sdc3	ANGPTL	Secreted Signaling	PMID: 29017031
1263	GLK	Classical Mo	Angptl4	Sdc3	0.010568489	0	ANGPTL4_SDC3	Angptl4 - Sdc3	ANGPTL	Secreted Signaling	PMID: 29017031
1264	PF	RF	Angptl4	Sdc4	0.007124999	0	ANGPTL4_SDC4	Angptl4 - Sdc4	ANGPTL	Secreted Signaling	PMID: 29017031
1265	GLK	RF	Angptl4	Sdc4	0.037948338	0	ANGPTL4_SDC4	Angptl4 - Sdc4	ANGPTL	Secreted Signaling	PMID: 29017031
1266	PF	SK	Angptl4	Sdc4	0.014557069	0	ANGPTL4_SDC4	Angptl4 - Sdc4	ANGPTL	Secreted Signaling	PMID: 29017031
1267	GLK	SK	Angptl4	Sdc4	0.075100227	0	ANGPTL4_SDC4	Angptl4 - Sdc4	ANGPTL	Secreted Signaling	PMID: 29017031
1268	PF	BK	Angptl4	Sdc4	0.016142092	0	ANGPTL4_SDC4	Angptl4 - Sdc4	ANGPTL	Secreted Signaling	PMID: 29017031
1269	GLK	BK	Angptl4	Sdc4	0.082724012	0	ANGPTL4_SDC4	Angptl4 - Sdc4	ANGPTL	Secreted Signaling	PMID: 29017031
1270	PF	HFK-I	Angptl4	Sdc4	0.012789318	0	ANGPTL4_SDC4	Angptl4 - Sdc4	ANGPTL	Secreted Signaling	PMID: 29017031
1271	GLK	HFK-I	Angptl4	Sdc4	0.066476325	0	ANGPTL4_SDC4	Angptl4 - Sdc4	ANGPTL	Secreted Signaling	PMID: 29017031
1272	PF	PF	Angptl4	Sdc4	0.004577606	0	ANGPTL4_SDC4	Angptl4 - Sdc4	ANGPTL	Secreted Signaling	PMID: 29017031
1273	GLK	PF	Angptl4	Sdc4	0.024654355	0	ANGPTL4_SDC4	Angptl4 - Sdc4	ANGPTL	Secreted Signaling	PMID: 29017031
1274	PF	Classical Mo	Angptl4	Sdc4	0.006293368	0	ANGPTL4_SDC4	Angptl4 - Sdc4	ANGPTL	Secreted Signaling	PMID: 29017031
1275	GLK	Classical Mo	Angptl4	Sdc4	0.033640897	0	ANGPTL4_SDC4	Angptl4 - Sdc4	ANGPTL	Secreted Signaling	PMID: 29017031
1276	PF	M1 Mac	Angptl4	Sdc4	0.006389526	0	ANGPTL4_SDC4	Angptl4 - Sdc4	ANGPTL	Secreted Signaling	PMID: 29017031
1277	GLK	M1 Mac	Angptl4	Sdc4	0.03414055	0	ANGPTL4_SDC4	Angptl4 - Sdc4	ANGPTL	Secreted Signaling	PMID: 29017031
1278	PF	HFK-II	Angptl4	Sdc4	0.013773919	0	ANGPTL4_SDC4	Angptl4 - Sdc4	ANGPTL	Secreted Signaling	PMID: 29017031
1279	GLK	HFK-II	Angptl4	Sdc4	0.071295589	0	ANGPTL4_SDC4	Angptl4 - Sdc4	ANGPTL	Secreted Signaling	PMID: 29017031
1280	PF	PVF	Angptl4	Sdc4	0.006336305	0	ANGPTL4_SDC4	Angptl4 - Sdc4	ANGPTL	Secreted Signaling	PMID: 29017031
1281	GLK	PVF	Angptl4	Sdc4	0.03386406	0	ANGPTL4_SDC4	Angptl4 - Sdc4	ANGPTL	Secreted Signaling	PMID: 29017031
1282	PF	CTL	Angptl4	Sdc4	0.002668683	0	ANGPTL4_SDC4	Angptl4 - Sdc4	ANGPTL	Secreted Signaling	PMID: 29017031
1283	GLK	CTL	Angptl4	Sdc4	0.014495074	0	ANGPTL4_SDC4	Angptl4 - Sdc4	ANGPTL	Secreted Signaling	PMID: 29017031
1284	PF	vSMC	Angptl4	Sdc4	0.002250709	0	ANGPTL4_SDC4	Angptl4 - Sdc4	ANGPTL	Secreted Signaling	PMID: 29017031
1285	GLK	vSMC	Angptl4	Sdc4	0.012247574	0	ANGPTL4_SDC4	Angptl4 - Sdc4	ANGPTL	Secreted Signaling	PMID: 29017031
1286	PF	HFK-III	Angptl4	Sdc4	0.016060067	0	ANGPTL4_SDC4	Angptl4 - Sdc4	ANGPTL	Secreted Signaling	PMID: 29017031
1287	GLK	HFK-III	Angptl4	Sdc4	0.082331965	0	ANGPTL4_SDC4	Angptl4 - Sdc4	ANGPTL	Secreted Signaling	PMID: 29017031
1288	PF	SBK	Angptl4	Sdc4	0.013456846	0	ANGPTL4_SDC4	Angptl4 - Sdc4	ANGPTL	Secreted Signaling	PMID: 29017031
1289	GLK	SBK	Angptl4	Sdc4	0.069748026	0	ANGPTL4_SDC4	Angptl4 - Sdc4	ANGPTL	Secreted Signaling	PMID: 29017031
1290	PF	Prolifer. K	Angptl4	Sdc4	0.01340195	0	ANGPTL4_SDC4	Angptl4 - Sdc4	ANGPTL	Secreted Signaling	PMID: 29017031
1291	GLK	Prolifer. K	Angptl4	Sdc4	0.069479665	0	ANGPTL4_SDC4	Angptl4 - Sdc4	ANGPTL	Secreted Signaling	PMID: 29017031
1292	PF	GLK	Angptl4	Sdc4	0.006393607	0	ANGPTL4_SDC4	Angptl4 - Sdc4	ANGPTL	Secreted Signaling	PMID: 29017031
1293	GLK	GLK	Angptl4	Sdc4	0.034161746	0	ANGPTL4_SDC4	Angptl4 - Sdc4	ANGPTL	Secreted Signaling	PMID: 29017031
1294	PF	LC	Angptl4	Sdc4	0.00798575	0	ANGPTL4_SDC4	Angptl4 - Sdc4	ANGPTL	Secreted Signaling	PMID: 29017031
1295	GLK	LC	Angptl4	Sdc4	0.04237385	0	ANGPTL4_SDC4	Angptl4 - Sdc4	ANGPTL	Secreted Signaling	PMID: 29017031
1296	vSMC	PF	Angpt2	ITGA5_ITGB1	0.002720754	0	ANGPT2_ITGA5_ITGB1	Angpt2 - (Itga5+Itgb1)	ANGPT	Secreted Signaling	PMID: 20651738; PMID: 25635707
1297	PF	SK	Mdk	Sdc1	0.010167501	0	MDK_SDC1	Mdk - Sdc1	MK	Secreted Signaling	PMID: 28356350
1298	PF	BK	Mdk	Sdc1	0.010008886	0	MDK_SDC1	Mdk - Sdc1	MK	Secreted Signaling	PMID: 28356350
1299	PF	HFK-I	Mdk	Sdc1	0.009266822	0	MDK_SDC1	Mdk - Sdc1	MK	Secreted Signaling	PMID: 28356350
1300	PF	HFK-II	Mdk	Sdc1	0.008074784	0	MDK_SDC1	Mdk - Sdc1	MK	Secreted Signaling	PMID: 28356350
1301	PF	PVF	Mdk	Sdc1	0.001287305	0	MDK_SDC1	Mdk - Sdc1	MK	Secreted Signaling	PMID: 28356350
1302	PF	HFK-III	Mdk	Sdc1	0.011527722	0	MDK_SDC1	Mdk - Sdc1	MK	Secreted Signaling	PMID: 28356350
1303	PF	SBK	Mdk	Sdc1	0.013295809	0	MDK_SDC1	Mdk - Sdc1	MK	Secreted Signaling	PMID: 28356350
1304	PF	Prolifer. K	Mdk	Sdc1	0.007839617	0	MDK_SDC1	Mdk - Sdc1	MK	Secreted Signaling	PMID: 28356350
1305	PF	GLK	Mdk	Sdc1	0.0046128	0	MDK_SDC1	Mdk - Sdc1	MK	Secreted Signaling	PMID: 28356350
1306	PF	RF	Mdk	Sdc2	0.004186585	0	MDK_SDC2	Mdk - Sdc2	MK	Secreted Signaling	PMID: 28356350
1307	PF	PF	Mdk	Sdc2	0.005258126	0	MDK_SDC2	Mdk - Sdc2	MK	Secreted Signaling	PMID: 28356350
1308	PF	PVF	Mdk	Sdc2	0.002118992	0	MDK_SDC2	Mdk - Sdc2	MK	Secreted Signaling	PMID: 28356350
1309	PF	vSMC	Mdk	Sdc2	0.00192402	0	MDK_SDC2	Mdk - Sdc2	MK	Secreted Signaling	PMID: 28356350
1310	PF	RF	Mdk	Sdc4	0.006125468	0	MDK_SDC4	Mdk - Sdc4	MK	Secreted Signaling	PMID: 28356350
1311	PF	SK	Mdk	Sdc4	0.012528085	0	MDK_SDC4	Mdk - Sdc4	MK	Secreted Signaling	PMID: 28356350
1312	PF	BK	Mdk	Sdc4	0.0138953	0	MDK_SDC4	Mdk - Sdc4	MK	Secreted Signaling	PMID: 28356350
1313	PF	HFK-I	Mdk	Sdc4	0.011003974	0	MDK_SDC4	Mdk - Sdc4	MK	Secreted Signaling	PMID: 28356350
1314	PF	PF	Mdk	Sdc4	0.00393402	0	MDK_SDC4	Mdk - Sdc4	MK	Secreted Signaling	PMID: 28356350
1315	PF	Classical Mo	Mdk	Sdc4	0.005409866	0	MDK_SDC4	Mdk - Sdc4	MK	Secreted Signaling	PMID: 28356350
1316	PF	M1 Mac	Mdk	Sdc4	0.0054926	0	MDK_SDC4	Mdk - Sdc4	MK	Secreted Signaling	PMID: 28356350
1317	PF	HFK-II	Mdk	Sdc4	0.011852778	0	MDK_SDC4	Mdk - Sdc4	MK	Secreted Signaling	PMID: 28356350
1318	PF	PVF	Mdk	Sdc4	0.005446809	0	MDK_SDC4	Mdk - Sdc4	MK	Secreted Signaling	PMID: 28356350
1319	PF	CTL	Mdk	Sdc4	0.002292863	0	MDK_SDC4	Mdk - Sdc4	MK	Secreted Signaling	PMID: 28356350
1320	PF	vSMC	Mdk	Sdc4	0.001933636	0	MDK_SDC4	Mdk - Sdc4	MK	Secreted Signaling	PMID: 28356350
1321	PF	HFK-III	Mdk	Sdc4	0.013824531	0	MDK_SDC4	Mdk - Sdc4	MK	Secreted Signaling	PMID: 28356350
1322	PF	SBK	Mdk	Sdc4	0.01157941	0	MDK_SDC4	Mdk - Sdc4	MK	Secreted Signaling	PMID: 28356350
1323	PF	Prolifer. K	Mdk	Sdc4	0.011532083	0	MDK_SDC4	Mdk - Sdc4	MK	Secreted Signaling	PMID: 28356350
1324	PF	GLK	Mdk	Sdc4	0.005496111	0	MDK_SDC4	Mdk - Sdc4	MK	Secreted Signaling	PMID: 28356350
1325	PF	LC	Mdk	Sdc4	0.006866303	0	MDK_SDC4	Mdk - Sdc4	MK	Secreted Signaling	PMID: 28356350
1326	PF	BK	Mdk	ITGA6_ITGB1	0.003309812	0	MDK_ITGA6_ITGB1	Mdk - (Itga6+Itgb1)	MK	Secreted Signaling	PMID: 28356350
1327	PF	HFK-I	Mdk	ITGA6_ITGB1	0.003223942	0	MDK_ITGA6_ITGB1	Mdk - (Itga6+Itgb1)	MK	Secreted Signaling	PMID: 28356350
1328	PF	HFK-II	Mdk	ITGA6_ITGB1	0.001647342	0	MDK_ITGA6_ITGB1	Mdk - (Itga6+Itgb1)	MK	Secreted Signaling	PMID: 28356350
1329	PF	HFK-III	Mdk	ITGA6_ITGB1	0.001631102	0	MDK_ITGA6_ITGB1	Mdk - (Itga6+Itgb1)	MK	Secreted Signaling	PMID: 28356350
1330	PF	Prolifer. K	Mdk	ITGA6_ITGB1	0.00390905	0	MDK_ITGA6_ITGB1	Mdk - (Itga6+Itgb1)	MK	Secreted Signaling	PMID: 28356350
1331	PF	GLK	Mdk	ITGA6_ITGB1	0.0013036	0	MDK_ITGA6_ITGB1	Mdk - (Itga6+Itgb1)	MK	Secreted Signaling	PMID: 28356350
1332	PF	EC	Mdk	ITGA6_ITGB1	0.003262593	0	MDK_ITGA6_ITGB1	Mdk - (Itga6+Itgb1)	MK	Secreted Signaling	PMID: 28356350
1333	PF	RF	Mdk	Lrp1	0.010661725	0	MDK_LRP1	Mdk - Lrp1	MK	Secreted Signaling	PMID: 28356350
1334	PF	PF	Mdk	Lrp1	0.008841814	0	MDK_LRP1	Mdk - Lrp1	MK	Secreted Signaling	PMID: 28356350
1335	PF	Classical Mo	Mdk	Lrp1	0.001330083	0	MDK_LRP1	Mdk - Lrp1	MK	Secreted Signaling	PMID: 28356350
1336	PF	M1 Mac	Mdk	Lrp1	0.000404948	0	MDK_LRP1	Mdk - Lrp1	MK	Secreted Signaling	PMID: 28356350
1337	PF	PVF	Mdk	Lrp1	0.007389108	0	MDK_LRP1	Mdk - Lrp1	MK	Secreted Signaling	PMID: 28356350
1338	PF	RF	Mdk	Ncl	0.005176609	0	MDK_NCL	Mdk - Ncl	MK	Secreted Signaling	PMID: 28356350
1339	PF	SK	Mdk	Ncl	0.008332071	0	MDK_NCL	Mdk - Ncl	MK	Secreted Signaling	PMID: 28356350
1340	PF	BK	Mdk	Ncl	0.008684639	0	MDK_NCL	Mdk - Ncl	MK	Secreted Signaling	PMID: 28356350
1341	PF	HFK-I	Mdk	Ncl	0.009132132	0	MDK_NCL	Mdk - Ncl	MK	Secreted Signaling	PMID: 28356350
1342	PF	PF	Mdk	Ncl	0.008080551	0	MDK_NCL	Mdk - Ncl	MK	Secreted Signaling	PMID: 28356350
1343	PF	Classical Mo	Mdk	Ncl	0.005217447	0	MDK_NCL	Mdk - Ncl	MK	Secreted Signaling	PMID: 28356350
1344	PF	M1 Mac	Mdk	Ncl	0.005449716	0	MDK_NCL	Mdk - Ncl	MK	Secreted Signaling	PMID: 28356350
1345	PF	HFK-II	Mdk	Ncl	0.009757159	0	MDK_NCL	Mdk - Ncl	MK	Secreted Signaling	PMID: 28356350
1346	PF	PVF	Mdk	Ncl	0.006753005	0	MDK_NCL	Mdk - Ncl	MK	Secreted Signaling	PMID: 28356350
1347	PF	CTL	Mdk	Ncl	0.0079283	0	MDK_NCL	Mdk - Ncl	MK	Secreted Signaling	PMID: 28356350
1348	PF	vSMC	Mdk	Ncl	0.006197611	0	MDK_NCL	Mdk - Ncl	MK	Secreted Signaling	PMID: 28356350
1349	PF	HFK-III	Mdk	Ncl	0.00868269	0	MDK_NCL	Mdk - Ncl	MK	Secreted Signaling	PMID: 28356350
1350	PF	SBK	Mdk	Ncl	0.006761218	0	MDK_NCL	Mdk - Ncl	MK	Secreted Signaling	PMID: 28356350
1351	PF	Prolifer. K	Mdk	Ncl	0.010154229	0	MDK_NCL	Mdk - Ncl	MK	Secreted Signaling	PMID: 28356350
1352	PF	GLK	Mdk	Ncl	0.010660944	0	MDK_NCL	Mdk - Ncl	MK	Secreted Signaling	PMID: 28356350
1353	PF	EC	Mdk	Ncl	0.006848645	0	MDK_NCL	Mdk - Ncl	MK	Secreted Signaling	PMID: 28356350
1354	PF	LC	Mdk	Ncl	0.008795615	0	MDK_NCL	Mdk - Ncl	MK	Secreted Signaling	PMID: 28356350
1355	PF	Tex	Mdk	Ncl	0.006514982	0	MDK_NCL	Mdk - Ncl	MK	Secreted Signaling	PMID: 28356350
1356	BK	SK	Ptn	Sdc1	0.010251037	0	PTN_SDC1	Ptn - Sdc1	PTN	Secreted Signaling	PMID: 28356350; PMID: 25620911
1357	HFK-I	SK	Ptn	Sdc1	0.011031505	0	PTN_SDC1	Ptn - Sdc1	PTN	Secreted Signaling	PMID: 28356350; PMID: 25620911
1358	HFK-II	SK	Ptn	Sdc1	0.09248698	0	PTN_SDC1	Ptn - Sdc1	PTN	Secreted Signaling	PMID: 28356350; PMID: 25620911
1359	HFK-III	SK	Ptn	Sdc1	0.160886905	0	PTN_SDC1	Ptn - Sdc1	PTN	Secreted Signaling	PMID: 28356350; PMID: 25620911
1360	Prolifer. K	SK	Ptn	Sdc1	0.099435376	0	PTN_SDC1	Ptn - Sdc1	PTN	Secreted Signaling	PMID: 28356350; PMID: 25620911
1361	BK	BK	Ptn	Sdc1	0.010091132	0	PTN_SDC1	Ptn - Sdc1	PTN	Secreted Signaling	PMID: 28356350; PMID: 25620911
1362	HFK-I	BK	Ptn	Sdc1	0.010859559	0	PTN_SDC1	Ptn - Sdc1	PTN	Secreted Signaling	PMID: 28356350; PMID: 25620911
1363	HFK-II	BK	Ptn	Sdc1	0.091162437	0	PTN_SDC1	Ptn - Sdc1	PTN	Secreted Signaling	PMID: 28356350; PMID: 25620911
1364	HFK-III	BK	Ptn	Sdc1	0.15875414	0	PTN_SDC1	Ptn - Sdc1	PTN	Secreted Signaling	PMID: 28356350; PMID: 25620911
1365	Prolifer. K	BK	Ptn	Sdc1	0.09802207	0	PTN_SDC1	Ptn - Sdc1	PTN	Secreted Signaling	PMID: 28356350; PMID: 25620911
1366	BK	HFK-I	Ptn	Sdc1	0.009343028	0	PTN_SDC1	Ptn - Sdc1	PTN	Secreted Signaling	PMID: 28356350; PMID: 25620911
1367	HFK-I	HFK-I	Ptn	Sdc1	0.010055066	0	PTN_SDC1	Ptn - Sdc1	PTN	Secreted Signaling	PMID: 28356350; PMID: 25620911
1368	HFK-II	HFK-I	Ptn	Sdc1	0.084919717	0	PTN_SDC1	Ptn - Sdc1	PTN	Secreted Signaling	PMID: 28356350; PMID: 25620911
1369	HFK-III	HFK-I	Ptn	Sdc1	0.14863981	0	PTN_SDC1	Ptn - Sdc1	PTN	Secreted Signaling	PMID: 28356350; PMID: 25620911
1370	Prolifer. K	HFK-I	Ptn	Sdc1	0.091356827	0	PTN_SDC1	Ptn - Sdc1	PTN	Secreted Signaling	PMID: 28356350; PMID: 25620911
1371	HFK-II	HFK-II	Ptn	Sdc1	0.074730111	0	PTN_SDC1	Ptn - Sdc1	PTN	Secreted Signaling	PMID: 28356350; PMID: 25620911
1372	HFK-III	HFK-II	Ptn	Sdc1	0.131906493	0	PTN_SDC1	Ptn - Sdc1	PTN	Secreted Signaling	PMID: 28356350; PMID: 25620911
1373	Prolifer. K	HFK-II	Ptn	Sdc1	0.080462743	0	PTN_SDC1	Ptn - Sdc1	PTN	Secreted Signaling	PMID: 28356350; PMID: 25620911
1374	HFK-II	PVF	Ptn	Sdc1	0.012626918	0	PTN_SDC1	Ptn - Sdc1	PTN	Secreted Signaling	PMID: 28356350; PMID: 25620911
1375	HFK-III	PVF	Ptn	Sdc1	0.023494343	0	PTN_SDC1	Ptn - Sdc1	PTN	Secreted Signaling	PMID: 28356350; PMID: 25620911
1376	Prolifer. K	PVF	Ptn	Sdc1	0.013665906	0	PTN_SDC1	Ptn - Sdc1	PTN	Secreted Signaling	PMID: 28356350; PMID: 25620911
1377	BK	HFK-III	Ptn	Sdc1	0.011622302	0	PTN_SDC1	Ptn - Sdc1	PTN	Secreted Signaling	PMID: 28356350; PMID: 25620911
1378	HFK-I	HFK-III	Ptn	Sdc1	0.012505852	0	PTN_SDC1	Ptn - Sdc1	PTN	Secreted Signaling	PMID: 28356350; PMID: 25620911
1379	HFK-II	HFK-III	Ptn	Sdc1	0.103706172	0	PTN_SDC1	Ptn - Sdc1	PTN	Secreted Signaling	PMID: 28356350; PMID: 25620911
1380	HFK-III	HFK-III	Ptn	Sdc1	0.178768928	0	PTN_SDC1	Ptn - Sdc1	PTN	Secreted Signaling	PMID: 28356350; PMID: 25620911
1381	Prolifer. K	HFK-III	Ptn	Sdc1	0.111393987	0	PTN_SDC1	Ptn - Sdc1	PTN	Secreted Signaling	PMID: 28356350; PMID: 25620911
1382	BK	SBK	Ptn	Sdc1	0.013404698	0	PTN_SDC1	Ptn - Sdc1	PTN	Secreted Signaling	PMID: 28356350; PMID: 25620911
1383	HFK-I	SBK	Ptn	Sdc1	0.014421773	0	PTN_SDC1	Ptn - Sdc1	PTN	Secreted Signaling	PMID: 28356350; PMID: 25620911
1384	HFK-II	SBK	Ptn	Sdc1	0.11792563	0	PTN_SDC1	Ptn - Sdc1	PTN	Secreted Signaling	PMID: 28356350; PMID: 25620911
1385	HFK-III	SBK	Ptn	Sdc1	0.200972706	0	PTN_SDC1	Ptn - Sdc1	PTN	Secreted Signaling	PMID: 28356350; PMID: 25620911
1386	Prolifer. K	SBK	Ptn	Sdc1	0.126518749	0	PTN_SDC1	Ptn - Sdc1	PTN	Secreted Signaling	PMID: 28356350; PMID: 25620911
1387	HFK-II	Prolifer. K	Ptn	Sdc1	0.072695969	0	PTN_SDC1	Ptn - Sdc1	PTN	Secreted Signaling	PMID: 28356350; PMID: 25620911
1388	HFK-III	Prolifer. K	Ptn	Sdc1	0.128532213	0	PTN_SDC1	Ptn - Sdc1	PTN	Secreted Signaling	PMID: 28356350; PMID: 25620911
1389	Prolifer. K	Prolifer. K	Ptn	Sdc1	0.078285761	0	PTN_SDC1	Ptn - Sdc1	PTN	Secreted Signaling	PMID: 28356350; PMID: 25620911
1390	HFK-II	GLK	Ptn	Sdc1	0.043956722	0	PTN_SDC1	Ptn - Sdc1	PTN	Secreted Signaling	PMID: 28356350; PMID: 25620911
1391	HFK-III	GLK	Ptn	Sdc1	0.079614129	0	PTN_SDC1	Ptn - Sdc1	PTN	Secreted Signaling	PMID: 28356350; PMID: 25620911
1392	Prolifer. K	GLK	Ptn	Sdc1	0.047449751	0	PTN_SDC1	Ptn - Sdc1	PTN	Secreted Signaling	PMID: 28356350; PMID: 25620911
1393	BK	RF	Ptn	Sdc2	0.004221191	0	PTN_SDC2	Ptn - Sdc2	PTN	Secreted Signaling	PMID: 28356350; PMID: 25620911
1394	HFK-I	RF	Ptn	Sdc2	0.004544681	0	PTN_SDC2	Ptn - Sdc2	PTN	Secreted Signaling	PMID: 28356350; PMID: 25620911
1395	HFK-II	RF	Ptn	Sdc2	0.040041431	0	PTN_SDC2	Ptn - Sdc2	PTN	Secreted Signaling	PMID: 28356350; PMID: 25620911
1396	HFK-III	RF	Ptn	Sdc2	0.072764511	0	PTN_SDC2	Ptn - Sdc2	PTN	Secreted Signaling	PMID: 28356350; PMID: 25620911
1397	Prolifer. K	RF	Ptn	Sdc2	0.043237403	0	PTN_SDC2	Ptn - Sdc2	PTN	Secreted Signaling	PMID: 28356350; PMID: 25620911
1398	BK	PF	Ptn	Sdc2	0.005301542	0	PTN_SDC2	Ptn - Sdc2	PTN	Secreted Signaling	PMID: 28356350; PMID: 25620911
1399	HFK-I	PF	Ptn	Sdc2	0.005707351	0	PTN_SDC2	Ptn - Sdc2	PTN	Secreted Signaling	PMID: 28356350; PMID: 25620911
1400	HFK-II	PF	Ptn	Sdc2	0.049830675	0	PTN_SDC2	Ptn - Sdc2	PTN	Secreted Signaling	PMID: 28356350; PMID: 25620911
1401	HFK-III	PF	Ptn	Sdc2	0.089805406	0	PTN_SDC2	Ptn - Sdc2	PTN	Secreted Signaling	PMID: 28356350; PMID: 25620911
1402	Prolifer. K	PF	Ptn	Sdc2	0.053764229	0	PTN_SDC2	Ptn - Sdc2	PTN	Secreted Signaling	PMID: 28356350; PMID: 25620911
1403	BK	PVF	Ptn	Sdc2	0.002136544	0	PTN_SDC2	Ptn - Sdc2	PTN	Secreted Signaling	PMID: 28356350; PMID: 25620911
1404	HFK-I	PVF	Ptn	Sdc2	0.002300647	0	PTN_SDC2	Ptn - Sdc2	PTN	Secreted Signaling	PMID: 28356350; PMID: 25620911
1405	HFK-II	PVF	Ptn	Sdc2	0.02063341	0	PTN_SDC2	Ptn - Sdc2	PTN	Secreted Signaling	PMID: 28356350; PMID: 25620911
1406	HFK-III	PVF	Ptn	Sdc2	0.038125589	0	PTN_SDC2	Ptn - Sdc2	PTN	Secreted Signaling	PMID: 28356350; PMID: 25620911
1407	Prolifer. K	PVF	Ptn	Sdc2	0.022316311	0	PTN_SDC2	Ptn - Sdc2	PTN	Secreted Signaling	PMID: 28356350; PMID: 25620911
1408	BK	vSMC	Ptn	Sdc2	0.001939961	0	PTN_SDC2	Ptn - Sdc2	PTN	Secreted Signaling	PMID: 28356350; PMID: 25620911
1409	HFK-I	vSMC	Ptn	Sdc2	0.002088996	0	PTN_SDC2	Ptn - Sdc2	PTN	Secreted Signaling	PMID: 28356350; PMID: 25620911
1410	HFK-II	vSMC	Ptn	Sdc2	0.018766938	0	PTN_SDC2	Ptn - Sdc2	PTN	Secreted Signaling	PMID: 28356350; PMID: 25620911
1411	HFK-III	vSMC	Ptn	Sdc2	0.034732913	0	PTN_SDC2	Ptn - Sdc2	PTN	Secreted Signaling	PMID: 28356350; PMID: 25620911
1412	Prolifer. K	vSMC	Ptn	Sdc2	0.020300761	0	PTN_SDC2	Ptn - Sdc2	PTN	Secreted Signaling	PMID: 28356350; PMID: 25620911
1413	BK	Classical Mo	Ptn	Sdc3	0.001679966	0	PTN_SDC3	Ptn - Sdc3	PTN	Secreted Signaling	PMID: 28356350; PMID: 25620911
1414	HFK-I	Classical Mo	Ptn	Sdc3	0.001809064	0	PTN_SDC3	Ptn - Sdc3	PTN	Secreted Signaling	PMID: 28356350; PMID: 25620911
1415	HFK-II	Classical Mo	Ptn	Sdc3	0.016288588	0	PTN_SDC3	Ptn - Sdc3	PTN	Secreted Signaling	PMID: 28356350; PMID: 25620911
1416	HFK-III	Classical Mo	Ptn	Sdc3	0.030211022	0	PTN_SDC3	Ptn - Sdc3	PTN	Secreted Signaling	PMID: 28356350; PMID: 25620911
1417	Prolifer. K	Classical Mo	Ptn	Sdc3	0.017623493	0	PTN_SDC3	Ptn - Sdc3	PTN	Secreted Signaling	PMID: 28356350; PMID: 25620911
1418	HFK-II	RF	Ptn	Sdc4	0.057624467	0	PTN_SDC4	Ptn - Sdc4	PTN	Secreted Signaling	PMID: 28356350; PMID: 25620911
1419	HFK-III	RF	Ptn	Sdc4	0.103172574	0	PTN_SDC4	Ptn - Sdc4	PTN	Secreted Signaling	PMID: 28356350; PMID: 25620911
1420	Prolifer. K	RF	Ptn	Sdc4	0.062133021	0	PTN_SDC4	Ptn - Sdc4	PTN	Secreted Signaling	PMID: 28356350; PMID: 25620911
1421	HFK-I	SK	Ptn	Sdc4	0.013589929	0.03	PTN_SDC4	Ptn - Sdc4	PTN	Secreted Signaling	PMID: 28356350; PMID: 25620911
1422	HFK-II	SK	Ptn	Sdc4	0.111800936	0	PTN_SDC4	Ptn - Sdc4	PTN	Secreted Signaling	PMID: 28356350; PMID: 25620911
1423	HFK-III	SK	Ptn	Sdc4	0.191471068	0	PTN_SDC4	Ptn - Sdc4	PTN	Secreted Signaling	PMID: 28356350; PMID: 25620911
1424	Prolifer. K	SK	Ptn	Sdc4	0.120008476	0	PTN_SDC4	Ptn - Sdc4	PTN	Secreted Signaling	PMID: 28356350; PMID: 25620911
1425	BK	BK	Ptn	Sdc4	0.01400903	0.01	PTN_SDC4	Ptn - Sdc4	PTN	Secreted Signaling	PMID: 28356350; PMID: 25620911
1426	HFK-I	BK	Ptn	Sdc4	0.015071258	0	PTN_SDC4	Ptn - Sdc4	PTN	Secreted Signaling	PMID: 28356350; PMID: 25620911
1427	HFK-II	BK	Ptn	Sdc4	0.122656305	0	PTN_SDC4	Ptn - Sdc4	PTN	Secreted Signaling	PMID: 28356350; PMID: 25620911
1428	HFK-III	BK	Ptn	Sdc4	0.208248346	0	PTN_SDC4	Ptn - Sdc4	PTN	Secreted Signaling	PMID: 28356350; PMID: 25620911
1429	Prolifer. K	BK	Ptn	Sdc4	0.131542736	0	PTN_SDC4	Ptn - Sdc4	PTN	Secreted Signaling	PMID: 28356350; PMID: 25620911
1430	HFK-II	HFK-I	Ptn	Sdc4	0.099415621	0	PTN_SDC4	Ptn - Sdc4	PTN	Secreted Signaling	PMID: 28356350; PMID: 25620911
1431	HFK-III	HFK-I	Ptn	Sdc4	0.171968709	0	PTN_SDC4	Ptn - Sdc4	PTN	Secreted Signaling	PMID: 28356350; PMID: 25620911
1432	Prolifer. K	HFK-I	Ptn	Sdc4	0.106823281	0	PTN_SDC4	Ptn - Sdc4	PTN	Secreted Signaling	PMID: 28356350; PMID: 25620911
1433	HFK-II	PF	Ptn	Sdc4	0.037707752	0	PTN_SDC4	Ptn - Sdc4	PTN	Secreted Signaling	PMID: 28356350; PMID: 25620911
1434	HFK-III	PF	Ptn	Sdc4	0.068660085	0	PTN_SDC4	Ptn - Sdc4	PTN	Secreted Signaling	PMID: 28356350; PMID: 25620911
1435	Prolifer. K	PF	Ptn	Sdc4	0.040725359	0	PTN_SDC4	Ptn - Sdc4	PTN	Secreted Signaling	PMID: 28356350; PMID: 25620911
1436	HFK-II	Classical Mo	Ptn	Sdc4	0.051202494	0	PTN_SDC4	Ptn - Sdc4	PTN	Secreted Signaling	PMID: 28356350; PMID: 25620911
1437	HFK-III	Classical Mo	Ptn	Sdc4	0.092170962	0	PTN_SDC4	Ptn - Sdc4	PTN	Secreted Signaling	PMID: 28356350; PMID: 25620911
1438	Prolifer. K	Classical Mo	Ptn	Sdc4	0.055238043	0	PTN_SDC4	Ptn - Sdc4	PTN	Secreted Signaling	PMID: 28356350; PMID: 25620911
1439	HFK-II	M1 Mac	Ptn	Sdc4	0.051948959	0	PTN_SDC4	Ptn - Sdc4	PTN	Secreted Signaling	PMID: 28356350; PMID: 25620911
1440	HFK-III	M1 Mac	Ptn	Sdc4	0.093455862	0	PTN_SDC4	Ptn - Sdc4	PTN	Secreted Signaling	PMID: 28356350; PMID: 25620911
1441	Prolifer. K	M1 Mac	Ptn	Sdc4	0.056039865	0	PTN_SDC4	Ptn - Sdc4	PTN	Secreted Signaling	PMID: 28356350; PMID: 25620911
1442	HFK-II	HFK-II	Ptn	Sdc4	0.106350805	0	PTN_SDC4	Ptn - Sdc4	PTN	Secreted Signaling	PMID: 28356350; PMID: 25620911
1443	HFK-III	HFK-II	Ptn	Sdc4	0.182937057	0	PTN_SDC4	Ptn - Sdc4	PTN	Secreted Signaling	PMID: 28356350; PMID: 25620911
1444	Prolifer. K	HFK-II	Ptn	Sdc4	0.114209686	0	PTN_SDC4	Ptn - Sdc4	PTN	Secreted Signaling	PMID: 28356350; PMID: 25620911
1445	HFK-II	PVF	Ptn	Sdc4	0.051535942	0	PTN_SDC4	Ptn - Sdc4	PTN	Secreted Signaling	PMID: 28356350; PMID: 25620911
1446	HFK-III	PVF	Ptn	Sdc4	0.09274513	0	PTN_SDC4	Ptn - Sdc4	PTN	Secreted Signaling	PMID: 28356350; PMID: 25620911
1447	Prolifer. K	PVF	Ptn	Sdc4	0.055596231	0	PTN_SDC4	Ptn - Sdc4	PTN	Secreted Signaling	PMID: 28356350; PMID: 25620911
1448	HFK-II	CTL	Ptn	Sdc4	0.022292519	0	PTN_SDC4	Ptn - Sdc4	PTN	Secreted Signaling	PMID: 28356350; PMID: 25620911
1449	HFK-III	CTL	Ptn	Sdc4	0.041132151	0	PTN_SDC4	Ptn - Sdc4	PTN	Secreted Signaling	PMID: 28356350; PMID: 25620911
1450	Prolifer. K	CTL	Ptn	Sdc4	0.024107408	0	PTN_SDC4	Ptn - Sdc4	PTN	Secreted Signaling	PMID: 28356350; PMID: 25620911
1451	HFK-II	vSMC	Ptn	Sdc4	0.018859141	0	PTN_SDC4	Ptn - Sdc4	PTN	Secreted Signaling	PMID: 28356350; PMID: 25620911
1452	HFK-III	vSMC	Ptn	Sdc4	0.034900767	0	PTN_SDC4	Ptn - Sdc4	PTN	Secreted Signaling	PMID: 28356350; PMID: 25620911
1453	Prolifer. K	vSMC	Ptn	Sdc4	0.020400343	0	PTN_SDC4	Ptn - Sdc4	PTN	Secreted Signaling	PMID: 28356350; PMID: 25620911
1454	BK	HFK-III	Ptn	Sdc4	0.01393769	0.01	PTN_SDC4	Ptn - Sdc4	PTN	Secreted Signaling	PMID: 28356350; PMID: 25620911
1455	HFK-I	HFK-III	Ptn	Sdc4	0.014994591	0	PTN_SDC4	Ptn - Sdc4	PTN	Secreted Signaling	PMID: 28356350; PMID: 25620911
1456	HFK-II	HFK-III	Ptn	Sdc4	0.122100201	0	PTN_SDC4	Ptn - Sdc4	PTN	Secreted Signaling	PMID: 28356350; PMID: 25620911
1457	HFK-III	HFK-III	Ptn	Sdc4	0.207395917	0	PTN_SDC4	Ptn - Sdc4	PTN	Secreted Signaling	PMID: 28356350; PMID: 25620911
1458	Prolifer. K	HFK-III	Ptn	Sdc4	0.130952357	0	PTN_SDC4	Ptn - Sdc4	PTN	Secreted Signaling	PMID: 28356350; PMID: 25620911
1459	HFK-II	SBK	Ptn	Sdc4	0.104127637	0	PTN_SDC4	Ptn - Sdc4	PTN	Secreted Signaling	PMID: 28356350; PMID: 25620911
1460	HFK-III	SBK	Ptn	Sdc4	0.179434378	0	PTN_SDC4	Ptn - Sdc4	PTN	Secreted Signaling	PMID: 28356350; PMID: 25620911
1461	Prolifer. K	SBK	Ptn	Sdc4	0.111842796	0	PTN_SDC4	Ptn - Sdc4	PTN	Secreted Signaling	PMID: 28356350; PMID: 25620911
1462	HFK-II	Prolifer. K	Ptn	Sdc4	0.10374175	0	PTN_SDC4	Ptn - Sdc4	PTN	Secreted Signaling	PMID: 28356350; PMID: 25620911
1463	HFK-III	Prolifer. K	Ptn	Sdc4	0.17882512	0	PTN_SDC4	Ptn - Sdc4	PTN	Secreted Signaling	PMID: 28356350; PMID: 25620911
1464	Prolifer. K	Prolifer. K	Ptn	Sdc4	0.111431875	0	PTN_SDC4	Ptn - Sdc4	PTN	Secreted Signaling	PMID: 28356350; PMID: 25620911
1465	HFK-II	GLK	Ptn	Sdc4	0.051980617	0	PTN_SDC4	Ptn - Sdc4	PTN	Secreted Signaling	PMID: 28356350; PMID: 25620911
1466	HFK-III	GLK	Ptn	Sdc4	0.093510321	0	PTN_SDC4	Ptn - Sdc4	PTN	Secreted Signaling	PMID: 28356350; PMID: 25620911
1467	Prolifer. K	GLK	Ptn	Sdc4	0.05607387	0	PTN_SDC4	Ptn - Sdc4	PTN	Secreted Signaling	PMID: 28356350; PMID: 25620911
1468	HFK-II	LC	Ptn	Sdc4	0.064191492	0	PTN_SDC4	Ptn - Sdc4	PTN	Secreted Signaling	PMID: 28356350; PMID: 25620911
1469	HFK-III	LC	Ptn	Sdc4	0.114300782	0	PTN_SDC4	Ptn - Sdc4	PTN	Secreted Signaling	PMID: 28356350; PMID: 25620911
1470	Prolifer. K	LC	Ptn	Sdc4	0.069176134	0	PTN_SDC4	Ptn - Sdc4	PTN	Secreted Signaling	PMID: 28356350; PMID: 25620911
1471	HFK-II	RF	Ptn	Ncl	0.049092253	0	PTN_NCL	Ptn - Ncl	PTN	Secreted Signaling	PMID: 28356350; PMID: 25620911
1472	HFK-III	RF	Ptn	Ncl	0.088529806	0	PTN_NCL	Ptn - Ncl	PTN	Secreted Signaling	PMID: 28356350; PMID: 25620911
1473	Prolifer. K	RF	Ptn	Ncl	0.052970767	0	PTN_NCL	Ptn - Ncl	PTN	Secreted Signaling	PMID: 28356350; PMID: 25620911
1474	HFK-II	SK	Ptn	Ncl	0.076946486	0	PTN_NCL	Ptn - Ncl	PTN	Secreted Signaling	PMID: 28356350; PMID: 25620911
1475	HFK-III	SK	Ptn	Ncl	0.135570165	0	PTN_NCL	Ptn - Ncl	PTN	Secreted Signaling	PMID: 28356350; PMID: 25620911
1476	Prolifer. K	SK	Ptn	Ncl	0.082833917	0	PTN_NCL	Ptn - Ncl	PTN	Secreted Signaling	PMID: 28356350; PMID: 25620911
1477	HFK-II	BK	Ptn	Ncl	0.079968314	0	PTN_NCL	Ptn - Ncl	PTN	Secreted Signaling	PMID: 28356350; PMID: 25620911
1478	HFK-III	BK	Ptn	Ncl	0.14054371	0	PTN_NCL	Ptn - Ncl	PTN	Secreted Signaling	PMID: 28356350; PMID: 25620911
1479	Prolifer. K	BK	Ptn	Ncl	0.086065397	0	PTN_NCL	Ptn - Ncl	PTN	Secreted Signaling	PMID: 28356350; PMID: 25620911
1480	HFK-II	HFK-I	Ptn	Ncl	0.083778417	0	PTN_NCL	Ptn - Ncl	PTN	Secreted Signaling	PMID: 28356350; PMID: 25620911
1481	HFK-III	HFK-I	Ptn	Ncl	0.146779492	0	PTN_NCL	Ptn - Ncl	PTN	Secreted Signaling	PMID: 28356350; PMID: 25620911
1482	Prolifer. K	HFK-I	Ptn	Ncl	0.090137536	0	PTN_NCL	Ptn - Ncl	PTN	Secreted Signaling	PMID: 28356350; PMID: 25620911
1483	HFK-II	PF	Ptn	Ncl	0.074779895	0	PTN_NCL	Ptn - Ncl	PTN	Secreted Signaling	PMID: 28356350; PMID: 25620911
1484	HFK-III	PF	Ptn	Ncl	0.131988932	0	PTN_NCL	Ptn - Ncl	PTN	Secreted Signaling	PMID: 28356350; PMID: 25620911
1485	Prolifer. K	PF	Ptn	Ncl	0.080516013	0	PTN_NCL	Ptn - Ncl	PTN	Secreted Signaling	PMID: 28356350; PMID: 25620911
1486	HFK-II	Classical Mo	Ptn	Ncl	0.049462313	0	PTN_NCL	Ptn - Ncl	PTN	Secreted Signaling	PMID: 28356350; PMID: 25620911
1487	HFK-III	Classical Mo	Ptn	Ncl	0.089169272	0	PTN_NCL	Ptn - Ncl	PTN	Secreted Signaling	PMID: 28356350; PMID: 25620911
1488	Prolifer. K	Classical Mo	Ptn	Ncl	0.053368423	0	PTN_NCL	Ptn - Ncl	PTN	Secreted Signaling	PMID: 28356350; PMID: 25620911
1489	HFK-II	M1 Mac	Ptn	Ncl	0.051562169	0	PTN_NCL	Ptn - Ncl	PTN	Secreted Signaling	PMID: 28356350; PMID: 25620911
1490	HFK-III	M1 Mac	Ptn	Ncl	0.092790277	0	PTN_NCL	Ptn - Ncl	PTN	Secreted Signaling	PMID: 28356350; PMID: 25620911
1491	Prolifer. K	M1 Mac	Ptn	Ncl	0.055624403	0	PTN_NCL	Ptn - Ncl	PTN	Secreted Signaling	PMID: 28356350; PMID: 25620911
1492	HFK-II	HFK-II	Ptn	Ncl	0.089053268	0	PTN_NCL	Ptn - Ncl	PTN	Secreted Signaling	PMID: 28356350; PMID: 25620911
1493	HFK-III	HFK-II	Ptn	Ncl	0.155348451	0	PTN_NCL	Ptn - Ncl	PTN	Secreted Signaling	PMID: 28356350; PMID: 25620911
1494	Prolifer. K	HFK-II	Ptn	Ncl	0.095770918	0	PTN_NCL	Ptn - Ncl	PTN	Secreted Signaling	PMID: 28356350; PMID: 25620911
1495	HFK-II	PVF	Ptn	Ncl	0.063192474	0	PTN_NCL	Ptn - Ncl	PTN	Secreted Signaling	PMID: 28356350; PMID: 25620911
1496	HFK-III	PVF	Ptn	Ncl	0.112615758	0	PTN_NCL	Ptn - Ncl	PTN	Secreted Signaling	PMID: 28356350; PMID: 25620911
1497	Prolifer. K	PVF	Ptn	Ncl	0.068105186	0	PTN_NCL	Ptn - Ncl	PTN	Secreted Signaling	PMID: 28356350; PMID: 25620911
1498	HFK-II	CTL	Ptn	Ncl	0.07346399	0	PTN_NCL	Ptn - Ncl	PTN	Secreted Signaling	PMID: 28356350; PMID: 25620911
1499	HFK-III	CTL	Ptn	Ncl	0.129807559	0	PTN_NCL	Ptn - Ncl	PTN	Secreted Signaling	PMID: 28356350; PMID: 25620911
1500	Prolifer. K	CTL	Ptn	Ncl	0.0791078	0	PTN_NCL	Ptn - Ncl	PTN	Secreted Signaling	PMID: 28356350; PMID: 25620911
1501	HFK-II	vSMC	Ptn	Ncl	0.058267581	0	PTN_NCL	Ptn - Ncl	PTN	Secreted Signaling	PMID: 28356350; PMID: 25620911
1502	HFK-III	vSMC	Ptn	Ncl	0.104267781	0	PTN_NCL	Ptn - Ncl	PTN	Secreted Signaling	PMID: 28356350; PMID: 25620911
1503	Prolifer. K	vSMC	Ptn	Ncl	0.062823098	0	PTN_NCL	Ptn - Ncl	PTN	Secreted Signaling	PMID: 28356350; PMID: 25620911
1504	HFK-II	HFK-III	Ptn	Ncl	0.079951657	0	PTN_NCL	Ptn - Ncl	PTN	Secreted Signaling	PMID: 28356350; PMID: 25620911
1505	HFK-III	HFK-III	Ptn	Ncl	0.140516362	0	PTN_NCL	Ptn - Ncl	PTN	Secreted Signaling	PMID: 28356350; PMID: 25620911
1506	Prolifer. K	HFK-III	Ptn	Ncl	0.086047588	0	PTN_NCL	Ptn - Ncl	PTN	Secreted Signaling	PMID: 28356350; PMID: 25620911
1507	HFK-II	SBK	Ptn	Ncl	0.063264957	0	PTN_NCL	Ptn - Ncl	PTN	Secreted Signaling	PMID: 28356350; PMID: 25620911
1508	HFK-III	SBK	Ptn	Ncl	0.112738108	0	PTN_NCL	Ptn - Ncl	PTN	Secreted Signaling	PMID: 28356350; PMID: 25620911
1509	Prolifer. K	SBK	Ptn	Ncl	0.068182894	0	PTN_NCL	Ptn - Ncl	PTN	Secreted Signaling	PMID: 28356350; PMID: 25620911
1510	HFK-I	Prolifer. K	Ptn	Ncl	0.011017117	0.03	PTN_NCL	Ptn - Ncl	PTN	Secreted Signaling	PMID: 28356350; PMID: 25620911
1511	HFK-II	Prolifer. K	Ptn	Ncl	0.092376275	0	PTN_NCL	Ptn - Ncl	PTN	Secreted Signaling	PMID: 28356350; PMID: 25620911
1512	HFK-III	Prolifer. K	Ptn	Ncl	0.160708826	0	PTN_NCL	Ptn - Ncl	PTN	Secreted Signaling	PMID: 28356350; PMID: 25620911
1513	Prolifer. K	Prolifer. K	Ptn	Ncl	0.099317264	0	PTN_NCL	Ptn - Ncl	PTN	Secreted Signaling	PMID: 28356350; PMID: 25620911
1514	HFK-I	GLK	Ptn	Ncl	0.011566388	0.01	PTN_NCL	Ptn - Ncl	PTN	Secreted Signaling	PMID: 28356350; PMID: 25620911
1515	HFK-II	GLK	Ptn	Ncl	0.096585665	0	PTN_NCL	Ptn - Ncl	PTN	Secreted Signaling	PMID: 28356350; PMID: 25620911
1516	HFK-III	GLK	Ptn	Ncl	0.167457491	0	PTN_NCL	Ptn - Ncl	PTN	Secreted Signaling	PMID: 28356350; PMID: 25620911
1517	Prolifer. K	GLK	Ptn	Ncl	0.103806766	0	PTN_NCL	Ptn - Ncl	PTN	Secreted Signaling	PMID: 28356350; PMID: 25620911
1518	HFK-II	EC	Ptn	Ncl	0.064035915	0	PTN_NCL	Ptn - Ncl	PTN	Secreted Signaling	PMID: 28356350; PMID: 25620911
1519	HFK-III	EC	Ptn	Ncl	0.114038559	0	PTN_NCL	Ptn - Ncl	PTN	Secreted Signaling	PMID: 28356350; PMID: 25620911
1520	Prolifer. K	EC	Ptn	Ncl	0.069009368	0	PTN_NCL	Ptn - Ncl	PTN	Secreted Signaling	PMID: 28356350; PMID: 25620911
1521	HFK-II	LC	Ptn	Ncl	0.08091583	0	PTN_NCL	Ptn - Ncl	PTN	Secreted Signaling	PMID: 28356350; PMID: 25620911
1522	HFK-III	LC	Ptn	Ncl	0.142098109	0	PTN_NCL	Ptn - Ncl	PTN	Secreted Signaling	PMID: 28356350; PMID: 25620911
1523	Prolifer. K	LC	Ptn	Ncl	0.087078318	0	PTN_NCL	Ptn - Ncl	PTN	Secreted Signaling	PMID: 28356350; PMID: 25620911
1524	HFK-II	Tex	Ptn	Ncl	0.061087484	0	PTN_NCL	Ptn - Ncl	PTN	Secreted Signaling	PMID: 28356350; PMID: 25620911
1525	HFK-III	Tex	Ptn	Ncl	0.109056093	0	PTN_NCL	Ptn - Ncl	PTN	Secreted Signaling	PMID: 28356350; PMID: 25620911
1526	Prolifer. K	Tex	Ptn	Ncl	0.065848052	0	PTN_NCL	Ptn - Ncl	PTN	Secreted Signaling	PMID: 28356350; PMID: 25620911
1527	PF	RF	Postn	ITGAV_ITGB5	0.020511473	0	POSTN_ITGAV_ITGB5	Postn - (Itgav+Itgb5)	PERIOSTIN	Secreted Signaling	PMID: 26721738
1528	HFK-II	RF	Postn	ITGAV_ITGB5	0.003635306	0	POSTN_ITGAV_ITGB5	Postn - (Itgav+Itgb5)	PERIOSTIN	Secreted Signaling	PMID: 26721738
1529	PVF	RF	Postn	ITGAV_ITGB5	0.004648389	0	POSTN_ITGAV_ITGB5	Postn - (Itgav+Itgb5)	PERIOSTIN	Secreted Signaling	PMID: 26721738
1530	HFK-III	RF	Postn	ITGAV_ITGB5	0.027568315	0	POSTN_ITGAV_ITGB5	Postn - (Itgav+Itgb5)	PERIOSTIN	Secreted Signaling	PMID: 26721738
1531	RF	Classical Mo	C3	C3ar1	0.002964422	0	C3_C3AR1	C3 - C3ar1	COMPLEMENT	Secreted Signaling	KEGG: mmu04080
1532	PF	Classical Mo	C3	C3ar1	0.011190919	0	C3_C3AR1	C3 - C3ar1	COMPLEMENT	Secreted Signaling	KEGG: mmu04080
1533	RF	Classical Mo	C3	ITGAM_ITGB2	0.003113708	0	C3_ITGAM_ITGB2	C3 - (Itgam+Itgb2)	COMPLEMENT	Secreted Signaling	PMID: 16234578
1534	PF	Classical Mo	C3	ITGAM_ITGB2	0.011749602	0	C3_ITGAM_ITGB2	C3 - (Itgam+Itgb2)	COMPLEMENT	Secreted Signaling	PMID: 16234578
1535	vSMC	vSMC	Kitl	Kit	0.006444441	0	KITL_KIT	Kitl - Kit	KIT	Secreted Signaling	KEGG: mmu04080
1536	RF	M1 Mac	Flt3l	Flt3	0.00048234	0	FLT3L_FLT3	Flt3l - Flt3	FLT3	Secreted Signaling	PMID: 25992210
1537	RF	RF	Sema3a	NRP1_PLXNA2	0.000124912	0	SEMA3A_NRP1_PLXNA2	Sema3a - (Nrp1+Plxna2)	SEMA3	Secreted Signaling	PMID: 27533782
1538	PF	RF	Sema3a	NRP1_PLXNA2	7.08E-05	0	SEMA3A_NRP1_PLXNA2	Sema3a - (Nrp1+Plxna2)	SEMA3	Secreted Signaling	PMID: 27533782
1539	Classical Mo	RF	Sema3a	NRP1_PLXNA2	0.000105062	0	SEMA3A_NRP1_PLXNA2	Sema3a - (Nrp1+Plxna2)	SEMA3	Secreted Signaling	PMID: 27533782
1540	PVF	RF	Sema3a	NRP1_PLXNA2	0.000122322	0	SEMA3A_NRP1_PLXNA2	Sema3a - (Nrp1+Plxna2)	SEMA3	Secreted Signaling	PMID: 27533782
1541	HFK-III	RF	Sema3a	NRP1_PLXNA2	7.89E-05	0	SEMA3A_NRP1_PLXNA2	Sema3a - (Nrp1+Plxna2)	SEMA3	Secreted Signaling	PMID: 27533782
1542	GLK	RF	Sema3a	NRP1_PLXNA2	4.06E-05	0	SEMA3A_NRP1_PLXNA2	Sema3a - (Nrp1+Plxna2)	SEMA3	Secreted Signaling	PMID: 27533782
1543	EC	RF	Sema3a	NRP1_PLXNA2	0.000195965	0	SEMA3A_NRP1_PLXNA2	Sema3a - (Nrp1+Plxna2)	SEMA3	Secreted Signaling	PMID: 27533782
1544	RF	PF	Sema3a	NRP1_PLXNA2	0.000107622	0	SEMA3A_NRP1_PLXNA2	Sema3a - (Nrp1+Plxna2)	SEMA3	Secreted Signaling	PMID: 27533782
1545	PF	PF	Sema3a	NRP1_PLXNA2	6.10E-05	0	SEMA3A_NRP1_PLXNA2	Sema3a - (Nrp1+Plxna2)	SEMA3	Secreted Signaling	PMID: 27533782
1546	Classical Mo	PF	Sema3a	NRP1_PLXNA2	9.05E-05	0	SEMA3A_NRP1_PLXNA2	Sema3a - (Nrp1+Plxna2)	SEMA3	Secreted Signaling	PMID: 27533782
1547	PVF	PF	Sema3a	NRP1_PLXNA2	0.00010539	0	SEMA3A_NRP1_PLXNA2	Sema3a - (Nrp1+Plxna2)	SEMA3	Secreted Signaling	PMID: 27533782
1548	HFK-III	PF	Sema3a	NRP1_PLXNA2	6.80E-05	0	SEMA3A_NRP1_PLXNA2	Sema3a - (Nrp1+Plxna2)	SEMA3	Secreted Signaling	PMID: 27533782
1549	GLK	PF	Sema3a	NRP1_PLXNA2	3.50E-05	0	SEMA3A_NRP1_PLXNA2	Sema3a - (Nrp1+Plxna2)	SEMA3	Secreted Signaling	PMID: 27533782
1550	EC	PF	Sema3a	NRP1_PLXNA2	0.000168841	0	SEMA3A_NRP1_PLXNA2	Sema3a - (Nrp1+Plxna2)	SEMA3	Secreted Signaling	PMID: 27533782
1551	RF	Classical Mo	Sema3a	NRP1_PLXNA2	0.000170356	0	SEMA3A_NRP1_PLXNA2	Sema3a - (Nrp1+Plxna2)	SEMA3	Secreted Signaling	PMID: 27533782
1552	PF	Classical Mo	Sema3a	NRP1_PLXNA2	9.65E-05	0	SEMA3A_NRP1_PLXNA2	Sema3a - (Nrp1+Plxna2)	SEMA3	Secreted Signaling	PMID: 27533782
1553	Classical Mo	Classical Mo	Sema3a	NRP1_PLXNA2	0.000143285	0	SEMA3A_NRP1_PLXNA2	Sema3a - (Nrp1+Plxna2)	SEMA3	Secreted Signaling	PMID: 27533782
1554	PVF	Classical Mo	Sema3a	NRP1_PLXNA2	0.000166824	0	SEMA3A_NRP1_PLXNA2	Sema3a - (Nrp1+Plxna2)	SEMA3	Secreted Signaling	PMID: 27533782
1555	HFK-III	Classical Mo	Sema3a	NRP1_PLXNA2	0.000107663	0	SEMA3A_NRP1_PLXNA2	Sema3a - (Nrp1+Plxna2)	SEMA3	Secreted Signaling	PMID: 27533782
1556	GLK	Classical Mo	Sema3a	NRP1_PLXNA2	5.54E-05	0	SEMA3A_NRP1_PLXNA2	Sema3a - (Nrp1+Plxna2)	SEMA3	Secreted Signaling	PMID: 27533782
1557	EC	Classical Mo	Sema3a	NRP1_PLXNA2	0.000267252	0	SEMA3A_NRP1_PLXNA2	Sema3a - (Nrp1+Plxna2)	SEMA3	Secreted Signaling	PMID: 27533782
1558	RF	PVF	Sema3a	NRP1_PLXNA2	0.000193426	0	SEMA3A_NRP1_PLXNA2	Sema3a - (Nrp1+Plxna2)	SEMA3	Secreted Signaling	PMID: 27533782
1559	PF	PVF	Sema3a	NRP1_PLXNA2	0.000109607	0	SEMA3A_NRP1_PLXNA2	Sema3a - (Nrp1+Plxna2)	SEMA3	Secreted Signaling	PMID: 27533782
1560	Classical Mo	PVF	Sema3a	NRP1_PLXNA2	0.000162689	0	SEMA3A_NRP1_PLXNA2	Sema3a - (Nrp1+Plxna2)	SEMA3	Secreted Signaling	PMID: 27533782
1561	PVF	PVF	Sema3a	NRP1_PLXNA2	0.000189416	0	SEMA3A_NRP1_PLXNA2	Sema3a - (Nrp1+Plxna2)	SEMA3	Secreted Signaling	PMID: 27533782
1562	HFK-III	PVF	Sema3a	NRP1_PLXNA2	0.000122244	0	SEMA3A_NRP1_PLXNA2	Sema3a - (Nrp1+Plxna2)	SEMA3	Secreted Signaling	PMID: 27533782
1563	GLK	PVF	Sema3a	NRP1_PLXNA2	6.29E-05	0	SEMA3A_NRP1_PLXNA2	Sema3a - (Nrp1+Plxna2)	SEMA3	Secreted Signaling	PMID: 27533782
1564	EC	PVF	Sema3a	NRP1_PLXNA2	0.000303439	0	SEMA3A_NRP1_PLXNA2	Sema3a - (Nrp1+Plxna2)	SEMA3	Secreted Signaling	PMID: 27533782
1565	RF	HFK-III	Sema3a	NRP1_PLXNA2	0.000122739	0	SEMA3A_NRP1_PLXNA2	Sema3a - (Nrp1+Plxna2)	SEMA3	Secreted Signaling	PMID: 27533782
1566	PF	HFK-III	Sema3a	NRP1_PLXNA2	6.95E-05	0	SEMA3A_NRP1_PLXNA2	Sema3a - (Nrp1+Plxna2)	SEMA3	Secreted Signaling	PMID: 27533782
1567	Classical Mo	HFK-III	Sema3a	NRP1_PLXNA2	0.000103234	0	SEMA3A_NRP1_PLXNA2	Sema3a - (Nrp1+Plxna2)	SEMA3	Secreted Signaling	PMID: 27533782
1568	PVF	HFK-III	Sema3a	NRP1_PLXNA2	0.000120195	0	SEMA3A_NRP1_PLXNA2	Sema3a - (Nrp1+Plxna2)	SEMA3	Secreted Signaling	PMID: 27533782
1569	HFK-III	HFK-III	Sema3a	NRP1_PLXNA2	7.76E-05	0	SEMA3A_NRP1_PLXNA2	Sema3a - (Nrp1+Plxna2)	SEMA3	Secreted Signaling	PMID: 27533782
1570	GLK	HFK-III	Sema3a	NRP1_PLXNA2	3.99E-05	0	SEMA3A_NRP1_PLXNA2	Sema3a - (Nrp1+Plxna2)	SEMA3	Secreted Signaling	PMID: 27533782
1571	EC	HFK-III	Sema3a	NRP1_PLXNA2	0.000192557	0	SEMA3A_NRP1_PLXNA2	Sema3a - (Nrp1+Plxna2)	SEMA3	Secreted Signaling	PMID: 27533782
1572	RF	GLK	Sema3a	NRP1_PLXNA2	3.70E-05	0	SEMA3A_NRP1_PLXNA2	Sema3a - (Nrp1+Plxna2)	SEMA3	Secreted Signaling	PMID: 27533782
1573	PF	GLK	Sema3a	NRP1_PLXNA2	2.10E-05	0	SEMA3A_NRP1_PLXNA2	Sema3a - (Nrp1+Plxna2)	SEMA3	Secreted Signaling	PMID: 27533782
1574	Classical Mo	GLK	Sema3a	NRP1_PLXNA2	3.12E-05	0	SEMA3A_NRP1_PLXNA2	Sema3a - (Nrp1+Plxna2)	SEMA3	Secreted Signaling	PMID: 27533782
1575	PVF	GLK	Sema3a	NRP1_PLXNA2	3.63E-05	0	SEMA3A_NRP1_PLXNA2	Sema3a - (Nrp1+Plxna2)	SEMA3	Secreted Signaling	PMID: 27533782
1576	HFK-III	GLK	Sema3a	NRP1_PLXNA2	2.34E-05	0	SEMA3A_NRP1_PLXNA2	Sema3a - (Nrp1+Plxna2)	SEMA3	Secreted Signaling	PMID: 27533782
1577	GLK	GLK	Sema3a	NRP1_PLXNA2	1.20E-05	0	SEMA3A_NRP1_PLXNA2	Sema3a - (Nrp1+Plxna2)	SEMA3	Secreted Signaling	PMID: 27533782
1578	EC	GLK	Sema3a	NRP1_PLXNA2	5.81E-05	0	SEMA3A_NRP1_PLXNA2	Sema3a - (Nrp1+Plxna2)	SEMA3	Secreted Signaling	PMID: 27533782
1579	RF	EC	Sema3a	NRP1_PLXNA2	0.000314987	0	SEMA3A_NRP1_PLXNA2	Sema3a - (Nrp1+Plxna2)	SEMA3	Secreted Signaling	PMID: 27533782
1580	PF	EC	Sema3a	NRP1_PLXNA2	0.000178501	0	SEMA3A_NRP1_PLXNA2	Sema3a - (Nrp1+Plxna2)	SEMA3	Secreted Signaling	PMID: 27533782
1581	Classical Mo	EC	Sema3a	NRP1_PLXNA2	0.000264939	0	SEMA3A_NRP1_PLXNA2	Sema3a - (Nrp1+Plxna2)	SEMA3	Secreted Signaling	PMID: 27533782
1582	PVF	EC	Sema3a	NRP1_PLXNA2	0.000308457	0	SEMA3A_NRP1_PLXNA2	Sema3a - (Nrp1+Plxna2)	SEMA3	Secreted Signaling	PMID: 27533782
1583	HFK-III	EC	Sema3a	NRP1_PLXNA2	0.000199078	0	SEMA3A_NRP1_PLXNA2	Sema3a - (Nrp1+Plxna2)	SEMA3	Secreted Signaling	PMID: 27533782
1584	GLK	EC	Sema3a	NRP1_PLXNA2	0.000102372	0	SEMA3A_NRP1_PLXNA2	Sema3a - (Nrp1+Plxna2)	SEMA3	Secreted Signaling	PMID: 27533782
1585	EC	EC	Sema3a	NRP1_PLXNA2	0.000494105	0	SEMA3A_NRP1_PLXNA2	Sema3a - (Nrp1+Plxna2)	SEMA3	Secreted Signaling	PMID: 27533782
1586	RF	RF	Sema3b	NRP1_PLXNA2	0.001481797	0	SEMA3B_NRP1_PLXNA2	Sema3b - (Nrp1+Plxna2)	SEMA3	Secreted Signaling	PMID: 27533782
1587	RF	PF	Sema3b	NRP1_PLXNA2	0.001276922	0	SEMA3B_NRP1_PLXNA2	Sema3b - (Nrp1+Plxna2)	SEMA3	Secreted Signaling	PMID: 27533782
1588	RF	Classical Mo	Sema3b	NRP1_PLXNA2	0.002019885	0	SEMA3B_NRP1_PLXNA2	Sema3b - (Nrp1+Plxna2)	SEMA3	Secreted Signaling	PMID: 27533782
1589	RF	PVF	Sema3b	NRP1_PLXNA2	0.002292846	0	SEMA3B_NRP1_PLXNA2	Sema3b - (Nrp1+Plxna2)	SEMA3	Secreted Signaling	PMID: 27533782
1590	RF	HFK-III	Sema3b	NRP1_PLXNA2	0.001456055	0	SEMA3B_NRP1_PLXNA2	Sema3b - (Nrp1+Plxna2)	SEMA3	Secreted Signaling	PMID: 27533782
1591	RF	GLK	Sema3b	NRP1_PLXNA2	0.000439789	0	SEMA3B_NRP1_PLXNA2	Sema3b - (Nrp1+Plxna2)	SEMA3	Secreted Signaling	PMID: 27533782
1592	RF	EC	Sema3b	NRP1_PLXNA2	0.003728893	0	SEMA3B_NRP1_PLXNA2	Sema3b - (Nrp1+Plxna2)	SEMA3	Secreted Signaling	PMID: 27533782
1593	RF	RF	Sema3c	NRP1_PLXNA2	0.000392728	0	SEMA3C_NRP1_PLXNA2	Sema3c - (Nrp1+Plxna2)	SEMA3	Secreted Signaling	PMID: 27533782
1594	SK	RF	Sema3c	NRP1_PLXNA2	0.000887341	0	SEMA3C_NRP1_PLXNA2	Sema3c - (Nrp1+Plxna2)	SEMA3	Secreted Signaling	PMID: 27533782
1595	BK	RF	Sema3c	NRP1_PLXNA2	0.001656807	0	SEMA3C_NRP1_PLXNA2	Sema3c - (Nrp1+Plxna2)	SEMA3	Secreted Signaling	PMID: 27533782
1596	HFK-I	RF	Sema3c	NRP1_PLXNA2	0.002226928	0	SEMA3C_NRP1_PLXNA2	Sema3c - (Nrp1+Plxna2)	SEMA3	Secreted Signaling	PMID: 27533782
1597	PF	RF	Sema3c	NRP1_PLXNA2	0.000433097	0	SEMA3C_NRP1_PLXNA2	Sema3c - (Nrp1+Plxna2)	SEMA3	Secreted Signaling	PMID: 27533782
1598	HFK-II	RF	Sema3c	NRP1_PLXNA2	0.000557801	0	SEMA3C_NRP1_PLXNA2	Sema3c - (Nrp1+Plxna2)	SEMA3	Secreted Signaling	PMID: 27533782
1599	HFK-III	RF	Sema3c	NRP1_PLXNA2	0.000391182	0	SEMA3C_NRP1_PLXNA2	Sema3c - (Nrp1+Plxna2)	SEMA3	Secreted Signaling	PMID: 27533782
1600	Prolifer. K	RF	Sema3c	NRP1_PLXNA2	0.001531146	0	SEMA3C_NRP1_PLXNA2	Sema3c - (Nrp1+Plxna2)	SEMA3	Secreted Signaling	PMID: 27533782
1601	GLK	RF	Sema3c	NRP1_PLXNA2	0.000453359	0	SEMA3C_NRP1_PLXNA2	Sema3c - (Nrp1+Plxna2)	SEMA3	Secreted Signaling	PMID: 27533782
1602	RF	PF	Sema3c	NRP1_PLXNA2	0.000338378	0	SEMA3C_NRP1_PLXNA2	Sema3c - (Nrp1+Plxna2)	SEMA3	Secreted Signaling	PMID: 27533782
1603	SK	PF	Sema3c	NRP1_PLXNA2	0.000764593	0	SEMA3C_NRP1_PLXNA2	Sema3c - (Nrp1+Plxna2)	SEMA3	Secreted Signaling	PMID: 27533782
1604	BK	PF	Sema3c	NRP1_PLXNA2	0.001427769	0	SEMA3C_NRP1_PLXNA2	Sema3c - (Nrp1+Plxna2)	SEMA3	Secreted Signaling	PMID: 27533782
1605	HFK-I	PF	Sema3c	NRP1_PLXNA2	0.001919228	0	SEMA3C_NRP1_PLXNA2	Sema3c - (Nrp1+Plxna2)	SEMA3	Secreted Signaling	PMID: 27533782
1606	PF	PF	Sema3c	NRP1_PLXNA2	0.000373162	0	SEMA3C_NRP1_PLXNA2	Sema3c - (Nrp1+Plxna2)	SEMA3	Secreted Signaling	PMID: 27533782
1607	HFK-II	PF	Sema3c	NRP1_PLXNA2	0.000480617	0	SEMA3C_NRP1_PLXNA2	Sema3c - (Nrp1+Plxna2)	SEMA3	Secreted Signaling	PMID: 27533782
1608	HFK-III	PF	Sema3c	NRP1_PLXNA2	0.000337046	0	SEMA3C_NRP1_PLXNA2	Sema3c - (Nrp1+Plxna2)	SEMA3	Secreted Signaling	PMID: 27533782
1609	Prolifer. K	PF	Sema3c	NRP1_PLXNA2	0.001319457	0	SEMA3C_NRP1_PLXNA2	Sema3c - (Nrp1+Plxna2)	SEMA3	Secreted Signaling	PMID: 27533782
1610	GLK	PF	Sema3c	NRP1_PLXNA2	0.000390621	0	SEMA3C_NRP1_PLXNA2	Sema3c - (Nrp1+Plxna2)	SEMA3	Secreted Signaling	PMID: 27533782
1611	RF	Classical Mo	Sema3c	NRP1_PLXNA2	0.000535552	0	SEMA3C_NRP1_PLXNA2	Sema3c - (Nrp1+Plxna2)	SEMA3	Secreted Signaling	PMID: 27533782
1612	SK	Classical Mo	Sema3c	NRP1_PLXNA2	0.001209825	0	SEMA3C_NRP1_PLXNA2	Sema3c - (Nrp1+Plxna2)	SEMA3	Secreted Signaling	PMID: 27533782
1613	BK	Classical Mo	Sema3c	NRP1_PLXNA2	0.002258303	0	SEMA3C_NRP1_PLXNA2	Sema3c - (Nrp1+Plxna2)	SEMA3	Secreted Signaling	PMID: 27533782
1614	HFK-I	Classical Mo	Sema3c	NRP1_PLXNA2	0.003034775	0	SEMA3C_NRP1_PLXNA2	Sema3c - (Nrp1+Plxna2)	SEMA3	Secreted Signaling	PMID: 27533782
1615	PF	Classical Mo	Sema3c	NRP1_PLXNA2	0.000590594	0	SEMA3C_NRP1_PLXNA2	Sema3c - (Nrp1+Plxna2)	SEMA3	Secreted Signaling	PMID: 27533782
1616	HFK-II	Classical Mo	Sema3c	NRP1_PLXNA2	0.000760612	0	SEMA3C_NRP1_PLXNA2	Sema3c - (Nrp1+Plxna2)	SEMA3	Secreted Signaling	PMID: 27533782
1617	HFK-III	Classical Mo	Sema3c	NRP1_PLXNA2	0.000533445	0	SEMA3C_NRP1_PLXNA2	Sema3c - (Nrp1+Plxna2)	SEMA3	Secreted Signaling	PMID: 27533782
1618	Prolifer. K	Classical Mo	Sema3c	NRP1_PLXNA2	0.002087117	0	SEMA3C_NRP1_PLXNA2	Sema3c - (Nrp1+Plxna2)	SEMA3	Secreted Signaling	PMID: 27533782
1619	GLK	Classical Mo	Sema3c	NRP1_PLXNA2	0.000618219	0	SEMA3C_NRP1_PLXNA2	Sema3c - (Nrp1+Plxna2)	SEMA3	Secreted Signaling	PMID: 27533782
1620	RF	PVF	Sema3c	NRP1_PLXNA2	0.000608047	0	SEMA3C_NRP1_PLXNA2	Sema3c - (Nrp1+Plxna2)	SEMA3	Secreted Signaling	PMID: 27533782
1621	SK	PVF	Sema3c	NRP1_PLXNA2	0.001373468	0	SEMA3C_NRP1_PLXNA2	Sema3c - (Nrp1+Plxna2)	SEMA3	Secreted Signaling	PMID: 27533782
1622	BK	PVF	Sema3c	NRP1_PLXNA2	0.002563399	0	SEMA3C_NRP1_PLXNA2	Sema3c - (Nrp1+Plxna2)	SEMA3	Secreted Signaling	PMID: 27533782
1623	HFK-I	PVF	Sema3c	NRP1_PLXNA2	0.003444411	0	SEMA3C_NRP1_PLXNA2	Sema3c - (Nrp1+Plxna2)	SEMA3	Secreted Signaling	PMID: 27533782
1624	PF	PVF	Sema3c	NRP1_PLXNA2	0.000670534	0	SEMA3C_NRP1_PLXNA2	Sema3c - (Nrp1+Plxna2)	SEMA3	Secreted Signaling	PMID: 27533782
1625	HFK-II	PVF	Sema3c	NRP1_PLXNA2	0.000863546	0	SEMA3C_NRP1_PLXNA2	Sema3c - (Nrp1+Plxna2)	SEMA3	Secreted Signaling	PMID: 27533782
1626	HFK-III	PVF	Sema3c	NRP1_PLXNA2	0.000605655	0	SEMA3C_NRP1_PLXNA2	Sema3c - (Nrp1+Plxna2)	SEMA3	Secreted Signaling	PMID: 27533782
1627	Prolifer. K	PVF	Sema3c	NRP1_PLXNA2	0.002369142	0	SEMA3C_NRP1_PLXNA2	Sema3c - (Nrp1+Plxna2)	SEMA3	Secreted Signaling	PMID: 27533782
1628	GLK	PVF	Sema3c	NRP1_PLXNA2	0.000701897	0	SEMA3C_NRP1_PLXNA2	Sema3c - (Nrp1+Plxna2)	SEMA3	Secreted Signaling	PMID: 27533782
1629	RF	HFK-III	Sema3c	NRP1_PLXNA2	0.000385898	0	SEMA3C_NRP1_PLXNA2	Sema3c - (Nrp1+Plxna2)	SEMA3	Secreted Signaling	PMID: 27533782
1630	SK	HFK-III	Sema3c	NRP1_PLXNA2	0.000871917	0	SEMA3C_NRP1_PLXNA2	Sema3c - (Nrp1+Plxna2)	SEMA3	Secreted Signaling	PMID: 27533782
1631	BK	HFK-III	Sema3c	NRP1_PLXNA2	0.001628029	0	SEMA3C_NRP1_PLXNA2	Sema3c - (Nrp1+Plxna2)	SEMA3	Secreted Signaling	PMID: 27533782
1632	HFK-I	HFK-III	Sema3c	NRP1_PLXNA2	0.00218827	0	SEMA3C_NRP1_PLXNA2	Sema3c - (Nrp1+Plxna2)	SEMA3	Secreted Signaling	PMID: 27533782
1633	PF	HFK-III	Sema3c	NRP1_PLXNA2	0.000425565	0	SEMA3C_NRP1_PLXNA2	Sema3c - (Nrp1+Plxna2)	SEMA3	Secreted Signaling	PMID: 27533782
1634	HFK-II	HFK-III	Sema3c	NRP1_PLXNA2	0.000548102	0	SEMA3C_NRP1_PLXNA2	Sema3c - (Nrp1+Plxna2)	SEMA3	Secreted Signaling	PMID: 27533782
1635	HFK-III	HFK-III	Sema3c	NRP1_PLXNA2	0.000384379	0	SEMA3C_NRP1_PLXNA2	Sema3c - (Nrp1+Plxna2)	SEMA3	Secreted Signaling	PMID: 27533782
1636	Prolifer. K	HFK-III	Sema3c	NRP1_PLXNA2	0.001504548	0	SEMA3C_NRP1_PLXNA2	Sema3c - (Nrp1+Plxna2)	SEMA3	Secreted Signaling	PMID: 27533782
1637	GLK	HFK-III	Sema3c	NRP1_PLXNA2	0.000445475	0	SEMA3C_NRP1_PLXNA2	Sema3c - (Nrp1+Plxna2)	SEMA3	Secreted Signaling	PMID: 27533782
1638	RF	GLK	Sema3c	NRP1_PLXNA2	0.00011647	0	SEMA3C_NRP1_PLXNA2	Sema3c - (Nrp1+Plxna2)	SEMA3	Secreted Signaling	PMID: 27533782
1639	SK	GLK	Sema3c	NRP1_PLXNA2	0.000263248	0	SEMA3C_NRP1_PLXNA2	Sema3c - (Nrp1+Plxna2)	SEMA3	Secreted Signaling	PMID: 27533782
1640	BK	GLK	Sema3c	NRP1_PLXNA2	0.000491792	0	SEMA3C_NRP1_PLXNA2	Sema3c - (Nrp1+Plxna2)	SEMA3	Secreted Signaling	PMID: 27533782
1641	HFK-I	GLK	Sema3c	NRP1_PLXNA2	0.000661287	0	SEMA3C_NRP1_PLXNA2	Sema3c - (Nrp1+Plxna2)	SEMA3	Secreted Signaling	PMID: 27533782
1642	PF	GLK	Sema3c	NRP1_PLXNA2	0.000128446	0	SEMA3C_NRP1_PLXNA2	Sema3c - (Nrp1+Plxna2)	SEMA3	Secreted Signaling	PMID: 27533782
1643	HFK-II	GLK	Sema3c	NRP1_PLXNA2	0.000165445	0	SEMA3C_NRP1_PLXNA2	Sema3c - (Nrp1+Plxna2)	SEMA3	Secreted Signaling	PMID: 27533782
1644	HFK-III	GLK	Sema3c	NRP1_PLXNA2	0.000116012	0	SEMA3C_NRP1_PLXNA2	Sema3c - (Nrp1+Plxna2)	SEMA3	Secreted Signaling	PMID: 27533782
1645	Prolifer. K	GLK	Sema3c	NRP1_PLXNA2	0.000454451	0	SEMA3C_NRP1_PLXNA2	Sema3c - (Nrp1+Plxna2)	SEMA3	Secreted Signaling	PMID: 27533782
1646	GLK	GLK	Sema3c	NRP1_PLXNA2	0.000134457	0.01	SEMA3C_NRP1_PLXNA2	Sema3c - (Nrp1+Plxna2)	SEMA3	Secreted Signaling	PMID: 27533782
1647	RF	EC	Sema3c	NRP1_PLXNA2	0.000989924	0	SEMA3C_NRP1_PLXNA2	Sema3c - (Nrp1+Plxna2)	SEMA3	Secreted Signaling	PMID: 27533782
1648	SK	EC	Sema3c	NRP1_PLXNA2	0.002234983	0	SEMA3C_NRP1_PLXNA2	Sema3c - (Nrp1+Plxna2)	SEMA3	Secreted Signaling	PMID: 27533782
1649	BK	EC	Sema3c	NRP1_PLXNA2	0.004168191	0	SEMA3C_NRP1_PLXNA2	Sema3c - (Nrp1+Plxna2)	SEMA3	Secreted Signaling	PMID: 27533782
1650	HFK-I	EC	Sema3c	NRP1_PLXNA2	0.005597656	0	SEMA3C_NRP1_PLXNA2	Sema3c - (Nrp1+Plxna2)	SEMA3	Secreted Signaling	PMID: 27533782
1651	PF	EC	Sema3c	NRP1_PLXNA2	0.001091613	0	SEMA3C_NRP1_PLXNA2	Sema3c - (Nrp1+Plxna2)	SEMA3	Secreted Signaling	PMID: 27533782
1652	HFK-II	EC	Sema3c	NRP1_PLXNA2	0.00140566	0	SEMA3C_NRP1_PLXNA2	Sema3c - (Nrp1+Plxna2)	SEMA3	Secreted Signaling	PMID: 27533782
1653	HFK-III	EC	Sema3c	NRP1_PLXNA2	0.000986031	0	SEMA3C_NRP1_PLXNA2	Sema3c - (Nrp1+Plxna2)	SEMA3	Secreted Signaling	PMID: 27533782
1654	Prolifer. K	EC	Sema3c	NRP1_PLXNA2	0.00385279	0	SEMA3C_NRP1_PLXNA2	Sema3c - (Nrp1+Plxna2)	SEMA3	Secreted Signaling	PMID: 27533782
1655	GLK	EC	Sema3c	NRP1_PLXNA2	0.001142647	0	SEMA3C_NRP1_PLXNA2	Sema3c - (Nrp1+Plxna2)	SEMA3	Secreted Signaling	PMID: 27533782
1656	SK	RF	Sema3d	NRP1_PLXNA2	0.000408016	0	SEMA3D_NRP1_PLXNA2	Sema3d - (Nrp1+Plxna2)	SEMA3	Secreted Signaling	PMID: 27533782
1657	SK	PF	Sema3d	NRP1_PLXNA2	0.000351551	0	SEMA3D_NRP1_PLXNA2	Sema3d - (Nrp1+Plxna2)	SEMA3	Secreted Signaling	PMID: 27533782
1658	SK	Classical Mo	Sema3d	NRP1_PLXNA2	0.000556397	0	SEMA3D_NRP1_PLXNA2	Sema3d - (Nrp1+Plxna2)	SEMA3	Secreted Signaling	PMID: 27533782
1659	SK	PVF	Sema3d	NRP1_PLXNA2	0.000631712	0	SEMA3D_NRP1_PLXNA2	Sema3d - (Nrp1+Plxna2)	SEMA3	Secreted Signaling	PMID: 27533782
1660	SK	HFK-III	Sema3d	NRP1_PLXNA2	0.00040092	0	SEMA3D_NRP1_PLXNA2	Sema3d - (Nrp1+Plxna2)	SEMA3	Secreted Signaling	PMID: 27533782
1661	SK	GLK	Sema3d	NRP1_PLXNA2	0.000121005	0	SEMA3D_NRP1_PLXNA2	Sema3d - (Nrp1+Plxna2)	SEMA3	Secreted Signaling	PMID: 27533782
1662	SK	EC	Sema3d	NRP1_PLXNA2	0.001028435	0	SEMA3D_NRP1_PLXNA2	Sema3d - (Nrp1+Plxna2)	SEMA3	Secreted Signaling	PMID: 27533782
1663	RF	RF	Sema3b	NRP2_PLXNA2	0.002083134	0	SEMA3B_NRP2_PLXNA2	Sema3b - (Nrp2+Plxna2)	SEMA3	Secreted Signaling	PMID: 27533782
1664	RF	PVF	Sema3b	NRP2_PLXNA2	0.002726037	0	SEMA3B_NRP2_PLXNA2	Sema3b - (Nrp2+Plxna2)	SEMA3	Secreted Signaling	PMID: 27533782
1665	RF	GLK	Sema3b	NRP2_PLXNA2	0.001503561	0	SEMA3B_NRP2_PLXNA2	Sema3b - (Nrp2+Plxna2)	SEMA3	Secreted Signaling	PMID: 27533782
1666	RF	EC	Sema3b	NRP2_PLXNA2	0.004337046	0	SEMA3B_NRP2_PLXNA2	Sema3b - (Nrp2+Plxna2)	SEMA3	Secreted Signaling	PMID: 27533782
1667	RF	RF	Sema3c	NRP2_PLXNA2	0.000552347	0	SEMA3C_NRP2_PLXNA2	Sema3c - (Nrp2+Plxna2)	SEMA3	Secreted Signaling	PMID: 27533782
1668	SK	RF	Sema3c	NRP2_PLXNA2	0.00124774	0	SEMA3C_NRP2_PLXNA2	Sema3c - (Nrp2+Plxna2)	SEMA3	Secreted Signaling	PMID: 27533782
1669	BK	RF	Sema3c	NRP2_PLXNA2	0.002328999	0	SEMA3C_NRP2_PLXNA2	Sema3c - (Nrp2+Plxna2)	SEMA3	Secreted Signaling	PMID: 27533782
1670	HFK-I	RF	Sema3c	NRP2_PLXNA2	0.003129702	0	SEMA3C_NRP2_PLXNA2	Sema3c - (Nrp2+Plxna2)	SEMA3	Secreted Signaling	PMID: 27533782
1671	PF	RF	Sema3c	NRP2_PLXNA2	0.000609114	0	SEMA3C_NRP2_PLXNA2	Sema3c - (Nrp2+Plxna2)	SEMA3	Secreted Signaling	PMID: 27533782
1672	HFK-II	RF	Sema3c	NRP2_PLXNA2	0.00078446	0	SEMA3C_NRP2_PLXNA2	Sema3c - (Nrp2+Plxna2)	SEMA3	Secreted Signaling	PMID: 27533782
1673	HFK-III	RF	Sema3c	NRP2_PLXNA2	0.000550174	0	SEMA3C_NRP2_PLXNA2	Sema3c - (Nrp2+Plxna2)	SEMA3	Secreted Signaling	PMID: 27533782
1674	Prolifer. K	RF	Sema3c	NRP2_PLXNA2	0.002152466	0	SEMA3C_NRP2_PLXNA2	Sema3c - (Nrp2+Plxna2)	SEMA3	Secreted Signaling	PMID: 27533782
1675	GLK	RF	Sema3c	NRP2_PLXNA2	0.000637606	0	SEMA3C_NRP2_PLXNA2	Sema3c - (Nrp2+Plxna2)	SEMA3	Secreted Signaling	PMID: 27533782
1676	RF	PVF	Sema3c	NRP2_PLXNA2	0.000723157	0	SEMA3C_NRP2_PLXNA2	Sema3c - (Nrp2+Plxna2)	SEMA3	Secreted Signaling	PMID: 27533782
1677	SK	PVF	Sema3c	NRP2_PLXNA2	0.001633244	0	SEMA3C_NRP2_PLXNA2	Sema3c - (Nrp2+Plxna2)	SEMA3	Secreted Signaling	PMID: 27533782
1678	BK	PVF	Sema3c	NRP2_PLXNA2	0.003047551	0	SEMA3C_NRP2_PLXNA2	Sema3c - (Nrp2+Plxna2)	SEMA3	Secreted Signaling	PMID: 27533782
1679	HFK-I	PVF	Sema3c	NRP2_PLXNA2	0.004094276	0	SEMA3C_NRP2_PLXNA2	Sema3c - (Nrp2+Plxna2)	SEMA3	Secreted Signaling	PMID: 27533782
1680	PF	PVF	Sema3c	NRP2_PLXNA2	0.000797464	0	SEMA3C_NRP2_PLXNA2	Sema3c - (Nrp2+Plxna2)	SEMA3	Secreted Signaling	PMID: 27533782
1681	HFK-II	PVF	Sema3c	NRP2_PLXNA2	0.001026975	0	SEMA3C_NRP2_PLXNA2	Sema3c - (Nrp2+Plxna2)	SEMA3	Secreted Signaling	PMID: 27533782
1682	HFK-III	PVF	Sema3c	NRP2_PLXNA2	0.000720312	0	SEMA3C_NRP2_PLXNA2	Sema3c - (Nrp2+Plxna2)	SEMA3	Secreted Signaling	PMID: 27533782
1683	Prolifer. K	PVF	Sema3c	NRP2_PLXNA2	0.002816707	0	SEMA3C_NRP2_PLXNA2	Sema3c - (Nrp2+Plxna2)	SEMA3	Secreted Signaling	PMID: 27533782
1684	GLK	PVF	Sema3c	NRP2_PLXNA2	0.000834759	0	SEMA3C_NRP2_PLXNA2	Sema3c - (Nrp2+Plxna2)	SEMA3	Secreted Signaling	PMID: 27533782
1685	RF	GLK	Sema3c	NRP2_PLXNA2	0.000398502	0	SEMA3C_NRP2_PLXNA2	Sema3c - (Nrp2+Plxna2)	SEMA3	Secreted Signaling	PMID: 27533782
1686	SK	GLK	Sema3c	NRP2_PLXNA2	0.000900382	0	SEMA3C_NRP2_PLXNA2	Sema3c - (Nrp2+Plxna2)	SEMA3	Secreted Signaling	PMID: 27533782
1687	BK	GLK	Sema3c	NRP2_PLXNA2	0.001681137	0	SEMA3C_NRP2_PLXNA2	Sema3c - (Nrp2+Plxna2)	SEMA3	Secreted Signaling	PMID: 27533782
1688	HFK-I	GLK	Sema3c	NRP2_PLXNA2	0.002259611	0	SEMA3C_NRP2_PLXNA2	Sema3c - (Nrp2+Plxna2)	SEMA3	Secreted Signaling	PMID: 27533782
1689	PF	GLK	Sema3c	NRP2_PLXNA2	0.000439465	0	SEMA3C_NRP2_PLXNA2	Sema3c - (Nrp2+Plxna2)	SEMA3	Secreted Signaling	PMID: 27533782
1690	HFK-II	GLK	Sema3c	NRP2_PLXNA2	0.000566001	0	SEMA3C_NRP2_PLXNA2	Sema3c - (Nrp2+Plxna2)	SEMA3	Secreted Signaling	PMID: 27533782
1691	HFK-III	GLK	Sema3c	NRP2_PLXNA2	0.000396934	0	SEMA3C_NRP2_PLXNA2	Sema3c - (Nrp2+Plxna2)	SEMA3	Secreted Signaling	PMID: 27533782
1692	Prolifer. K	GLK	Sema3c	NRP2_PLXNA2	0.001553634	0	SEMA3C_NRP2_PLXNA2	Sema3c - (Nrp2+Plxna2)	SEMA3	Secreted Signaling	PMID: 27533782
1693	GLK	GLK	Sema3c	NRP2_PLXNA2	0.000460025	0	SEMA3C_NRP2_PLXNA2	Sema3c - (Nrp2+Plxna2)	SEMA3	Secreted Signaling	PMID: 27533782
1694	RF	EC	Sema3c	NRP2_PLXNA2	0.001151889	0	SEMA3C_NRP2_PLXNA2	Sema3c - (Nrp2+Plxna2)	SEMA3	Secreted Signaling	PMID: 27533782
1695	SK	EC	Sema3c	NRP2_PLXNA2	0.002600127	0	SEMA3C_NRP2_PLXNA2	Sema3c - (Nrp2+Plxna2)	SEMA3	Secreted Signaling	PMID: 27533782
1696	BK	EC	Sema3c	NRP2_PLXNA2	0.004847641	0	SEMA3C_NRP2_PLXNA2	Sema3c - (Nrp2+Plxna2)	SEMA3	Secreted Signaling	PMID: 27533782
1697	HFK-I	EC	Sema3c	NRP2_PLXNA2	0.006508598	0	SEMA3C_NRP2_PLXNA2	Sema3c - (Nrp2+Plxna2)	SEMA3	Secreted Signaling	PMID: 27533782
1698	PF	EC	Sema3c	NRP2_PLXNA2	0.001270194	0	SEMA3C_NRP2_PLXNA2	Sema3c - (Nrp2+Plxna2)	SEMA3	Secreted Signaling	PMID: 27533782
1699	HFK-II	EC	Sema3c	NRP2_PLXNA2	0.001635534	0	SEMA3C_NRP2_PLXNA2	Sema3c - (Nrp2+Plxna2)	SEMA3	Secreted Signaling	PMID: 27533782
1700	HFK-III	EC	Sema3c	NRP2_PLXNA2	0.00114736	0	SEMA3C_NRP2_PLXNA2	Sema3c - (Nrp2+Plxna2)	SEMA3	Secreted Signaling	PMID: 27533782
1701	Prolifer. K	EC	Sema3c	NRP2_PLXNA2	0.004481058	0	SEMA3C_NRP2_PLXNA2	Sema3c - (Nrp2+Plxna2)	SEMA3	Secreted Signaling	PMID: 27533782
1702	GLK	EC	Sema3c	NRP2_PLXNA2	0.001329567	0	SEMA3C_NRP2_PLXNA2	Sema3c - (Nrp2+Plxna2)	SEMA3	Secreted Signaling	PMID: 27533782
1703	SK	RF	Sema3d	NRP2_PLXNA2	0.000573845	0	SEMA3D_NRP2_PLXNA2	Sema3d - (Nrp2+Plxna2)	SEMA3	Secreted Signaling	PMID: 27533782
1704	SK	PVF	Sema3d	NRP2_PLXNA2	0.000751298	0	SEMA3D_NRP2_PLXNA2	Sema3d - (Nrp2+Plxna2)	SEMA3	Secreted Signaling	PMID: 27533782
1705	SK	GLK	Sema3d	NRP2_PLXNA2	0.000414015	0	SEMA3D_NRP2_PLXNA2	Sema3d - (Nrp2+Plxna2)	SEMA3	Secreted Signaling	PMID: 27533782
1706	SK	EC	Sema3d	NRP2_PLXNA2	0.001196694	0	SEMA3D_NRP2_PLXNA2	Sema3d - (Nrp2+Plxna2)	SEMA3	Secreted Signaling	PMID: 27533782
1707	RF	RF	Gas6	Axl	0.059357938	0	GAS6_AXL	Gas6 - Axl	GAS	Secreted Signaling	PMID: 27801848
1708	SK	RF	Gas6	Axl	0.027632416	0	GAS6_AXL	Gas6 - Axl	GAS	Secreted Signaling	PMID: 27801848
1709	BK	RF	Gas6	Axl	0.032825118	0	GAS6_AXL	Gas6 - Axl	GAS	Secreted Signaling	PMID: 27801848
1710	HFK-I	RF	Gas6	Axl	0.032104251	0	GAS6_AXL	Gas6 - Axl	GAS	Secreted Signaling	PMID: 27801848
1711	PF	RF	Gas6	Axl	0.064260474	0	GAS6_AXL	Gas6 - Axl	GAS	Secreted Signaling	PMID: 27801848
1712	Classical Mo	RF	Gas6	Axl	0.021518387	0	GAS6_AXL	Gas6 - Axl	GAS	Secreted Signaling	PMID: 27801848
1713	M1 Mac	RF	Gas6	Axl	0.00379294	0.01	GAS6_AXL	Gas6 - Axl	GAS	Secreted Signaling	PMID: 27801848
1714	HFK-II	RF	Gas6	Axl	0.019528629	0	GAS6_AXL	Gas6 - Axl	GAS	Secreted Signaling	PMID: 27801848
1715	PVF	RF	Gas6	Axl	0.023523304	0	GAS6_AXL	Gas6 - Axl	GAS	Secreted Signaling	PMID: 27801848
1716	vSMC	RF	Gas6	Axl	0.00529199	0	GAS6_AXL	Gas6 - Axl	GAS	Secreted Signaling	PMID: 27801848
1717	HFK-III	RF	Gas6	Axl	0.022479923	0	GAS6_AXL	Gas6 - Axl	GAS	Secreted Signaling	PMID: 27801848
1718	SBK	RF	Gas6	Axl	0.021406152	0	GAS6_AXL	Gas6 - Axl	GAS	Secreted Signaling	PMID: 27801848
1719	Prolifer. K	RF	Gas6	Axl	0.024245928	0	GAS6_AXL	Gas6 - Axl	GAS	Secreted Signaling	PMID: 27801848
1720	GLK	RF	Gas6	Axl	0.031234077	0	GAS6_AXL	Gas6 - Axl	GAS	Secreted Signaling	PMID: 27801848
1721	EC	RF	Gas6	Axl	0.0220919	0	GAS6_AXL	Gas6 - Axl	GAS	Secreted Signaling	PMID: 27801848
1722	SMC	RF	Gas6	Axl	0.014901762	0	GAS6_AXL	Gas6 - Axl	GAS	Secreted Signaling	PMID: 27801848
1723	LC	RF	Gas6	Axl	0.002428289	0.01	GAS6_AXL	Gas6 - Axl	GAS	Secreted Signaling	PMID: 27801848
1724	RF	PF	Gas6	Axl	0.095557437	0	GAS6_AXL	Gas6 - Axl	GAS	Secreted Signaling	PMID: 27801848
1725	SK	PF	Gas6	Axl	0.04541827	0	GAS6_AXL	Gas6 - Axl	GAS	Secreted Signaling	PMID: 27801848
1726	BK	PF	Gas6	Axl	0.053768484	0	GAS6_AXL	Gas6 - Axl	GAS	Secreted Signaling	PMID: 27801848
1727	HFK-I	PF	Gas6	Axl	0.052612702	0	GAS6_AXL	Gas6 - Axl	GAS	Secreted Signaling	PMID: 27801848
1728	PF	PF	Gas6	Axl	0.103122017	0	GAS6_AXL	Gas6 - Axl	GAS	Secreted Signaling	PMID: 27801848
1729	Classical Mo	PF	Gas6	Axl	0.035512618	0	GAS6_AXL	Gas6 - Axl	GAS	Secreted Signaling	PMID: 27801848
1730	HFK-II	PF	Gas6	Axl	0.032271523	0	GAS6_AXL	Gas6 - Axl	GAS	Secreted Signaling	PMID: 27801848
1731	PVF	PF	Gas6	Axl	0.038769746	0	GAS6_AXL	Gas6 - Axl	GAS	Secreted Signaling	PMID: 27801848
1732	HFK-III	PF	Gas6	Axl	0.037075782	0	GAS6_AXL	Gas6 - Axl	GAS	Secreted Signaling	PMID: 27801848
1733	SBK	PF	Gas6	Axl	0.035330027	0	GAS6_AXL	Gas6 - Axl	GAS	Secreted Signaling	PMID: 27801848
1734	Prolifer. K	PF	Gas6	Axl	0.039941575	0	GAS6_AXL	Gas6 - Axl	GAS	Secreted Signaling	PMID: 27801848
1735	GLK	PF	Gas6	Axl	0.051216068	0	GAS6_AXL	Gas6 - Axl	GAS	Secreted Signaling	PMID: 27801848
1736	EC	PF	Gas6	Axl	0.036445216	0	GAS6_AXL	Gas6 - Axl	GAS	Secreted Signaling	PMID: 27801848
1737	SMC	PF	Gas6	Axl	0.024701577	0	GAS6_AXL	Gas6 - Axl	GAS	Secreted Signaling	PMID: 27801848
1738	RF	PVF	Gas6	Axl	0.025061803	0	GAS6_AXL	Gas6 - Axl	GAS	Secreted Signaling	PMID: 27801848
1739	SK	PVF	Gas6	Axl	0.011443808	0	GAS6_AXL	Gas6 - Axl	GAS	Secreted Signaling	PMID: 27801848
1740	BK	PVF	Gas6	Axl	0.013637001	0	GAS6_AXL	Gas6 - Axl	GAS	Secreted Signaling	PMID: 27801848
1741	HFK-I	PVF	Gas6	Axl	0.013331713	0	GAS6_AXL	Gas6 - Axl	GAS	Secreted Signaling	PMID: 27801848
1742	PF	PVF	Gas6	Axl	0.027213677	0	GAS6_AXL	Gas6 - Axl	GAS	Secreted Signaling	PMID: 27801848
1743	Classical Mo	PVF	Gas6	Axl	0.00887901	0	GAS6_AXL	Gas6 - Axl	GAS	Secreted Signaling	PMID: 27801848
1744	HFK-II	PVF	Gas6	Axl	0.008048374	0	GAS6_AXL	Gas6 - Axl	GAS	Secreted Signaling	PMID: 27801848
1745	PVF	PVF	Gas6	Axl	0.009717983	0	GAS6_AXL	Gas6 - Axl	GAS	Secreted Signaling	PMID: 27801848
1746	HFK-III	PVF	Gas6	Axl	0.00928112	0	GAS6_AXL	Gas6 - Axl	GAS	Secreted Signaling	PMID: 27801848
1747	SBK	PVF	Gas6	Axl	0.008832104	0	GAS6_AXL	Gas6 - Axl	GAS	Secreted Signaling	PMID: 27801848
1748	Prolifer. K	PVF	Gas6	Axl	0.010020867	0	GAS6_AXL	Gas6 - Axl	GAS	Secreted Signaling	PMID: 27801848
1749	GLK	PVF	Gas6	Axl	0.012963546	0	GAS6_AXL	Gas6 - Axl	GAS	Secreted Signaling	PMID: 27801848
1750	EC	PVF	Gas6	Axl	0.009118795	0	GAS6_AXL	Gas6 - Axl	GAS	Secreted Signaling	PMID: 27801848
1751	RF	vSMC	Gas6	Axl	0.026682868	0	GAS6_AXL	Gas6 - Axl	GAS	Secreted Signaling	PMID: 27801848
1752	SK	vSMC	Gas6	Axl	0.012195042	0	GAS6_AXL	Gas6 - Axl	GAS	Secreted Signaling	PMID: 27801848
1753	BK	vSMC	Gas6	Axl	0.014530093	0	GAS6_AXL	Gas6 - Axl	GAS	Secreted Signaling	PMID: 27801848
1754	HFK-I	vSMC	Gas6	Axl	0.014205098	0	GAS6_AXL	Gas6 - Axl	GAS	Secreted Signaling	PMID: 27801848
1755	PF	vSMC	Gas6	Axl	0.028969794	0	GAS6_AXL	Gas6 - Axl	GAS	Secreted Signaling	PMID: 27801848
1756	Classical Mo	vSMC	Gas6	Axl	0.009463489	0.03	GAS6_AXL	Gas6 - Axl	GAS	Secreted Signaling	PMID: 27801848
1757	HFK-II	vSMC	Gas6	Axl	0.008578648	0	GAS6_AXL	Gas6 - Axl	GAS	Secreted Signaling	PMID: 27801848
1758	PVF	vSMC	Gas6	Axl	0.010357112	0	GAS6_AXL	Gas6 - Axl	GAS	Secreted Signaling	PMID: 27801848
1759	HFK-III	vSMC	Gas6	Axl	0.009891804	0	GAS6_AXL	Gas6 - Axl	GAS	Secreted Signaling	PMID: 27801848
1760	SBK	vSMC	Gas6	Axl	0.009413524	0	GAS6_AXL	Gas6 - Axl	GAS	Secreted Signaling	PMID: 27801848
1761	Prolifer. K	vSMC	Gas6	Axl	0.010679701	0	GAS6_AXL	Gas6 - Axl	GAS	Secreted Signaling	PMID: 27801848
1762	GLK	vSMC	Gas6	Axl	0.013813151	0	GAS6_AXL	Gas6 - Axl	GAS	Secreted Signaling	PMID: 27801848
1763	EC	vSMC	Gas6	Axl	0.009718903	0.02	GAS6_AXL	Gas6 - Axl	GAS	Secreted Signaling	PMID: 27801848
1764	RF	Prolifer. K	Gas6	Axl	0.007973292	0.01	GAS6_AXL	Gas6 - Axl	GAS	Secreted Signaling	PMID: 27801848
1765	PF	Prolifer. K	Gas6	Axl	0.00867095	0.03	GAS6_AXL	Gas6 - Axl	GAS	Secreted Signaling	PMID: 27801848
1766	RF	Classical Mo	Lgals9	Ptprc	0.017519745	0	LGALS9_CD45	Lgals9 - Cd45	GALECTIN	Secreted Signaling	PMID: 30120235
1767	PF	Classical Mo	Lgals9	Ptprc	0.016514122	0	LGALS9_CD45	Lgals9 - Cd45	GALECTIN	Secreted Signaling	PMID: 30120235
1768	HFK-II	Classical Mo	Lgals9	Ptprc	0.006961042	0	LGALS9_CD45	Lgals9 - Cd45	GALECTIN	Secreted Signaling	PMID: 30120235
1769	EC	Classical Mo	Lgals9	Ptprc	0.00812625	0	LGALS9_CD45	Lgals9 - Cd45	GALECTIN	Secreted Signaling	PMID: 30120235
1770	LC	Classical Mo	Lgals9	Ptprc	0.00274492	0	LGALS9_CD45	Lgals9 - Cd45	GALECTIN	Secreted Signaling	PMID: 30120235
1771	RF	M1 Mac	Lgals9	Ptprc	0.023649343	0	LGALS9_CD45	Lgals9 - Cd45	GALECTIN	Secreted Signaling	PMID: 30120235
1772	PF	M1 Mac	Lgals9	Ptprc	0.022299871	0	LGALS9_CD45	Lgals9 - Cd45	GALECTIN	Secreted Signaling	PMID: 30120235
1773	HFK-II	M1 Mac	Lgals9	Ptprc	0.009431953	0	LGALS9_CD45	Lgals9 - Cd45	GALECTIN	Secreted Signaling	PMID: 30120235
1774	EC	M1 Mac	Lgals9	Ptprc	0.011006182	0	LGALS9_CD45	Lgals9 - Cd45	GALECTIN	Secreted Signaling	PMID: 30120235
1775	LC	M1 Mac	Lgals9	Ptprc	0.003724878	0	LGALS9_CD45	Lgals9 - Cd45	GALECTIN	Secreted Signaling	PMID: 30120235
1776	RF	CTL	Lgals9	Ptprc	0.034348097	0	LGALS9_CD45	Lgals9 - Cd45	GALECTIN	Secreted Signaling	PMID: 30120235
1777	PF	CTL	Lgals9	Ptprc	0.0324084	0	LGALS9_CD45	Lgals9 - Cd45	GALECTIN	Secreted Signaling	PMID: 30120235
1778	HFK-II	CTL	Lgals9	Ptprc	0.013789726	0	LGALS9_CD45	Lgals9 - Cd45	GALECTIN	Secreted Signaling	PMID: 30120235
1779	EC	CTL	Lgals9	Ptprc	0.016079478	0	LGALS9_CD45	Lgals9 - Cd45	GALECTIN	Secreted Signaling	PMID: 30120235
1780	LC	CTL	Lgals9	Ptprc	0.00546039	0	LGALS9_CD45	Lgals9 - Cd45	GALECTIN	Secreted Signaling	PMID: 30120235
1781	RF	LC	Lgals9	Ptprc	0.015374332	0	LGALS9_CD45	Lgals9 - Cd45	GALECTIN	Secreted Signaling	PMID: 30120235
1782	PF	LC	Lgals9	Ptprc	0.014490038	0	LGALS9_CD45	Lgals9 - Cd45	GALECTIN	Secreted Signaling	PMID: 30120235
1783	HFK-II	LC	Lgals9	Ptprc	0.006100586	0	LGALS9_CD45	Lgals9 - Cd45	GALECTIN	Secreted Signaling	PMID: 30120235
1784	EC	LC	Lgals9	Ptprc	0.007122795	0	LGALS9_CD45	Lgals9 - Cd45	GALECTIN	Secreted Signaling	PMID: 30120235
1785	LC	LC	Lgals9	Ptprc	0.002404358	0	LGALS9_CD45	Lgals9 - Cd45	GALECTIN	Secreted Signaling	PMID: 30120235
1786	RF	Tex	Lgals9	Ptprc	0.039795167	0	LGALS9_CD45	Lgals9 - Cd45	GALECTIN	Secreted Signaling	PMID: 30120235
1787	PF	Tex	Lgals9	Ptprc	0.037559829	0	LGALS9_CD45	Lgals9 - Cd45	GALECTIN	Secreted Signaling	PMID: 30120235
1788	HFK-II	Tex	Lgals9	Ptprc	0.016030684	0	LGALS9_CD45	Lgals9 - Cd45	GALECTIN	Secreted Signaling	PMID: 30120235
1789	EC	Tex	Lgals9	Ptprc	0.018685491	0	LGALS9_CD45	Lgals9 - Cd45	GALECTIN	Secreted Signaling	PMID: 30120235
1790	LC	Tex	Lgals9	Ptprc	0.006356478	0	LGALS9_CD45	Lgals9 - Cd45	GALECTIN	Secreted Signaling	PMID: 30120235
1791	RF	RF	Pros1	Axl	0.013105466	0	PROS1_AXL	Pros1 - Axl	PROS	Secreted Signaling	PMID: 29531161
1792	PF	RF	Pros1	Axl	0.015498251	0	PROS1_AXL	Pros1 - Axl	PROS	Secreted Signaling	PMID: 29531161
1793	PVF	RF	Pros1	Axl	0.0063571	0	PROS1_AXL	Pros1 - Axl	PROS	Secreted Signaling	PMID: 29531161
1794	vSMC	RF	Pros1	Axl	0.003516386	0	PROS1_AXL	Pros1 - Axl	PROS	Secreted Signaling	PMID: 29531161
1795	EC	RF	Pros1	Axl	0.008836017	0	PROS1_AXL	Pros1 - Axl	PROS	Secreted Signaling	PMID: 29531161
1796	RF	PF	Pros1	Axl	0.021750069	0	PROS1_AXL	Pros1 - Axl	PROS	Secreted Signaling	PMID: 29531161
1797	PF	PF	Pros1	Axl	0.025680109	0	PROS1_AXL	Pros1 - Axl	PROS	Secreted Signaling	PMID: 29531161
1798	PVF	PF	Pros1	Axl	0.010598162	0	PROS1_AXL	Pros1 - Axl	PROS	Secreted Signaling	PMID: 29531161
1799	vSMC	PF	Pros1	Axl	0.005873503	0	PROS1_AXL	Pros1 - Axl	PROS	Secreted Signaling	PMID: 29531161
1800	EC	PF	Pros1	Axl	0.014706381	0	PROS1_AXL	Pros1 - Axl	PROS	Secreted Signaling	PMID: 29531161
1801	RF	PVF	Pros1	Axl	0.005380461	0	PROS1_AXL	Pros1 - Axl	PROS	Secreted Signaling	PMID: 29531161
1802	PF	PVF	Pros1	Axl	0.006371928	0	PROS1_AXL	Pros1 - Axl	PROS	Secreted Signaling	PMID: 29531161
1803	PVF	PVF	Pros1	Axl	0.002599436	0	PROS1_AXL	Pros1 - Axl	PROS	Secreted Signaling	PMID: 29531161
1804	vSMC	PVF	Pros1	Axl	0.001435435	0	PROS1_AXL	Pros1 - Axl	PROS	Secreted Signaling	PMID: 29531161
1805	EC	PVF	Pros1	Axl	0.003618408	0	PROS1_AXL	Pros1 - Axl	PROS	Secreted Signaling	PMID: 29531161
1806	RF	vSMC	Pros1	Axl	0.005735974	0	PROS1_AXL	Pros1 - Axl	PROS	Secreted Signaling	PMID: 29531161
1807	PF	vSMC	Pros1	Axl	0.006792504	0	PROS1_AXL	Pros1 - Axl	PROS	Secreted Signaling	PMID: 29531161
1808	PVF	vSMC	Pros1	Axl	0.002771705	0	PROS1_AXL	Pros1 - Axl	PROS	Secreted Signaling	PMID: 29531161
1809	vSMC	vSMC	Pros1	Axl	0.001530682	0	PROS1_AXL	Pros1 - Axl	PROS	Secreted Signaling	PMID: 29531161
1810	EC	vSMC	Pros1	Axl	0.003857945	0	PROS1_AXL	Pros1 - Axl	PROS	Secreted Signaling	PMID: 29531161
1811	RF	Prolifer. K	Pros1	Axl	0.001688526	0	PROS1_AXL	Pros1 - Axl	PROS	Secreted Signaling	PMID: 29531161
1812	PF	Prolifer. K	Pros1	Axl	0.002001042	0	PROS1_AXL	Pros1 - Axl	PROS	Secreted Signaling	PMID: 29531161
1813	PVF	Prolifer. K	Pros1	Axl	0.000814207	0.01	PROS1_AXL	Pros1 - Axl	PROS	Secreted Signaling	PMID: 29531161
1814	EC	Prolifer. K	Pros1	Axl	0.00113417	0.01	PROS1_AXL	Pros1 - Axl	PROS	Secreted Signaling	PMID: 29531161
1815	RF	LC	Lgals9	Havcr2	0.022505031	0	LGALS9_HAVCR2	Lgals9 - Havcr2	GALECTIN	Secreted Signaling	PMID: 27192565
1816	PF	LC	Lgals9	Havcr2	0.021219436	0	LGALS9_HAVCR2	Lgals9 - Havcr2	GALECTIN	Secreted Signaling	PMID: 27192565
1817	HFK-II	LC	Lgals9	Havcr2	0.008969253	0	LGALS9_HAVCR2	Lgals9 - Havcr2	GALECTIN	Secreted Signaling	PMID: 27192565
1818	EC	LC	Lgals9	Havcr2	0.010467071	0	LGALS9_HAVCR2	Lgals9 - Havcr2	GALECTIN	Secreted Signaling	PMID: 27192565
1819	LC	LC	Lgals9	Havcr2	0.003541147	0	LGALS9_HAVCR2	Lgals9 - Havcr2	GALECTIN	Secreted Signaling	PMID: 27192565
1820	RF	BK	Lgals9	Cd44	0.004931548	0	LGALS9_CD44	Lgals9 - Cd44	GALECTIN	Secreted Signaling	PMID: 25065622
1821	PF	BK	Lgals9	Cd44	0.004645064	0	LGALS9_CD44	Lgals9 - Cd44	GALECTIN	Secreted Signaling	PMID: 25065622
1822	HFK-II	BK	Lgals9	Cd44	0.001944415	0	LGALS9_CD44	Lgals9 - Cd44	GALECTIN	Secreted Signaling	PMID: 25065622
1823	EC	BK	Lgals9	Cd44	0.002271812	0	LGALS9_CD44	Lgals9 - Cd44	GALECTIN	Secreted Signaling	PMID: 25065622
1824	RF	HFK-I	Lgals9	Cd44	0.004295427	0	LGALS9_CD44	Lgals9 - Cd44	GALECTIN	Secreted Signaling	PMID: 25065622
1825	PF	HFK-I	Lgals9	Cd44	0.004045746	0	LGALS9_CD44	Lgals9 - Cd44	GALECTIN	Secreted Signaling	PMID: 25065622
1826	HFK-II	HFK-I	Lgals9	Cd44	0.00169295	0	LGALS9_CD44	Lgals9 - Cd44	GALECTIN	Secreted Signaling	PMID: 25065622
1827	EC	HFK-I	Lgals9	Cd44	0.001978089	0	LGALS9_CD44	Lgals9 - Cd44	GALECTIN	Secreted Signaling	PMID: 25065622
1828	RF	PF	Lgals9	Cd44	0.004848142	0	LGALS9_CD44	Lgals9 - Cd44	GALECTIN	Secreted Signaling	PMID: 25065622
1829	PF	PF	Lgals9	Cd44	0.004566481	0	LGALS9_CD44	Lgals9 - Cd44	GALECTIN	Secreted Signaling	PMID: 25065622
1830	HFK-II	PF	Lgals9	Cd44	0.001911433	0	LGALS9_CD44	Lgals9 - Cd44	GALECTIN	Secreted Signaling	PMID: 25065622
1831	EC	PF	Lgals9	Cd44	0.002233289	0	LGALS9_CD44	Lgals9 - Cd44	GALECTIN	Secreted Signaling	PMID: 25065622
1832	RF	Classical Mo	Lgals9	Cd44	0.022709573	0	LGALS9_CD44	Lgals9 - Cd44	GALECTIN	Secreted Signaling	PMID: 25065622
1833	PF	Classical Mo	Lgals9	Cd44	0.02141255	0	LGALS9_CD44	Lgals9 - Cd44	GALECTIN	Secreted Signaling	PMID: 25065622
1834	HFK-II	Classical Mo	Lgals9	Cd44	0.009051911	0	LGALS9_CD44	Lgals9 - Cd44	GALECTIN	Secreted Signaling	PMID: 25065622
1835	EC	Classical Mo	Lgals9	Cd44	0.010563386	0	LGALS9_CD44	Lgals9 - Cd44	GALECTIN	Secreted Signaling	PMID: 25065622
1836	LC	Classical Mo	Lgals9	Cd44	0.003573962	0	LGALS9_CD44	Lgals9 - Cd44	GALECTIN	Secreted Signaling	PMID: 25065622
1837	RF	M1 Mac	Lgals9	Cd44	0.026395428	0	LGALS9_CD44	Lgals9 - Cd44	GALECTIN	Secreted Signaling	PMID: 25065622
1838	PF	M1 Mac	Lgals9	Cd44	0.024893255	0	LGALS9_CD44	Lgals9 - Cd44	GALECTIN	Secreted Signaling	PMID: 25065622
1839	HFK-II	M1 Mac	Lgals9	Cd44	0.010544991	0	LGALS9_CD44	Lgals9 - Cd44	GALECTIN	Secreted Signaling	PMID: 25065622
1840	EC	M1 Mac	Lgals9	Cd44	0.012302683	0	LGALS9_CD44	Lgals9 - Cd44	GALECTIN	Secreted Signaling	PMID: 25065622
1841	LC	M1 Mac	Lgals9	Cd44	0.004167274	0	LGALS9_CD44	Lgals9 - Cd44	GALECTIN	Secreted Signaling	PMID: 25065622
1842	RF	HFK-II	Lgals9	Cd44	0.00406735	0	LGALS9_CD44	Lgals9 - Cd44	GALECTIN	Secreted Signaling	PMID: 25065622
1843	PF	HFK-II	Lgals9	Cd44	0.003830876	0	LGALS9_CD44	Lgals9 - Cd44	GALECTIN	Secreted Signaling	PMID: 25065622
1844	HFK-II	HFK-II	Lgals9	Cd44	0.001602836	0	LGALS9_CD44	Lgals9 - Cd44	GALECTIN	Secreted Signaling	PMID: 25065622
1845	EC	HFK-II	Lgals9	Cd44	0.001872825	0	LGALS9_CD44	Lgals9 - Cd44	GALECTIN	Secreted Signaling	PMID: 25065622
1846	RF	CTL	Lgals9	Cd44	0.037811342	0	LGALS9_CD44	Lgals9 - Cd44	GALECTIN	Secreted Signaling	PMID: 25065622
1847	PF	CTL	Lgals9	Cd44	0.035683296	0	LGALS9_CD44	Lgals9 - Cd44	GALECTIN	Secreted Signaling	PMID: 25065622
1848	HFK-II	CTL	Lgals9	Cd44	0.015212771	0	LGALS9_CD44	Lgals9 - Cd44	GALECTIN	Secreted Signaling	PMID: 25065622
1849	EC	CTL	Lgals9	Cd44	0.017734566	0	LGALS9_CD44	Lgals9 - Cd44	GALECTIN	Secreted Signaling	PMID: 25065622
1850	LC	CTL	Lgals9	Cd44	0.006029135	0	LGALS9_CD44	Lgals9 - Cd44	GALECTIN	Secreted Signaling	PMID: 25065622
1851	RF	HFK-III	Lgals9	Cd44	0.005004598	0	LGALS9_CD44	Lgals9 - Cd44	GALECTIN	Secreted Signaling	PMID: 25065622
1852	PF	HFK-III	Lgals9	Cd44	0.004713891	0	LGALS9_CD44	Lgals9 - Cd44	GALECTIN	Secreted Signaling	PMID: 25065622
1853	HFK-II	HFK-III	Lgals9	Cd44	0.001973306	0	LGALS9_CD44	Lgals9 - Cd44	GALECTIN	Secreted Signaling	PMID: 25065622
1854	EC	HFK-III	Lgals9	Cd44	0.002305555	0	LGALS9_CD44	Lgals9 - Cd44	GALECTIN	Secreted Signaling	PMID: 25065622
1855	RF	SBK	Lgals9	Cd44	0.006273429	0	LGALS9_CD44	Lgals9 - Cd44	GALECTIN	Secreted Signaling	PMID: 25065622
1856	PF	SBK	Lgals9	Cd44	0.005909455	0	LGALS9_CD44	Lgals9 - Cd44	GALECTIN	Secreted Signaling	PMID: 25065622
1857	HFK-II	SBK	Lgals9	Cd44	0.002475516	0	LGALS9_CD44	Lgals9 - Cd44	GALECTIN	Secreted Signaling	PMID: 25065622
1858	EC	SBK	Lgals9	Cd44	0.002892079	0	LGALS9_CD44	Lgals9 - Cd44	GALECTIN	Secreted Signaling	PMID: 25065622
1859	RF	Prolifer. K	Lgals9	Cd44	0.004553939	0	LGALS9_CD44	Lgals9 - Cd44	GALECTIN	Secreted Signaling	PMID: 25065622
1860	PF	Prolifer. K	Lgals9	Cd44	0.004289296	0	LGALS9_CD44	Lgals9 - Cd44	GALECTIN	Secreted Signaling	PMID: 25065622
1861	HFK-II	Prolifer. K	Lgals9	Cd44	0.001795119	0	LGALS9_CD44	Lgals9 - Cd44	GALECTIN	Secreted Signaling	PMID: 25065622
1862	EC	Prolifer. K	Lgals9	Cd44	0.00209743	0	LGALS9_CD44	Lgals9 - Cd44	GALECTIN	Secreted Signaling	PMID: 25065622
1863	RF	GLK	Lgals9	Cd44	0.004506519	0	LGALS9_CD44	Lgals9 - Cd44	GALECTIN	Secreted Signaling	PMID: 25065622
1864	PF	GLK	Lgals9	Cd44	0.004244621	0	LGALS9_CD44	Lgals9 - Cd44	GALECTIN	Secreted Signaling	PMID: 25065622
1865	HFK-II	GLK	Lgals9	Cd44	0.001776375	0	LGALS9_CD44	Lgals9 - Cd44	GALECTIN	Secreted Signaling	PMID: 25065622
1866	EC	GLK	Lgals9	Cd44	0.002075536	0	LGALS9_CD44	Lgals9 - Cd44	GALECTIN	Secreted Signaling	PMID: 25065622
1867	RF	LC	Lgals9	Cd44	0.039937688	0	LGALS9_CD44	Lgals9 - Cd44	GALECTIN	Secreted Signaling	PMID: 25065622
1868	PF	LC	Lgals9	Cd44	0.037694659	0	LGALS9_CD44	Lgals9 - Cd44	GALECTIN	Secreted Signaling	PMID: 25065622
1869	HFK-II	LC	Lgals9	Cd44	0.016089522	0	LGALS9_CD44	Lgals9 - Cd44	GALECTIN	Secreted Signaling	PMID: 25065622
1870	EC	LC	Lgals9	Cd44	0.018753887	0	LGALS9_CD44	Lgals9 - Cd44	GALECTIN	Secreted Signaling	PMID: 25065622
1871	LC	LC	Lgals9	Cd44	0.006380039	0	LGALS9_CD44	Lgals9 - Cd44	GALECTIN	Secreted Signaling	PMID: 25065622
1872	RF	Tex	Lgals9	Cd44	0.01078901	0	LGALS9_CD44	Lgals9 - Cd44	GALECTIN	Secreted Signaling	PMID: 25065622
1873	PF	Tex	Lgals9	Cd44	0.01016573	0	LGALS9_CD44	Lgals9 - Cd44	GALECTIN	Secreted Signaling	PMID: 25065622
1874	HFK-II	Tex	Lgals9	Cd44	0.004269123	0	LGALS9_CD44	Lgals9 - Cd44	GALECTIN	Secreted Signaling	PMID: 25065622
1875	EC	Tex	Lgals9	Cd44	0.004985994	0	LGALS9_CD44	Lgals9 - Cd44	GALECTIN	Secreted Signaling	PMID: 25065622
1876	LC	Tex	Lgals9	Cd44	0.001680667	0.02	LGALS9_CD44	Lgals9 - Cd44	GALECTIN	Secreted Signaling	PMID: 25065622
1877	SK	RF	Igfbp3	Tmem219	0.006174236	0	IGFBP3_TMEM219	Igfbp3 - Tmem219	IGFBP	Secreted Signaling	PMID: 35115561;PMID:20353938
1878	BK	RF	Igfbp3	Tmem219	0.011231015	0	IGFBP3_TMEM219	Igfbp3 - Tmem219	IGFBP	Secreted Signaling	PMID: 35115561;PMID:20353938
1879	HFK-I	RF	Igfbp3	Tmem219	0.003482896	0	IGFBP3_TMEM219	Igfbp3 - Tmem219	IGFBP	Secreted Signaling	PMID: 35115561;PMID:20353938
1880	PVF	RF	Igfbp3	Tmem219	0.002135935	0	IGFBP3_TMEM219	Igfbp3 - Tmem219	IGFBP	Secreted Signaling	PMID: 35115561;PMID:20353938
1881	HFK-III	RF	Igfbp3	Tmem219	0.002252903	0	IGFBP3_TMEM219	Igfbp3 - Tmem219	IGFBP	Secreted Signaling	PMID: 35115561;PMID:20353938
1882	SK	SK	Igfbp3	Tmem219	0.003534064	0	IGFBP3_TMEM219	Igfbp3 - Tmem219	IGFBP	Secreted Signaling	PMID: 35115561;PMID:20353938
1883	BK	SK	Igfbp3	Tmem219	0.006442525	0	IGFBP3_TMEM219	Igfbp3 - Tmem219	IGFBP	Secreted Signaling	PMID: 35115561;PMID:20353938
1884	HFK-I	SK	Igfbp3	Tmem219	0.001991265	0	IGFBP3_TMEM219	Igfbp3 - Tmem219	IGFBP	Secreted Signaling	PMID: 35115561;PMID:20353938
1885	SK	BK	Igfbp3	Tmem219	0.004271678	0	IGFBP3_TMEM219	Igfbp3 - Tmem219	IGFBP	Secreted Signaling	PMID: 35115561;PMID:20353938
1886	BK	BK	Igfbp3	Tmem219	0.007782439	0	IGFBP3_TMEM219	Igfbp3 - Tmem219	IGFBP	Secreted Signaling	PMID: 35115561;PMID:20353938
1887	HFK-I	BK	Igfbp3	Tmem219	0.002407651	0	IGFBP3_TMEM219	Igfbp3 - Tmem219	IGFBP	Secreted Signaling	PMID: 35115561;PMID:20353938
1888	SK	HFK-I	Igfbp3	Tmem219	0.00323974	0	IGFBP3_TMEM219	Igfbp3 - Tmem219	IGFBP	Secreted Signaling	PMID: 35115561;PMID:20353938
1889	BK	HFK-I	Igfbp3	Tmem219	0.005907415	0	IGFBP3_TMEM219	Igfbp3 - Tmem219	IGFBP	Secreted Signaling	PMID: 35115561;PMID:20353938
1890	HFK-I	HFK-I	Igfbp3	Tmem219	0.001825193	0.01	IGFBP3_TMEM219	Igfbp3 - Tmem219	IGFBP	Secreted Signaling	PMID: 35115561;PMID:20353938
1891	SK	PF	Igfbp3	Tmem219	0.005478628	0	IGFBP3_TMEM219	Igfbp3 - Tmem219	IGFBP	Secreted Signaling	PMID: 35115561;PMID:20353938
1892	BK	PF	Igfbp3	Tmem219	0.00997141	0	IGFBP3_TMEM219	Igfbp3 - Tmem219	IGFBP	Secreted Signaling	PMID: 35115561;PMID:20353938
1893	HFK-I	PF	Igfbp3	Tmem219	0.003089559	0	IGFBP3_TMEM219	Igfbp3 - Tmem219	IGFBP	Secreted Signaling	PMID: 35115561;PMID:20353938
1894	SK	M1 Mac	Igfbp3	Tmem219	0.004182734	0	IGFBP3_TMEM219	Igfbp3 - Tmem219	IGFBP	Secreted Signaling	PMID: 35115561;PMID:20353938
1895	BK	M1 Mac	Igfbp3	Tmem219	0.007620954	0	IGFBP3_TMEM219	Igfbp3 - Tmem219	IGFBP	Secreted Signaling	PMID: 35115561;PMID:20353938
1896	HFK-I	M1 Mac	Igfbp3	Tmem219	0.002357427	0	IGFBP3_TMEM219	Igfbp3 - Tmem219	IGFBP	Secreted Signaling	PMID: 35115561;PMID:20353938
1897	SK	PVF	Igfbp3	Tmem219	0.004251987	0	IGFBP3_TMEM219	Igfbp3 - Tmem219	IGFBP	Secreted Signaling	PMID: 35115561;PMID:20353938
1898	BK	PVF	Igfbp3	Tmem219	0.007746691	0	IGFBP3_TMEM219	Igfbp3 - Tmem219	IGFBP	Secreted Signaling	PMID: 35115561;PMID:20353938
1899	HFK-I	PVF	Igfbp3	Tmem219	0.002396532	0	IGFBP3_TMEM219	Igfbp3 - Tmem219	IGFBP	Secreted Signaling	PMID: 35115561;PMID:20353938
1900	SK	HFK-III	Igfbp3	Tmem219	0.004027563	0	IGFBP3_TMEM219	Igfbp3 - Tmem219	IGFBP	Secreted Signaling	PMID: 35115561;PMID:20353938
1901	BK	HFK-III	Igfbp3	Tmem219	0.007339172	0	IGFBP3_TMEM219	Igfbp3 - Tmem219	IGFBP	Secreted Signaling	PMID: 35115561;PMID:20353938
1902	HFK-I	HFK-III	Igfbp3	Tmem219	0.002269817	0	IGFBP3_TMEM219	Igfbp3 - Tmem219	IGFBP	Secreted Signaling	PMID: 35115561;PMID:20353938
1903	SK	Prolifer. K	Igfbp3	Tmem219	0.003572519	0	IGFBP3_TMEM219	Igfbp3 - Tmem219	IGFBP	Secreted Signaling	PMID: 35115561;PMID:20353938
1904	BK	Prolifer. K	Igfbp3	Tmem219	0.006512421	0	IGFBP3_TMEM219	Igfbp3 - Tmem219	IGFBP	Secreted Signaling	PMID: 35115561;PMID:20353938
1905	HFK-I	Prolifer. K	Igfbp3	Tmem219	0.002012966	0	IGFBP3_TMEM219	Igfbp3 - Tmem219	IGFBP	Secreted Signaling	PMID: 35115561;PMID:20353938
1906	SK	LC	Igfbp3	Tmem219	0.006240299	0	IGFBP3_TMEM219	Igfbp3 - Tmem219	IGFBP	Secreted Signaling	PMID: 35115561;PMID:20353938
1907	BK	LC	Igfbp3	Tmem219	0.011350565	0	IGFBP3_TMEM219	Igfbp3 - Tmem219	IGFBP	Secreted Signaling	PMID: 35115561;PMID:20353938
1908	HFK-I	LC	Igfbp3	Tmem219	0.003520263	0	IGFBP3_TMEM219	Igfbp3 - Tmem219	IGFBP	Secreted Signaling	PMID: 35115561;PMID:20353938
1909	PVF	LC	Igfbp3	Tmem219	0.002158883	0.02	IGFBP3_TMEM219	Igfbp3 - Tmem219	IGFBP	Secreted Signaling	PMID: 35115561;PMID:20353938
1910	HFK-III	LC	Igfbp3	Tmem219	0.002277104	0.03	IGFBP3_TMEM219	Igfbp3 - Tmem219	IGFBP	Secreted Signaling	PMID: 35115561;PMID:20353938
1911	RF	RF	Lgals9	P4hb	0.031870468	0	LGALS9_P4HB	Lgals9 - P4hb	GALECTIN	Secreted Signaling	PMID:21670307;uniprot
1912	PF	RF	Lgals9	P4hb	0.030066331	0	LGALS9_P4HB	Lgals9 - P4hb	GALECTIN	Secreted Signaling	PMID:21670307;uniprot
1913	HFK-II	RF	Lgals9	P4hb	0.012775414	0	LGALS9_P4HB	Lgals9 - P4hb	GALECTIN	Secreted Signaling	PMID:21670307;uniprot
1914	EC	RF	Lgals9	P4hb	0.014899286	0	LGALS9_P4HB	Lgals9 - P4hb	GALECTIN	Secreted Signaling	PMID:21670307;uniprot
1915	LC	RF	Lgals9	P4hb	0.005055607	0	LGALS9_P4HB	Lgals9 - P4hb	GALECTIN	Secreted Signaling	PMID:21670307;uniprot
1916	RF	SK	Lgals9	P4hb	0.004353547	0	LGALS9_P4HB	Lgals9 - P4hb	GALECTIN	Secreted Signaling	PMID:21670307;uniprot
1917	PF	SK	Lgals9	P4hb	0.004100502	0	LGALS9_P4HB	Lgals9 - P4hb	GALECTIN	Secreted Signaling	PMID:21670307;uniprot
1918	HFK-II	SK	Lgals9	P4hb	0.001715917	0	LGALS9_P4HB	Lgals9 - P4hb	GALECTIN	Secreted Signaling	PMID:21670307;uniprot
1919	RF	BK	Lgals9	P4hb	0.004472606	0	LGALS9_P4HB	Lgals9 - P4hb	GALECTIN	Secreted Signaling	PMID:21670307;uniprot
1920	PF	BK	Lgals9	P4hb	0.00421267	0	LGALS9_P4HB	Lgals9 - P4hb	GALECTIN	Secreted Signaling	PMID:21670307;uniprot
1921	HFK-II	BK	Lgals9	P4hb	0.001762971	0	LGALS9_P4HB	Lgals9 - P4hb	GALECTIN	Secreted Signaling	PMID:21670307;uniprot
1922	EC	BK	Lgals9	P4hb	0.002059879	0.04	LGALS9_P4HB	Lgals9 - P4hb	GALECTIN	Secreted Signaling	PMID:21670307;uniprot
1923	RF	HFK-I	Lgals9	P4hb	0.005040405	0	LGALS9_P4HB	Lgals9 - P4hb	GALECTIN	Secreted Signaling	PMID:21670307;uniprot
1924	PF	HFK-I	Lgals9	P4hb	0.004747628	0	LGALS9_P4HB	Lgals9 - P4hb	GALECTIN	Secreted Signaling	PMID:21670307;uniprot
1925	HFK-II	HFK-I	Lgals9	P4hb	0.001987468	0	LGALS9_P4HB	Lgals9 - P4hb	GALECTIN	Secreted Signaling	PMID:21670307;uniprot
1926	EC	HFK-I	Lgals9	P4hb	0.002322096	0	LGALS9_P4HB	Lgals9 - P4hb	GALECTIN	Secreted Signaling	PMID:21670307;uniprot
1927	RF	PF	Lgals9	P4hb	0.028866195	0	LGALS9_P4HB	Lgals9 - P4hb	GALECTIN	Secreted Signaling	PMID:21670307;uniprot
1928	PF	PF	Lgals9	P4hb	0.027227342	0	LGALS9_P4HB	Lgals9 - P4hb	GALECTIN	Secreted Signaling	PMID:21670307;uniprot
1929	HFK-II	PF	Lgals9	P4hb	0.011549665	0	LGALS9_P4HB	Lgals9 - P4hb	GALECTIN	Secreted Signaling	PMID:21670307;uniprot
1930	EC	PF	Lgals9	P4hb	0.01347254	0	LGALS9_P4HB	Lgals9 - P4hb	GALECTIN	Secreted Signaling	PMID:21670307;uniprot
1931	LC	PF	Lgals9	P4hb	0.004567115	0.03	LGALS9_P4HB	Lgals9 - P4hb	GALECTIN	Secreted Signaling	PMID:21670307;uniprot
1932	RF	Classical Mo	Lgals9	P4hb	0.004918427	0	LGALS9_P4HB	Lgals9 - P4hb	GALECTIN	Secreted Signaling	PMID:21670307;uniprot
1933	PF	Classical Mo	Lgals9	P4hb	0.004632702	0.01	LGALS9_P4HB	Lgals9 - P4hb	GALECTIN	Secreted Signaling	PMID:21670307;uniprot
1934	HFK-II	Classical Mo	Lgals9	P4hb	0.001939227	0.01	LGALS9_P4HB	Lgals9 - P4hb	GALECTIN	Secreted Signaling	PMID:21670307;uniprot
1935	RF	M1 Mac	Lgals9	P4hb	0.006340703	0	LGALS9_P4HB	Lgals9 - P4hb	GALECTIN	Secreted Signaling	PMID:21670307;uniprot
1936	PF	M1 Mac	Lgals9	P4hb	0.00597285	0	LGALS9_P4HB	Lgals9 - P4hb	GALECTIN	Secreted Signaling	PMID:21670307;uniprot
1937	HFK-II	M1 Mac	Lgals9	P4hb	0.002502165	0.02	LGALS9_P4HB	Lgals9 - P4hb	GALECTIN	Secreted Signaling	PMID:21670307;uniprot
1938	EC	M1 Mac	Lgals9	P4hb	0.002923199	0.04	LGALS9_P4HB	Lgals9 - P4hb	GALECTIN	Secreted Signaling	PMID:21670307;uniprot
1939	RF	HFK-II	Lgals9	P4hb	0.004567355	0	LGALS9_P4HB	Lgals9 - P4hb	GALECTIN	Secreted Signaling	PMID:21670307;uniprot
1940	PF	HFK-II	Lgals9	P4hb	0.004301936	0	LGALS9_P4HB	Lgals9 - P4hb	GALECTIN	Secreted Signaling	PMID:21670307;uniprot
1941	HFK-II	HFK-II	Lgals9	P4hb	0.001800422	0	LGALS9_P4HB	Lgals9 - P4hb	GALECTIN	Secreted Signaling	PMID:21670307;uniprot
1942	EC	HFK-II	Lgals9	P4hb	0.002103624	0.04	LGALS9_P4HB	Lgals9 - P4hb	GALECTIN	Secreted Signaling	PMID:21670307;uniprot
1943	RF	PVF	Lgals9	P4hb	0.018855879	0	LGALS9_P4HB	Lgals9 - P4hb	GALECTIN	Secreted Signaling	PMID:21670307;uniprot
1944	PF	PVF	Lgals9	P4hb	0.01777495	0	LGALS9_P4HB	Lgals9 - P4hb	GALECTIN	Secreted Signaling	PMID:21670307;uniprot
1945	HFK-II	PVF	Lgals9	P4hb	0.007498068	0	LGALS9_P4HB	Lgals9 - P4hb	GALECTIN	Secreted Signaling	PMID:21670307;uniprot
1946	EC	PVF	Lgals9	P4hb	0.008752376	0	LGALS9_P4HB	Lgals9 - P4hb	GALECTIN	Secreted Signaling	PMID:21670307;uniprot
1947	LC	PVF	Lgals9	P4hb	0.002957652	0.01	LGALS9_P4HB	Lgals9 - P4hb	GALECTIN	Secreted Signaling	PMID:21670307;uniprot
1948	RF	vSMC	Lgals9	P4hb	0.004706461	0	LGALS9_P4HB	Lgals9 - P4hb	GALECTIN	Secreted Signaling	PMID:21670307;uniprot
1949	PF	vSMC	Lgals9	P4hb	0.004432995	0.02	LGALS9_P4HB	Lgals9 - P4hb	GALECTIN	Secreted Signaling	PMID:21670307;uniprot
1950	HFK-II	vSMC	Lgals9	P4hb	0.001855414	0.02	LGALS9_P4HB	Lgals9 - P4hb	GALECTIN	Secreted Signaling	PMID:21670307;uniprot
1951	RF	HFK-III	Lgals9	P4hb	0.004832122	0	LGALS9_P4HB	Lgals9 - P4hb	GALECTIN	Secreted Signaling	PMID:21670307;uniprot
1952	PF	HFK-III	Lgals9	P4hb	0.004551388	0	LGALS9_P4HB	Lgals9 - P4hb	GALECTIN	Secreted Signaling	PMID:21670307;uniprot
1953	HFK-II	HFK-III	Lgals9	P4hb	0.001905099	0	LGALS9_P4HB	Lgals9 - P4hb	GALECTIN	Secreted Signaling	PMID:21670307;uniprot
1954	EC	HFK-III	Lgals9	P4hb	0.00222589	0.04	LGALS9_P4HB	Lgals9 - P4hb	GALECTIN	Secreted Signaling	PMID:21670307;uniprot
1955	RF	SBK	Lgals9	P4hb	0.004524026	0	LGALS9_P4HB	Lgals9 - P4hb	GALECTIN	Secreted Signaling	PMID:21670307;uniprot
1956	PF	SBK	Lgals9	P4hb	0.004261114	0	LGALS9_P4HB	Lgals9 - P4hb	GALECTIN	Secreted Signaling	PMID:21670307;uniprot
1957	HFK-II	SBK	Lgals9	P4hb	0.001783295	0	LGALS9_P4HB	Lgals9 - P4hb	GALECTIN	Secreted Signaling	PMID:21670307;uniprot
1958	RF	Prolifer. K	Lgals9	P4hb	0.011876683	0	LGALS9_P4HB	Lgals9 - P4hb	GALECTIN	Secreted Signaling	PMID:21670307;uniprot
1959	PF	Prolifer. K	Lgals9	P4hb	0.011191279	0	LGALS9_P4HB	Lgals9 - P4hb	GALECTIN	Secreted Signaling	PMID:21670307;uniprot
1960	HFK-II	Prolifer. K	Lgals9	P4hb	0.004702631	0	LGALS9_P4HB	Lgals9 - P4hb	GALECTIN	Secreted Signaling	PMID:21670307;uniprot
1961	EC	Prolifer. K	Lgals9	P4hb	0.005491894	0	LGALS9_P4HB	Lgals9 - P4hb	GALECTIN	Secreted Signaling	PMID:21670307;uniprot
1962	RF	GLK	Lgals9	P4hb	0.00516772	0	LGALS9_P4HB	Lgals9 - P4hb	GALECTIN	Secreted Signaling	PMID:21670307;uniprot
1963	PF	GLK	Lgals9	P4hb	0.004867583	0	LGALS9_P4HB	Lgals9 - P4hb	GALECTIN	Secreted Signaling	PMID:21670307;uniprot
1964	HFK-II	GLK	Lgals9	P4hb	0.002037827	0.01	LGALS9_P4HB	Lgals9 - P4hb	GALECTIN	Secreted Signaling	PMID:21670307;uniprot
1965	EC	GLK	Lgals9	P4hb	0.002380914	0.04	LGALS9_P4HB	Lgals9 - P4hb	GALECTIN	Secreted Signaling	PMID:21670307;uniprot
1966	RF	EC	Lgals9	P4hb	0.00509427	0	LGALS9_P4HB	Lgals9 - P4hb	GALECTIN	Secreted Signaling	PMID:21670307;uniprot
1967	PF	EC	Lgals9	P4hb	0.004798379	0.01	LGALS9_P4HB	Lgals9 - P4hb	GALECTIN	Secreted Signaling	PMID:21670307;uniprot
1968	HFK-II	EC	Lgals9	P4hb	0.002008773	0.03	LGALS9_P4HB	Lgals9 - P4hb	GALECTIN	Secreted Signaling	PMID:21670307;uniprot
1969	RF	LC	Lgals9	P4hb	0.00467052	0	LGALS9_P4HB	Lgals9 - P4hb	GALECTIN	Secreted Signaling	PMID:21670307;uniprot
1970	PF	LC	Lgals9	P4hb	0.004399132	0.03	LGALS9_P4HB	Lgals9 - P4hb	GALECTIN	Secreted Signaling	PMID:21670307;uniprot
1971	HFK-II	LC	Lgals9	P4hb	0.001841204	0	LGALS9_P4HB	Lgals9 - P4hb	GALECTIN	Secreted Signaling	PMID:21670307;uniprot
1972	RF	PVF	Slit2	Robo2	0.000821561	0	SLIT2_ROBO2	Slit2 - Robo2	SLIT	Secreted Signaling	PMID:10102268
1973	PF	PVF	Slit2	Robo2	0.000653835	0	SLIT2_ROBO2	Slit2 - Robo2	SLIT	Secreted Signaling	PMID:10102268
1974	PVF	PVF	Slit2	Robo2	0.002042596	0	SLIT2_ROBO2	Slit2 - Robo2	SLIT	Secreted Signaling	PMID:10102268
1975	RF	RF	Plau	Plaur	0.000210681	0	PLAU_PLAUR	Plau - Plaur	PLAU	Secreted Signaling	uniprot
1976	Classical Mo	RF	Plau	Plaur	0.000337258	0	PLAU_PLAUR	Plau - Plaur	PLAU	Secreted Signaling	uniprot
1977	M1 Mac	RF	Plau	Plaur	0.000487147	0	PLAU_PLAUR	Plau - Plaur	PLAU	Secreted Signaling	uniprot
1978	RF	Classical Mo	Plau	Plaur	0.000333614	0	PLAU_PLAUR	Plau - Plaur	PLAU	Secreted Signaling	uniprot
1979	Classical Mo	Classical Mo	Plau	Plaur	0.000534008	0	PLAU_PLAUR	Plau - Plaur	PLAU	Secreted Signaling	uniprot
1980	M1 Mac	Classical Mo	Plau	Plaur	0.000771273	0	PLAU_PLAUR	Plau - Plaur	PLAU	Secreted Signaling	uniprot
1981	RF	M1 Mac	Plau	Plaur	0.000465132	0	PLAU_PLAUR	Plau - Plaur	PLAU	Secreted Signaling	uniprot
1982	Classical Mo	M1 Mac	Plau	Plaur	0.000744467	0	PLAU_PLAUR	Plau - Plaur	PLAU	Secreted Signaling	uniprot
1983	M1 Mac	M1 Mac	Plau	Plaur	0.001075139	0	PLAU_PLAUR	Plau - Plaur	PLAU	Secreted Signaling	uniprot
1984	RF	BK	Fn1	ITGA3_ITGB1	0.013615777	0	FN1_ITGA3_ITGB1	Fn1 - (Itga3+Itgb1)	FN1	ECM-Receptor	KEGG: mmu04512
1985	PF	BK	Fn1	ITGA3_ITGB1	0.007225592	0	FN1_ITGA3_ITGB1	Fn1 - (Itga3+Itgb1)	FN1	ECM-Receptor	KEGG: mmu04512
1986	PVF	BK	Fn1	ITGA3_ITGB1	0.001269415	0	FN1_ITGA3_ITGB1	Fn1 - (Itga3+Itgb1)	FN1	ECM-Receptor	KEGG: mmu04512
1987	vSMC	BK	Fn1	ITGA3_ITGB1	0.001651369	0	FN1_ITGA3_ITGB1	Fn1 - (Itga3+Itgb1)	FN1	ECM-Receptor	KEGG: mmu04512
1988	EC	BK	Fn1	ITGA3_ITGB1	0.00124329	0	FN1_ITGA3_ITGB1	Fn1 - (Itga3+Itgb1)	FN1	ECM-Receptor	KEGG: mmu04512
1989	RF	Prolifer. K	Fn1	ITGA3_ITGB1	0.018994084	0	FN1_ITGA3_ITGB1	Fn1 - (Itga3+Itgb1)	FN1	ECM-Receptor	KEGG: mmu04512
1990	PF	Prolifer. K	Fn1	ITGA3_ITGB1	0.010105601	0	FN1_ITGA3_ITGB1	Fn1 - (Itga3+Itgb1)	FN1	ECM-Receptor	KEGG: mmu04512
1991	PVF	Prolifer. K	Fn1	ITGA3_ITGB1	0.001779639	0	FN1_ITGA3_ITGB1	Fn1 - (Itga3+Itgb1)	FN1	ECM-Receptor	KEGG: mmu04512
1992	vSMC	Prolifer. K	Fn1	ITGA3_ITGB1	0.002314759	0	FN1_ITGA3_ITGB1	Fn1 - (Itga3+Itgb1)	FN1	ECM-Receptor	KEGG: mmu04512
1993	EC	Prolifer. K	Fn1	ITGA3_ITGB1	0.001743032	0	FN1_ITGA3_ITGB1	Fn1 - (Itga3+Itgb1)	FN1	ECM-Receptor	KEGG: mmu04512
1994	RF	PF	Fn1	ITGA5_ITGB1	0.020033503	0	FN1_ITGA5_ITGB1	Fn1 - (Itga5+Itgb1)	FN1	ECM-Receptor	KEGG: mmu04512
1995	PF	PF	Fn1	ITGA5_ITGB1	0.0106639	0	FN1_ITGA5_ITGB1	Fn1 - (Itga5+Itgb1)	FN1	ECM-Receptor	KEGG: mmu04512
1996	PVF	PF	Fn1	ITGA5_ITGB1	0.001878831	0	FN1_ITGA5_ITGB1	Fn1 - (Itga5+Itgb1)	FN1	ECM-Receptor	KEGG: mmu04512
1997	vSMC	PF	Fn1	ITGA5_ITGB1	0.002443704	0	FN1_ITGA5_ITGB1	Fn1 - (Itga5+Itgb1)	FN1	ECM-Receptor	KEGG: mmu04512
1998	EC	PF	Fn1	ITGA5_ITGB1	0.001840188	0	FN1_ITGA5_ITGB1	Fn1 - (Itga5+Itgb1)	FN1	ECM-Receptor	KEGG: mmu04512
[truncated: 6,753 more rows]
[truncated: 1 more columns]
