# Supplementary material for: Bridging inflammation and proliferation: scRNA-seq analysis of chemotactic and growth factor signaling in mouse skin wound repair
Source: Front Immunol. 2025 Sep 25;16:1654043. doi: 10.3389/fimmu.2025.1654043 (PMC12507807; doi:10.3389/fimmu.2025.1654043)
Supplement: Supplementary file 6 [file DataSheet3.csv]

Supplementary Table 3. Cell-Cell Interactions in Wounded Skin
	source	target	ligand	receptor	prob	pval	interaction_name	interaction_name_2	pathway_name	annotation	evidence
1	Classical Mo	RF	Tgfb1	TGFbR1_R2	0.006254137	0	TGFB1_TGFBR1_TGFBR2	Tgfb1 - (Tgfbr1+Tgfbr2)	TGFb	Secreted Signaling	KEGG: mmu04350
2	M1 Mac	RF	Tgfb1	TGFbR1_R2	0.004173242	0	TGFB1_TGFBR1_TGFBR2	Tgfb1 - (Tgfbr1+Tgfbr2)	TGFb	Secreted Signaling	KEGG: mmu04350
3	PVF	RF	Tgfb1	TGFbR1_R2	0.000606724	0	TGFB1_TGFBR1_TGFBR2	Tgfb1 - (Tgfbr1+Tgfbr2)	TGFb	Secreted Signaling	KEGG: mmu04350
4	CTL	RF	Tgfb1	TGFbR1_R2	0.00213795	0	TGFB1_TGFBR1_TGFBR2	Tgfb1 - (Tgfbr1+Tgfbr2)	TGFb	Secreted Signaling	KEGG: mmu04350
5	vSMC	RF	Tgfb1	TGFbR1_R2	0.001598726	0	TGFB1_TGFBR1_TGFBR2	Tgfb1 - (Tgfbr1+Tgfbr2)	TGFb	Secreted Signaling	KEGG: mmu04350
6	HFK-III	RF	Tgfb1	TGFbR1_R2	0.001004345	0	TGFB1_TGFBR1_TGFBR2	Tgfb1 - (Tgfbr1+Tgfbr2)	TGFb	Secreted Signaling	KEGG: mmu04350
7	Prolifer. K	RF	Tgfb1	TGFbR1_R2	0.001332082	0	TGFB1_TGFBR1_TGFBR2	Tgfb1 - (Tgfbr1+Tgfbr2)	TGFb	Secreted Signaling	KEGG: mmu04350
8	Neutrophil	RF	Tgfb1	TGFbR1_R2	0.001636245	0	TGFB1_TGFBR1_TGFBR2	Tgfb1 - (Tgfbr1+Tgfbr2)	TGFb	Secreted Signaling	KEGG: mmu04350
9	EC	RF	Tgfb1	TGFbR1_R2	0.004861632	0	TGFB1_TGFBR1_TGFBR2	Tgfb1 - (Tgfbr1+Tgfbr2)	TGFb	Secreted Signaling	KEGG: mmu04350
10	LC	RF	Tgfb1	TGFbR1_R2	0.001697085	0	TGFB1_TGFBR1_TGFBR2	Tgfb1 - (Tgfbr1+Tgfbr2)	TGFb	Secreted Signaling	KEGG: mmu04350
11	Tex	RF	Tgfb1	TGFbR1_R2	0.00188754	0	TGFB1_TGFBR1_TGFBR2	Tgfb1 - (Tgfbr1+Tgfbr2)	TGFb	Secreted Signaling	KEGG: mmu04350
12	PF	PF	Tgfb1	TGFbR1_R2	0.000494404	0	TGFB1_TGFBR1_TGFBR2	Tgfb1 - (Tgfbr1+Tgfbr2)	TGFb	Secreted Signaling	KEGG: mmu04350
13	Classical Mo	PF	Tgfb1	TGFbR1_R2	0.008380886	0	TGFB1_TGFBR1_TGFBR2	Tgfb1 - (Tgfbr1+Tgfbr2)	TGFb	Secreted Signaling	KEGG: mmu04350
14	M1 Mac	PF	Tgfb1	TGFbR1_R2	0.005591644	0	TGFB1_TGFBR1_TGFBR2	Tgfb1 - (Tgfbr1+Tgfbr2)	TGFb	Secreted Signaling	KEGG: mmu04350
15	PVF	PF	Tgfb1	TGFbR1_R2	0.00081226	0	TGFB1_TGFBR1_TGFBR2	Tgfb1 - (Tgfbr1+Tgfbr2)	TGFb	Secreted Signaling	KEGG: mmu04350
16	CTL	PF	Tgfb1	TGFbR1_R2	0.002863043	0	TGFB1_TGFBR1_TGFBR2	Tgfb1 - (Tgfbr1+Tgfbr2)	TGFb	Secreted Signaling	KEGG: mmu04350
17	vSMC	PF	Tgfb1	TGFbR1_R2	0.002140414	0	TGFB1_TGFBR1_TGFBR2	Tgfb1 - (Tgfbr1+Tgfbr2)	TGFb	Secreted Signaling	KEGG: mmu04350
18	HFK-III	PF	Tgfb1	TGFbR1_R2	0.001344431	0	TGFB1_TGFBR1_TGFBR2	Tgfb1 - (Tgfbr1+Tgfbr2)	TGFb	Secreted Signaling	KEGG: mmu04350
19	Prolifer. K	PF	Tgfb1	TGFbR1_R2	0.001783271	0	TGFB1_TGFBR1_TGFBR2	Tgfb1 - (Tgfbr1+Tgfbr2)	TGFb	Secreted Signaling	KEGG: mmu04350
20	Neutrophil	PF	Tgfb1	TGFbR1_R2	0.002190648	0	TGFB1_TGFBR1_TGFBR2	Tgfb1 - (Tgfbr1+Tgfbr2)	TGFb	Secreted Signaling	KEGG: mmu04350
21	EC	PF	Tgfb1	TGFbR1_R2	0.006514807	0	TGFB1_TGFBR1_TGFBR2	Tgfb1 - (Tgfbr1+Tgfbr2)	TGFb	Secreted Signaling	KEGG: mmu04350
22	LC	PF	Tgfb1	TGFbR1_R2	0.0022723	0	TGFB1_TGFBR1_TGFBR2	Tgfb1 - (Tgfbr1+Tgfbr2)	TGFb	Secreted Signaling	KEGG: mmu04350
23	Tex	PF	Tgfb1	TGFbR1_R2	0.002527539	0	TGFB1_TGFBR1_TGFBR2	Tgfb1 - (Tgfbr1+Tgfbr2)	TGFb	Secreted Signaling	KEGG: mmu04350
24	Classical Mo	Classical Mo	Tgfb1	TGFbR1_R2	0.002274832	0	TGFB1_TGFBR1_TGFBR2	Tgfb1 - (Tgfbr1+Tgfbr2)	TGFb	Secreted Signaling	KEGG: mmu04350
25	M1 Mac	Classical Mo	Tgfb1	TGFbR1_R2	0.001515856	0	TGFB1_TGFBR1_TGFBR2	Tgfb1 - (Tgfbr1+Tgfbr2)	TGFb	Secreted Signaling	KEGG: mmu04350
26	CTL	Classical Mo	Tgfb1	TGFbR1_R2	0.000772141	0	TGFB1_TGFBR1_TGFBR2	Tgfb1 - (Tgfbr1+Tgfbr2)	TGFb	Secreted Signaling	KEGG: mmu04350
27	vSMC	Classical Mo	Tgfb1	TGFbR1_R2	0.00057591	0	TGFB1_TGFBR1_TGFBR2	Tgfb1 - (Tgfbr1+Tgfbr2)	TGFb	Secreted Signaling	KEGG: mmu04350
28	Neutrophil	Classical Mo	Tgfb1	TGFbR1_R2	0.000589431	0	TGFB1_TGFBR1_TGFBR2	Tgfb1 - (Tgfbr1+Tgfbr2)	TGFb	Secreted Signaling	KEGG: mmu04350
29	EC	Classical Mo	Tgfb1	TGFbR1_R2	0.001768201	0	TGFB1_TGFBR1_TGFBR2	Tgfb1 - (Tgfbr1+Tgfbr2)	TGFb	Secreted Signaling	KEGG: mmu04350
30	LC	Classical Mo	Tgfb1	TGFbR1_R2	0.000611907	0	TGFB1_TGFBR1_TGFBR2	Tgfb1 - (Tgfbr1+Tgfbr2)	TGFb	Secreted Signaling	KEGG: mmu04350
31	Tex	Classical Mo	Tgfb1	TGFbR1_R2	0.000681229	0.02	TGFB1_TGFBR1_TGFBR2	Tgfb1 - (Tgfbr1+Tgfbr2)	TGFb	Secreted Signaling	KEGG: mmu04350
32	Classical Mo	PVF	Tgfb1	TGFbR1_R2	0.004014939	0	TGFB1_TGFBR1_TGFBR2	Tgfb1 - (Tgfbr1+Tgfbr2)	TGFb	Secreted Signaling	KEGG: mmu04350
33	M1 Mac	PVF	Tgfb1	TGFbR1_R2	0.002677196	0	TGFB1_TGFBR1_TGFBR2	Tgfb1 - (Tgfbr1+Tgfbr2)	TGFb	Secreted Signaling	KEGG: mmu04350
34	CTL	PVF	Tgfb1	TGFbR1_R2	0.001367518	0	TGFB1_TGFBR1_TGFBR2	Tgfb1 - (Tgfbr1+Tgfbr2)	TGFb	Secreted Signaling	KEGG: mmu04350
35	vSMC	PVF	Tgfb1	TGFbR1_R2	0.00102126	0	TGFB1_TGFBR1_TGFBR2	Tgfb1 - (Tgfbr1+Tgfbr2)	TGFb	Secreted Signaling	KEGG: mmu04350
36	HFK-III	PVF	Tgfb1	TGFbR1_R2	0.000641031	0	TGFB1_TGFBR1_TGFBR2	Tgfb1 - (Tgfbr1+Tgfbr2)	TGFb	Secreted Signaling	KEGG: mmu04350
37	Prolifer. K	PVF	Tgfb1	TGFbR1_R2	0.000850534	0	TGFB1_TGFBR1_TGFBR2	Tgfb1 - (Tgfbr1+Tgfbr2)	TGFb	Secreted Signaling	KEGG: mmu04350
38	Neutrophil	PVF	Tgfb1	TGFbR1_R2	0.001045233	0	TGFB1_TGFBR1_TGFBR2	Tgfb1 - (Tgfbr1+Tgfbr2)	TGFb	Secreted Signaling	KEGG: mmu04350
39	EC	PVF	Tgfb1	TGFbR1_R2	0.00312088	0	TGFB1_TGFBR1_TGFBR2	Tgfb1 - (Tgfbr1+Tgfbr2)	TGFb	Secreted Signaling	KEGG: mmu04350
40	LC	PVF	Tgfb1	TGFbR1_R2	0.001084606	0	TGFB1_TGFBR1_TGFBR2	Tgfb1 - (Tgfbr1+Tgfbr2)	TGFb	Secreted Signaling	KEGG: mmu04350
41	Tex	PVF	Tgfb1	TGFbR1_R2	0.001206916	0	TGFB1_TGFBR1_TGFBR2	Tgfb1 - (Tgfbr1+Tgfbr2)	TGFb	Secreted Signaling	KEGG: mmu04350
42	Classical Mo	vSMC	Tgfb1	TGFbR1_R2	0.001402647	0	TGFB1_TGFBR1_TGFBR2	Tgfb1 - (Tgfbr1+Tgfbr2)	TGFb	Secreted Signaling	KEGG: mmu04350
43	M1 Mac	vSMC	Tgfb1	TGFbR1_R2	0.000934624	0	TGFB1_TGFBR1_TGFBR2	Tgfb1 - (Tgfbr1+Tgfbr2)	TGFb	Secreted Signaling	KEGG: mmu04350
44	EC	vSMC	Tgfb1	TGFbR1_R2	0.001090258	0	TGFB1_TGFBR1_TGFBR2	Tgfb1 - (Tgfbr1+Tgfbr2)	TGFb	Secreted Signaling	KEGG: mmu04350
45	Classical Mo	Prolifer. K	Tgfb1	TGFbR1_R2	0.001271774	0	TGFB1_TGFBR1_TGFBR2	Tgfb1 - (Tgfbr1+Tgfbr2)	TGFb	Secreted Signaling	KEGG: mmu04350
46	M1 Mac	Prolifer. K	Tgfb1	TGFbR1_R2	0.000847403	0	TGFB1_TGFBR1_TGFBR2	Tgfb1 - (Tgfbr1+Tgfbr2)	TGFb	Secreted Signaling	KEGG: mmu04350
47	EC	Prolifer. K	Tgfb1	TGFbR1_R2	0.000988532	0	TGFB1_TGFBR1_TGFBR2	Tgfb1 - (Tgfbr1+Tgfbr2)	TGFb	Secreted Signaling	KEGG: mmu04350
48	Classical Mo	EC	Tgfb1	TGFbR1_R2	0.002681456	0	TGFB1_TGFBR1_TGFBR2	Tgfb1 - (Tgfbr1+Tgfbr2)	TGFb	Secreted Signaling	KEGG: mmu04350
49	M1 Mac	EC	Tgfb1	TGFbR1_R2	0.001786971	0	TGFB1_TGFBR1_TGFBR2	Tgfb1 - (Tgfbr1+Tgfbr2)	TGFb	Secreted Signaling	KEGG: mmu04350
50	CTL	EC	Tgfb1	TGFbR1_R2	0.000910572	0	TGFB1_TGFBR1_TGFBR2	Tgfb1 - (Tgfbr1+Tgfbr2)	TGFb	Secreted Signaling	KEGG: mmu04350
51	vSMC	EC	Tgfb1	TGFbR1_R2	0.000679272	0	TGFB1_TGFBR1_TGFBR2	Tgfb1 - (Tgfbr1+Tgfbr2)	TGFb	Secreted Signaling	KEGG: mmu04350
52	Neutrophil	EC	Tgfb1	TGFbR1_R2	0.00069522	0	TGFB1_TGFBR1_TGFBR2	Tgfb1 - (Tgfbr1+Tgfbr2)	TGFb	Secreted Signaling	KEGG: mmu04350
53	EC	EC	Tgfb1	TGFbR1_R2	0.002084275	0	TGFB1_TGFBR1_TGFBR2	Tgfb1 - (Tgfbr1+Tgfbr2)	TGFb	Secreted Signaling	KEGG: mmu04350
54	LC	EC	Tgfb1	TGFbR1_R2	0.000721688	0	TGFB1_TGFBR1_TGFBR2	Tgfb1 - (Tgfbr1+Tgfbr2)	TGFb	Secreted Signaling	KEGG: mmu04350
55	Tex	EC	Tgfb1	TGFbR1_R2	0.000803397	0	TGFB1_TGFBR1_TGFBR2	Tgfb1 - (Tgfbr1+Tgfbr2)	TGFb	Secreted Signaling	KEGG: mmu04350
56	Classical Mo	LC	Tgfb1	TGFbR1_R2	0.001058538	0	TGFB1_TGFBR1_TGFBR2	Tgfb1 - (Tgfbr1+Tgfbr2)	TGFb	Secreted Signaling	KEGG: mmu04350
57	M1 Mac	LC	Tgfb1	TGFbR1_R2	0.000705322	0.01	TGFB1_TGFBR1_TGFBR2	Tgfb1 - (Tgfbr1+Tgfbr2)	TGFb	Secreted Signaling	KEGG: mmu04350
58	EC	LC	Tgfb1	TGFbR1_R2	0.000822787	0	TGFB1_TGFBR1_TGFBR2	Tgfb1 - (Tgfbr1+Tgfbr2)	TGFb	Secreted Signaling	KEGG: mmu04350
59	Classical Mo	Melanocyte	Tgfb1	TGFbR1_R2	0.00149016	0	TGFB1_TGFBR1_TGFBR2	Tgfb1 - (Tgfbr1+Tgfbr2)	TGFb	Secreted Signaling	KEGG: mmu04350
60	M1 Mac	Melanocyte	Tgfb1	TGFbR1_R2	0.000992976	0	TGFB1_TGFBR1_TGFBR2	Tgfb1 - (Tgfbr1+Tgfbr2)	TGFb	Secreted Signaling	KEGG: mmu04350
61	EC	Melanocyte	Tgfb1	TGFbR1_R2	0.001158284	0	TGFB1_TGFBR1_TGFBR2	Tgfb1 - (Tgfbr1+Tgfbr2)	TGFb	Secreted Signaling	KEGG: mmu04350
62	Classical Mo	Tex	Tgfb1	TGFbR1_R2	0.002921275	0	TGFB1_TGFBR1_TGFBR2	Tgfb1 - (Tgfbr1+Tgfbr2)	TGFb	Secreted Signaling	KEGG: mmu04350
63	M1 Mac	Tex	Tgfb1	TGFbR1_R2	0.001946913	0	TGFB1_TGFBR1_TGFBR2	Tgfb1 - (Tgfbr1+Tgfbr2)	TGFb	Secreted Signaling	KEGG: mmu04350
64	CTL	Tex	Tgfb1	TGFbR1_R2	0.00099233	0	TGFB1_TGFBR1_TGFBR2	Tgfb1 - (Tgfbr1+Tgfbr2)	TGFb	Secreted Signaling	KEGG: mmu04350
65	vSMC	Tex	Tgfb1	TGFbR1_R2	0.000740347	0.03	TGFB1_TGFBR1_TGFBR2	Tgfb1 - (Tgfbr1+Tgfbr2)	TGFb	Secreted Signaling	KEGG: mmu04350
66	Neutrophil	Tex	Tgfb1	TGFbR1_R2	0.000757729	0.02	TGFB1_TGFBR1_TGFBR2	Tgfb1 - (Tgfbr1+Tgfbr2)	TGFb	Secreted Signaling	KEGG: mmu04350
67	EC	Tex	Tgfb1	TGFbR1_R2	0.002270692	0	TGFB1_TGFBR1_TGFBR2	Tgfb1 - (Tgfbr1+Tgfbr2)	TGFb	Secreted Signaling	KEGG: mmu04350
68	LC	Tex	Tgfb1	TGFbR1_R2	0.000786544	0.01	TGFB1_TGFBR1_TGFBR2	Tgfb1 - (Tgfbr1+Tgfbr2)	TGFb	Secreted Signaling	KEGG: mmu04350
69	Tex	Tex	Tgfb1	TGFbR1_R2	0.000875559	0.02	TGFB1_TGFBR1_TGFBR2	Tgfb1 - (Tgfbr1+Tgfbr2)	TGFb	Secreted Signaling	KEGG: mmu04350
70	RF	RF	Tgfb2	TGFbR1_R2	0.000626683	0	TGFB2_TGFBR1_TGFBR2	Tgfb2 - (Tgfbr1+Tgfbr2)	TGFb	Secreted Signaling	KEGG: mmu04350
71	PF	RF	Tgfb2	TGFbR1_R2	0.000445056	0	TGFB2_TGFBR1_TGFBR2	Tgfb2 - (Tgfbr1+Tgfbr2)	TGFb	Secreted Signaling	KEGG: mmu04350
72	vSMC	RF	Tgfb2	TGFbR1_R2	0.000759977	0	TGFB2_TGFBR1_TGFBR2	Tgfb2 - (Tgfbr1+Tgfbr2)	TGFb	Secreted Signaling	KEGG: mmu04350
73	Melanocyte	RF	Tgfb2	TGFbR1_R2	0.000886245	0	TGFB2_TGFBR1_TGFBR2	Tgfb2 - (Tgfbr1+Tgfbr2)	TGFb	Secreted Signaling	KEGG: mmu04350
74	RF	PF	Tgfb2	TGFbR1_R2	0.000839043	0	TGFB2_TGFBR1_TGFBR2	Tgfb2 - (Tgfbr1+Tgfbr2)	TGFb	Secreted Signaling	KEGG: mmu04350
75	PF	PF	Tgfb2	TGFbR1_R2	0.000595738	0	TGFB2_TGFBR1_TGFBR2	Tgfb2 - (Tgfbr1+Tgfbr2)	TGFb	Secreted Signaling	KEGG: mmu04350
76	vSMC	PF	Tgfb2	TGFbR1_R2	0.001017263	0	TGFB2_TGFBR1_TGFBR2	Tgfb2 - (Tgfbr1+Tgfbr2)	TGFb	Secreted Signaling	KEGG: mmu04350
77	Melanocyte	PF	Tgfb2	TGFbR1_R2	0.001186378	0	TGFB2_TGFBR1_TGFBR2	Tgfb2 - (Tgfbr1+Tgfbr2)	TGFb	Secreted Signaling	KEGG: mmu04350
78	RF	Classical Mo	Tgfb2	TGFbR1_R2	0.00022582	0	TGFB2_TGFBR1_TGFBR2	Tgfb2 - (Tgfbr1+Tgfbr2)	TGFb	Secreted Signaling	KEGG: mmu04350
79	PF	Classical Mo	Tgfb2	TGFbR1_R2	0.000160002	0	TGFB2_TGFBR1_TGFBR2	Tgfb2 - (Tgfbr1+Tgfbr2)	TGFb	Secreted Signaling	KEGG: mmu04350
80	vSMC	Classical Mo	Tgfb2	TGFbR1_R2	0.000273166	0	TGFB2_TGFBR1_TGFBR2	Tgfb2 - (Tgfbr1+Tgfbr2)	TGFb	Secreted Signaling	KEGG: mmu04350
81	Melanocyte	Classical Mo	Tgfb2	TGFbR1_R2	0.000318832	0	TGFB2_TGFBR1_TGFBR2	Tgfb2 - (Tgfbr1+Tgfbr2)	TGFb	Secreted Signaling	KEGG: mmu04350
82	RF	PVF	Tgfb2	TGFbR1_R2	0.000400386	0	TGFB2_TGFBR1_TGFBR2	Tgfb2 - (Tgfbr1+Tgfbr2)	TGFb	Secreted Signaling	KEGG: mmu04350
83	PF	PVF	Tgfb2	TGFbR1_R2	0.000284008	0	TGFB2_TGFBR1_TGFBR2	Tgfb2 - (Tgfbr1+Tgfbr2)	TGFb	Secreted Signaling	KEGG: mmu04350
84	vSMC	PVF	Tgfb2	TGFbR1_R2	0.000484924	0	TGFB2_TGFBR1_TGFBR2	Tgfb2 - (Tgfbr1+Tgfbr2)	TGFb	Secreted Signaling	KEGG: mmu04350
85	Melanocyte	PVF	Tgfb2	TGFbR1_R2	0.000565748	0	TGFB2_TGFBR1_TGFBR2	Tgfb2 - (Tgfbr1+Tgfbr2)	TGFb	Secreted Signaling	KEGG: mmu04350
86	RF	vSMC	Tgfb2	TGFbR1_R2	0.000139195	0	TGFB2_TGFBR1_TGFBR2	Tgfb2 - (Tgfbr1+Tgfbr2)	TGFb	Secreted Signaling	KEGG: mmu04350
87	PF	vSMC	Tgfb2	TGFbR1_R2	9.86E-05	0	TGFB2_TGFBR1_TGFBR2	Tgfb2 - (Tgfbr1+Tgfbr2)	TGFb	Secreted Signaling	KEGG: mmu04350
88	vSMC	vSMC	Tgfb2	TGFbR1_R2	0.000168365	0	TGFB2_TGFBR1_TGFBR2	Tgfb2 - (Tgfbr1+Tgfbr2)	TGFb	Secreted Signaling	KEGG: mmu04350
89	Melanocyte	vSMC	Tgfb2	TGFbR1_R2	0.000196517	0	TGFB2_TGFBR1_TGFBR2	Tgfb2 - (Tgfbr1+Tgfbr2)	TGFb	Secreted Signaling	KEGG: mmu04350
90	RF	Prolifer. K	Tgfb2	TGFbR1_R2	0.000126192	0	TGFB2_TGFBR1_TGFBR2	Tgfb2 - (Tgfbr1+Tgfbr2)	TGFb	Secreted Signaling	KEGG: mmu04350
91	PF	Prolifer. K	Tgfb2	TGFbR1_R2	8.94E-05	0	TGFB2_TGFBR1_TGFBR2	Tgfb2 - (Tgfbr1+Tgfbr2)	TGFb	Secreted Signaling	KEGG: mmu04350
92	vSMC	Prolifer. K	Tgfb2	TGFbR1_R2	0.000152632	0	TGFB2_TGFBR1_TGFBR2	Tgfb2 - (Tgfbr1+Tgfbr2)	TGFb	Secreted Signaling	KEGG: mmu04350
93	Melanocyte	Prolifer. K	Tgfb2	TGFbR1_R2	0.000178155	0	TGFB2_TGFBR1_TGFBR2	Tgfb2 - (Tgfbr1+Tgfbr2)	TGFb	Secreted Signaling	KEGG: mmu04350
94	RF	EC	Tgfb2	TGFbR1_R2	0.000266345	0	TGFB2_TGFBR1_TGFBR2	Tgfb2 - (Tgfbr1+Tgfbr2)	TGFb	Secreted Signaling	KEGG: mmu04350
95	PF	EC	Tgfb2	TGFbR1_R2	0.000188743	0	TGFB2_TGFBR1_TGFBR2	Tgfb2 - (Tgfbr1+Tgfbr2)	TGFb	Secreted Signaling	KEGG: mmu04350
96	vSMC	EC	Tgfb2	TGFbR1_R2	0.000322238	0	TGFB2_TGFBR1_TGFBR2	Tgfb2 - (Tgfbr1+Tgfbr2)	TGFb	Secreted Signaling	KEGG: mmu04350
97	Melanocyte	EC	Tgfb2	TGFbR1_R2	0.000376087	0	TGFB2_TGFBR1_TGFBR2	Tgfb2 - (Tgfbr1+Tgfbr2)	TGFb	Secreted Signaling	KEGG: mmu04350
98	RF	LC	Tgfb2	TGFbR1_R2	0.000105035	0	TGFB2_TGFBR1_TGFBR2	Tgfb2 - (Tgfbr1+Tgfbr2)	TGFb	Secreted Signaling	KEGG: mmu04350
99	PF	LC	Tgfb2	TGFbR1_R2	7.44E-05	0	TGFB2_TGFBR1_TGFBR2	Tgfb2 - (Tgfbr1+Tgfbr2)	TGFb	Secreted Signaling	KEGG: mmu04350
100	vSMC	LC	Tgfb2	TGFbR1_R2	0.000127042	0	TGFB2_TGFBR1_TGFBR2	Tgfb2 - (Tgfbr1+Tgfbr2)	TGFb	Secreted Signaling	KEGG: mmu04350
101	Melanocyte	LC	Tgfb2	TGFbR1_R2	0.000148286	0	TGFB2_TGFBR1_TGFBR2	Tgfb2 - (Tgfbr1+Tgfbr2)	TGFb	Secreted Signaling	KEGG: mmu04350
102	RF	Melanocyte	Tgfb2	TGFbR1_R2	0.00014792	0	TGFB2_TGFBR1_TGFBR2	Tgfb2 - (Tgfbr1+Tgfbr2)	TGFb	Secreted Signaling	KEGG: mmu04350
103	PF	Melanocyte	Tgfb2	TGFbR1_R2	0.000104806	0	TGFB2_TGFBR1_TGFBR2	Tgfb2 - (Tgfbr1+Tgfbr2)	TGFb	Secreted Signaling	KEGG: mmu04350
104	vSMC	Melanocyte	Tgfb2	TGFbR1_R2	0.000178931	0	TGFB2_TGFBR1_TGFBR2	Tgfb2 - (Tgfbr1+Tgfbr2)	TGFb	Secreted Signaling	KEGG: mmu04350
105	Melanocyte	Melanocyte	Tgfb2	TGFbR1_R2	0.000208844	0	TGFB2_TGFBR1_TGFBR2	Tgfb2 - (Tgfbr1+Tgfbr2)	TGFb	Secreted Signaling	KEGG: mmu04350
106	RF	Tex	Tgfb2	TGFbR1_R2	0.000290288	0	TGFB2_TGFBR1_TGFBR2	Tgfb2 - (Tgfbr1+Tgfbr2)	TGFb	Secreted Signaling	KEGG: mmu04350
107	PF	Tex	Tgfb2	TGFbR1_R2	0.000205731	0	TGFB2_TGFBR1_TGFBR2	Tgfb2 - (Tgfbr1+Tgfbr2)	TGFb	Secreted Signaling	KEGG: mmu04350
108	vSMC	Tex	Tgfb2	TGFbR1_R2	0.000351246	0	TGFB2_TGFBR1_TGFBR2	Tgfb2 - (Tgfbr1+Tgfbr2)	TGFb	Secreted Signaling	KEGG: mmu04350
109	Melanocyte	Tex	Tgfb2	TGFbR1_R2	0.000409926	0	TGFB2_TGFBR1_TGFBR2	Tgfb2 - (Tgfbr1+Tgfbr2)	TGFb	Secreted Signaling	KEGG: mmu04350
110	vSMC	RF	Tgfb3	TGFbR1_R2	0.001195341	0	TGFB3_TGFBR1_TGFBR2	Tgfb3 - (Tgfbr1+Tgfbr2)	TGFb	Secreted Signaling	KEGG: mmu04350
111	Melanocyte	RF	Tgfb3	TGFbR1_R2	0.000420265	0	TGFB3_TGFBR1_TGFBR2	Tgfb3 - (Tgfbr1+Tgfbr2)	TGFb	Secreted Signaling	KEGG: mmu04350
112	vSMC	PF	Tgfb3	TGFbR1_R2	0.001600191	0	TGFB3_TGFBR1_TGFBR2	Tgfb3 - (Tgfbr1+Tgfbr2)	TGFb	Secreted Signaling	KEGG: mmu04350
113	Melanocyte	PF	Tgfb3	TGFbR1_R2	0.00056251	0	TGFB3_TGFBR1_TGFBR2	Tgfb3 - (Tgfbr1+Tgfbr2)	TGFb	Secreted Signaling	KEGG: mmu04350
114	vSMC	Classical Mo	Tgfb3	TGFbR1_R2	0.000430144	0	TGFB3_TGFBR1_TGFBR2	Tgfb3 - (Tgfbr1+Tgfbr2)	TGFb	Secreted Signaling	KEGG: mmu04350
115	Melanocyte	Classical Mo	Tgfb3	TGFbR1_R2	0.000150965	0	TGFB3_TGFBR1_TGFBR2	Tgfb3 - (Tgfbr1+Tgfbr2)	TGFb	Secreted Signaling	KEGG: mmu04350
116	vSMC	PVF	Tgfb3	TGFbR1_R2	0.000763166	0	TGFB3_TGFBR1_TGFBR2	Tgfb3 - (Tgfbr1+Tgfbr2)	TGFb	Secreted Signaling	KEGG: mmu04350
117	Melanocyte	PVF	Tgfb3	TGFbR1_R2	0.000268075	0	TGFB3_TGFBR1_TGFBR2	Tgfb3 - (Tgfbr1+Tgfbr2)	TGFb	Secreted Signaling	KEGG: mmu04350
118	vSMC	vSMC	Tgfb3	TGFbR1_R2	0.000265128	0	TGFB3_TGFBR1_TGFBR2	Tgfb3 - (Tgfbr1+Tgfbr2)	TGFb	Secreted Signaling	KEGG: mmu04350
119	Melanocyte	vSMC	Tgfb3	TGFbR1_R2	9.30E-05	0	TGFB3_TGFBR1_TGFBR2	Tgfb3 - (Tgfbr1+Tgfbr2)	TGFb	Secreted Signaling	KEGG: mmu04350
120	vSMC	Prolifer. K	Tgfb3	TGFbR1_R2	0.000240356	0	TGFB3_TGFBR1_TGFBR2	Tgfb3 - (Tgfbr1+Tgfbr2)	TGFb	Secreted Signaling	KEGG: mmu04350
121	Melanocyte	Prolifer. K	Tgfb3	TGFbR1_R2	8.43E-05	0	TGFB3_TGFBR1_TGFBR2	Tgfb3 - (Tgfbr1+Tgfbr2)	TGFb	Secreted Signaling	KEGG: mmu04350
122	vSMC	EC	Tgfb3	TGFbR1_R2	0.000507378	0	TGFB3_TGFBR1_TGFBR2	Tgfb3 - (Tgfbr1+Tgfbr2)	TGFb	Secreted Signaling	KEGG: mmu04350
123	Melanocyte	EC	Tgfb3	TGFbR1_R2	0.000178092	0	TGFB3_TGFBR1_TGFBR2	Tgfb3 - (Tgfbr1+Tgfbr2)	TGFb	Secreted Signaling	KEGG: mmu04350
124	vSMC	LC	Tgfb3	TGFbR1_R2	0.000200059	0	TGFB3_TGFBR1_TGFBR2	Tgfb3 - (Tgfbr1+Tgfbr2)	TGFb	Secreted Signaling	KEGG: mmu04350
125	Melanocyte	LC	Tgfb3	TGFbR1_R2	7.02E-05	0	TGFB3_TGFBR1_TGFBR2	Tgfb3 - (Tgfbr1+Tgfbr2)	TGFb	Secreted Signaling	KEGG: mmu04350
126	vSMC	Melanocyte	Tgfb3	TGFbR1_R2	0.000281757	0	TGFB3_TGFBR1_TGFBR2	Tgfb3 - (Tgfbr1+Tgfbr2)	TGFb	Secreted Signaling	KEGG: mmu04350
127	Melanocyte	Melanocyte	Tgfb3	TGFbR1_R2	9.89E-05	0	TGFB3_TGFBR1_TGFBR2	Tgfb3 - (Tgfbr1+Tgfbr2)	TGFb	Secreted Signaling	KEGG: mmu04350
128	vSMC	Tex	Tgfb3	TGFbR1_R2	0.000553024	0	TGFB3_TGFBR1_TGFBR2	Tgfb3 - (Tgfbr1+Tgfbr2)	TGFb	Secreted Signaling	KEGG: mmu04350
129	Melanocyte	Tex	Tgfb3	TGFbR1_R2	0.000194129	0	TGFB3_TGFBR1_TGFBR2	Tgfb3 - (Tgfbr1+Tgfbr2)	TGFb	Secreted Signaling	KEGG: mmu04350
130	RF	PF	Bmp4	BMPR1A_BMPR2	0.000354361	0	BMP4_BMPR1A_BMPR2	Bmp4 - (Bmpr1a+Bmpr2)	BMP	Secreted Signaling	KEGG: mmu04350; PMID:26893264
131	PVF	PF	Bmp4	BMPR1A_BMPR2	0.000312647	0	BMP4_BMPR1A_BMPR2	Bmp4 - (Bmpr1a+Bmpr2)	BMP	Secreted Signaling	KEGG: mmu04350; PMID:26893264
132	Melanocyte	PF	Bmp4	BMPR1A_BMPR2	0.000478055	0	BMP4_BMPR1A_BMPR2	Bmp4 - (Bmpr1a+Bmpr2)	BMP	Secreted Signaling	KEGG: mmu04350; PMID:26893264
133	SBK	PF	Bmp7	BMPR1A_BMPR2	0.000530749	0	BMP7_BMPR1A_BMPR2	Bmp7 - (Bmpr1a+Bmpr2)	BMP	Secreted Signaling	KEGG: mmu04350; PMID:26893264
134	BK	PF	Wnt10a	FZD1_LRP6	0.000661855	0	WNT10A_FZD1_LRP6	Wnt10a - (Fzd1+Lrp6)	WNT	Secreted Signaling	KEGG: mmu04310; PMID: 23209147
135	HFK-I	PF	Wnt10a	FZD1_LRP6	0.000773638	0	WNT10A_FZD1_LRP6	Wnt10a - (Fzd1+Lrp6)	WNT	Secreted Signaling	KEGG: mmu04310; PMID: 23209147
136	HFK-II	PF	Wnt10a	FZD1_LRP6	0.000141138	0	WNT10A_FZD1_LRP6	Wnt10a - (Fzd1+Lrp6)	WNT	Secreted Signaling	KEGG: mmu04310; PMID: 23209147
137	Prolifer. K	PF	Wnt10a	FZD1_LRP6	0.000667889	0	WNT10A_FZD1_LRP6	Wnt10a - (Fzd1+Lrp6)	WNT	Secreted Signaling	KEGG: mmu04310; PMID: 23209147
138	BK	PF	Wnt10a	FZD2_LRP6	0.000591657	0	WNT10A_FZD2_LRP6	Wnt10a - (Fzd2+Lrp6)	WNT	Secreted Signaling	KEGG: mmu04310; PMID: 23209147
139	HFK-I	PF	Wnt10a	FZD2_LRP6	0.00069161	0	WNT10A_FZD2_LRP6	Wnt10a - (Fzd2+Lrp6)	WNT	Secreted Signaling	KEGG: mmu04310; PMID: 23209147
140	HFK-II	PF	Wnt10a	FZD2_LRP6	0.00012615	0	WNT10A_FZD2_LRP6	Wnt10a - (Fzd2+Lrp6)	WNT	Secreted Signaling	KEGG: mmu04310; PMID: 23209147
141	Prolifer. K	PF	Wnt10a	FZD2_LRP6	0.000597058	0	WNT10A_FZD2_LRP6	Wnt10a - (Fzd2+Lrp6)	WNT	Secreted Signaling	KEGG: mmu04310; PMID: 23209147
142	BK	PF	Wnt16	FZD1_LRP6	0.000141606	0	WNT16_FZD1_LRP6	Wnt16 - (Fzd1+Lrp6)	WNT	Secreted Signaling	KEGG: mmu04310; PMID: 23209147
143	Prolifer. K	PF	Wnt16	FZD1_LRP6	0.000137884	0	WNT16_FZD1_LRP6	Wnt16 - (Fzd1+Lrp6)	WNT	Secreted Signaling	KEGG: mmu04310; PMID: 23209147
144	BK	PF	Wnt16	FZD2_LRP6	0.000126564	0	WNT16_FZD2_LRP6	Wnt16 - (Fzd2+Lrp6)	WNT	Secreted Signaling	KEGG: mmu04310; PMID: 23209147
145	Prolifer. K	PF	Wnt16	FZD2_LRP6	0.000123237	0	WNT16_FZD2_LRP6	Wnt16 - (Fzd2+Lrp6)	WNT	Secreted Signaling	KEGG: mmu04310; PMID: 23209147
146	PF	PF	Wnt2	FZD1_LRP6	2.77E-05	0	WNT2_FZD1_LRP6	Wnt2 - (Fzd1+Lrp6)	WNT	Secreted Signaling	KEGG: mmu04310; PMID: 23209147
147	PF	PF	Wnt2	FZD2_LRP6	2.48E-05	0	WNT2_FZD2_LRP6	Wnt2 - (Fzd2+Lrp6)	WNT	Secreted Signaling	KEGG: mmu04310; PMID: 23209147
148	SK	PF	Wnt3	FZD1_LRP6	0.000193345	0	WNT3_FZD1_LRP6	Wnt3 - (Fzd1+Lrp6)	WNT	Secreted Signaling	KEGG: mmu04310; PMID: 23209147
149	BK	PF	Wnt3	FZD1_LRP6	0.000217614	0	WNT3_FZD1_LRP6	Wnt3 - (Fzd1+Lrp6)	WNT	Secreted Signaling	KEGG: mmu04310; PMID: 23209147
150	HFK-I	PF	Wnt3	FZD1_LRP6	0.000221082	0	WNT3_FZD1_LRP6	Wnt3 - (Fzd1+Lrp6)	WNT	Secreted Signaling	KEGG: mmu04310; PMID: 23209147
151	Prolifer. K	PF	Wnt3	FZD1_LRP6	0.000151097	0	WNT3_FZD1_LRP6	Wnt3 - (Fzd1+Lrp6)	WNT	Secreted Signaling	KEGG: mmu04310; PMID: 23209147
152	SK	PF	Wnt3	FZD2_LRP6	0.00017281	0	WNT3_FZD2_LRP6	Wnt3 - (Fzd2+Lrp6)	WNT	Secreted Signaling	KEGG: mmu04310; PMID: 23209147
153	BK	PF	Wnt3	FZD2_LRP6	0.000194503	0	WNT3_FZD2_LRP6	Wnt3 - (Fzd2+Lrp6)	WNT	Secreted Signaling	KEGG: mmu04310; PMID: 23209147
154	HFK-I	PF	Wnt3	FZD2_LRP6	0.000197603	0	WNT3_FZD2_LRP6	Wnt3 - (Fzd2+Lrp6)	WNT	Secreted Signaling	KEGG: mmu04310; PMID: 23209147
155	Prolifer. K	PF	Wnt3	FZD2_LRP6	0.000135048	0	WNT3_FZD2_LRP6	Wnt3 - (Fzd2+Lrp6)	WNT	Secreted Signaling	KEGG: mmu04310; PMID: 23209147
156	BK	PF	Wnt4	FZD1_LRP6	0.000163465	0	WNT4_FZD1_LRP6	Wnt4 - (Fzd1+Lrp6)	WNT	Secreted Signaling	KEGG: mmu04310; PMID: 23209147
157	HFK-I	PF	Wnt4	FZD1_LRP6	0.000255835	0	WNT4_FZD1_LRP6	Wnt4 - (Fzd1+Lrp6)	WNT	Secreted Signaling	KEGG: mmu04310; PMID: 23209147
158	Prolifer. K	PF	Wnt4	FZD1_LRP6	0.000168823	0	WNT4_FZD1_LRP6	Wnt4 - (Fzd1+Lrp6)	WNT	Secreted Signaling	KEGG: mmu04310; PMID: 23209147
159	BK	PF	Wnt4	FZD2_LRP6	0.000146102	0	WNT4_FZD2_LRP6	Wnt4 - (Fzd2+Lrp6)	WNT	Secreted Signaling	KEGG: mmu04310; PMID: 23209147
160	HFK-I	PF	Wnt4	FZD2_LRP6	0.000228668	0	WNT4_FZD2_LRP6	Wnt4 - (Fzd2+Lrp6)	WNT	Secreted Signaling	KEGG: mmu04310; PMID: 23209147
161	Prolifer. K	PF	Wnt4	FZD2_LRP6	0.000150891	0	WNT4_FZD2_LRP6	Wnt4 - (Fzd2+Lrp6)	WNT	Secreted Signaling	KEGG: mmu04310; PMID: 23209147
162	Prolifer. K	PF	Wnt6	FZD1_LRP6	0.000117491	0	WNT6_FZD1_LRP6	Wnt6 - (Fzd1+Lrp6)	WNT	Secreted Signaling	KEGG: mmu04310; PMID: 23209147
163	Prolifer. K	PF	Wnt6	FZD2_LRP6	0.00010501	0	WNT6_FZD2_LRP6	Wnt6 - (Fzd2+Lrp6)	WNT	Secreted Signaling	KEGG: mmu04310; PMID: 23209147
164	LC	PF	Wnt9a	FZD1_LRP6	0.000138109	0	WNT9A_FZD1_LRP6	Wnt9a - (Fzd1+Lrp6)	WNT	Secreted Signaling	KEGG: mmu04310; PMID: 23209147
165	LC	PF	Wnt9a	FZD2_LRP6	0.000123438	0	WNT9A_FZD2_LRP6	Wnt9a - (Fzd2+Lrp6)	WNT	Secreted Signaling	KEGG: mmu04310; PMID: 23209147
166	RF	PF	Wnt5a	Fzd1	0.000780392	0	WNT5A_FZD1	Wnt5a - Fzd1	ncWNT	Secreted Signaling	KEGG: mmu04310
167	RF	PVF	Wnt5a	Fzd1	0.001449874	0	WNT5A_FZD1	Wnt5a - Fzd1	ncWNT	Secreted Signaling	KEGG: mmu04310
168	RF	RF	Wnt5a	Fzd2	0.00122849	0	WNT5A_FZD2	Wnt5a - Fzd2	ncWNT	Secreted Signaling	KEGG: mmu04310
169	RF	PF	Wnt5a	Fzd2	0.00062344	0	WNT5A_FZD2	Wnt5a - Fzd2	ncWNT	Secreted Signaling	KEGG: mmu04310
170	RF	HFK-III	Wnt5a	Fzd2	0.000684522	0	WNT5A_FZD2	Wnt5a - Fzd2	ncWNT	Secreted Signaling	KEGG: mmu04310
171	RF	vSMC	Wnt5a	Fzd4	0.001182436	0	WNT5A_FZD4	Wnt5a - Fzd4	ncWNT	Secreted Signaling	KEGG: mmu04310
172	RF	EC	Wnt5a	Fzd4	0.000617817	0	WNT5A_FZD4	Wnt5a - Fzd4	ncWNT	Secreted Signaling	KEGG: mmu04310
173	RF	vSMC	Wnt5a	Mcam	0.007058888	0	WNT5A_MCAM	Wnt5a - Mcam	ncWNT	Secreted Signaling	PMID: 24335906
174	RF	EC	Wnt5a	Mcam	0.001723229	0	WNT5A_MCAM	Wnt5a - Mcam	ncWNT	Secreted Signaling	PMID: 24335906
175	Tex	RF	Areg	Egfr	0.000199312	0	AREG_EGFR	Areg - Egfr	EGF	Secreted Signaling	KEGG: mmu04012
176	Tex	SK	Areg	Egfr	1.08E-05	0	AREG_EGFR	Areg - Egfr	EGF	Secreted Signaling	KEGG: mmu04012
177	Tex	BK	Areg	Egfr	7.93E-06	0	AREG_EGFR	Areg - Egfr	EGF	Secreted Signaling	KEGG: mmu04012
178	Tex	HFK-I	Areg	Egfr	6.78E-06	0	AREG_EGFR	Areg - Egfr	EGF	Secreted Signaling	KEGG: mmu04012
179	Tex	PF	Areg	Egfr	0.002833454	0	AREG_EGFR	Areg - Egfr	EGF	Secreted Signaling	KEGG: mmu04012
180	Tex	Classical Mo	Areg	Egfr	4.72E-05	0	AREG_EGFR	Areg - Egfr	EGF	Secreted Signaling	KEGG: mmu04012
181	Tex	M1 Mac	Areg	Egfr	1.55E-05	0	AREG_EGFR	Areg - Egfr	EGF	Secreted Signaling	KEGG: mmu04012
182	Tex	HFK-II	Areg	Egfr	1.33E-05	0	AREG_EGFR	Areg - Egfr	EGF	Secreted Signaling	KEGG: mmu04012
183	Tex	PVF	Areg	Egfr	0.000223395	0	AREG_EGFR	Areg - Egfr	EGF	Secreted Signaling	KEGG: mmu04012
184	Tex	CTL	Areg	Egfr	1.02E-06	0	AREG_EGFR	Areg - Egfr	EGF	Secreted Signaling	KEGG: mmu04012
185	Tex	vSMC	Areg	Egfr	0.000319344	0	AREG_EGFR	Areg - Egfr	EGF	Secreted Signaling	KEGG: mmu04012
186	Tex	HFK-III	Areg	Egfr	1.26E-05	0	AREG_EGFR	Areg - Egfr	EGF	Secreted Signaling	KEGG: mmu04012
187	Tex	SBK	Areg	Egfr	7.51E-06	0	AREG_EGFR	Areg - Egfr	EGF	Secreted Signaling	KEGG: mmu04012
188	Tex	Prolifer. K	Areg	Egfr	5.43E-05	0	AREG_EGFR	Areg - Egfr	EGF	Secreted Signaling	KEGG: mmu04012
189	Tex	Neutrophil	Areg	Egfr	2.16E-05	0	AREG_EGFR	Areg - Egfr	EGF	Secreted Signaling	KEGG: mmu04012
190	Tex	GLK	Areg	Egfr	0.001103215	0	AREG_EGFR	Areg - Egfr	EGF	Secreted Signaling	KEGG: mmu04012
191	Tex	EC	Areg	Egfr	1.39E-05	0	AREG_EGFR	Areg - Egfr	EGF	Secreted Signaling	KEGG: mmu04012
192	Tex	SMC	Areg	Egfr	8.43E-07	0	AREG_EGFR	Areg - Egfr	EGF	Secreted Signaling	KEGG: mmu04012
193	Tex	LC	Areg	Egfr	6.73E-05	0	AREG_EGFR	Areg - Egfr	EGF	Secreted Signaling	KEGG: mmu04012
194	Tex	Melanocyte	Areg	Egfr	1.97E-05	0	AREG_EGFR	Areg - Egfr	EGF	Secreted Signaling	KEGG: mmu04012
195	Tex	Tex	Areg	Egfr	2.54E-06	0	AREG_EGFR	Areg - Egfr	EGF	Secreted Signaling	KEGG: mmu04012
196	SK	RF	Hbegf	Egfr	0.000362255	0	HBEGF_EGFR	Hbegf - Egfr	EGF	Secreted Signaling	KEGG: mmu04012
197	BK	RF	Hbegf	Egfr	0.000423179	0	HBEGF_EGFR	Hbegf - Egfr	EGF	Secreted Signaling	KEGG: mmu04012
198	vSMC	RF	Hbegf	Egfr	5.03E-05	0	HBEGF_EGFR	Hbegf - Egfr	EGF	Secreted Signaling	KEGG: mmu04012
199	Prolifer. K	RF	Hbegf	Egfr	9.24E-05	0	HBEGF_EGFR	Hbegf - Egfr	EGF	Secreted Signaling	KEGG: mmu04012
200	EC	RF	Hbegf	Egfr	6.39E-05	0	HBEGF_EGFR	Hbegf - Egfr	EGF	Secreted Signaling	KEGG: mmu04012
201	SK	SK	Hbegf	Egfr	1.97E-05	0	HBEGF_EGFR	Hbegf - Egfr	EGF	Secreted Signaling	KEGG: mmu04012
202	BK	SK	Hbegf	Egfr	2.30E-05	0	HBEGF_EGFR	Hbegf - Egfr	EGF	Secreted Signaling	KEGG: mmu04012
203	vSMC	SK	Hbegf	Egfr	2.74E-06	0	HBEGF_EGFR	Hbegf - Egfr	EGF	Secreted Signaling	KEGG: mmu04012
204	Prolifer. K	SK	Hbegf	Egfr	5.02E-06	0.01	HBEGF_EGFR	Hbegf - Egfr	EGF	Secreted Signaling	KEGG: mmu04012
205	EC	SK	Hbegf	Egfr	3.47E-06	0	HBEGF_EGFR	Hbegf - Egfr	EGF	Secreted Signaling	KEGG: mmu04012
206	SK	BK	Hbegf	Egfr	1.44E-05	0	HBEGF_EGFR	Hbegf - Egfr	EGF	Secreted Signaling	KEGG: mmu04012
207	BK	BK	Hbegf	Egfr	1.68E-05	0	HBEGF_EGFR	Hbegf - Egfr	EGF	Secreted Signaling	KEGG: mmu04012
208	vSMC	BK	Hbegf	Egfr	2.00E-06	0	HBEGF_EGFR	Hbegf - Egfr	EGF	Secreted Signaling	KEGG: mmu04012
209	Prolifer. K	BK	Hbegf	Egfr	3.68E-06	0.01	HBEGF_EGFR	Hbegf - Egfr	EGF	Secreted Signaling	KEGG: mmu04012
210	EC	BK	Hbegf	Egfr	2.54E-06	0	HBEGF_EGFR	Hbegf - Egfr	EGF	Secreted Signaling	KEGG: mmu04012
211	SK	HFK-I	Hbegf	Egfr	1.23E-05	0	HBEGF_EGFR	Hbegf - Egfr	EGF	Secreted Signaling	KEGG: mmu04012
212	BK	HFK-I	Hbegf	Egfr	1.44E-05	0	HBEGF_EGFR	Hbegf - Egfr	EGF	Secreted Signaling	KEGG: mmu04012
213	vSMC	HFK-I	Hbegf	Egfr	1.71E-06	0	HBEGF_EGFR	Hbegf - Egfr	EGF	Secreted Signaling	KEGG: mmu04012
214	Prolifer. K	HFK-I	Hbegf	Egfr	3.14E-06	0.01	HBEGF_EGFR	Hbegf - Egfr	EGF	Secreted Signaling	KEGG: mmu04012
215	EC	HFK-I	Hbegf	Egfr	2.17E-06	0	HBEGF_EGFR	Hbegf - Egfr	EGF	Secreted Signaling	KEGG: mmu04012
216	SK	PF	Hbegf	Egfr	0.005138822	0	HBEGF_EGFR	Hbegf - Egfr	EGF	Secreted Signaling	KEGG: mmu04012
217	BK	PF	Hbegf	Egfr	0.005998245	0	HBEGF_EGFR	Hbegf - Egfr	EGF	Secreted Signaling	KEGG: mmu04012
218	vSMC	PF	Hbegf	Egfr	0.000717014	0	HBEGF_EGFR	Hbegf - Egfr	EGF	Secreted Signaling	KEGG: mmu04012
219	Prolifer. K	PF	Hbegf	Egfr	0.001315442	0	HBEGF_EGFR	Hbegf - Egfr	EGF	Secreted Signaling	KEGG: mmu04012
220	EC	PF	Hbegf	Egfr	0.000909878	0	HBEGF_EGFR	Hbegf - Egfr	EGF	Secreted Signaling	KEGG: mmu04012
221	SK	Classical Mo	Hbegf	Egfr	8.57E-05	0	HBEGF_EGFR	Hbegf - Egfr	EGF	Secreted Signaling	KEGG: mmu04012
222	BK	Classical Mo	Hbegf	Egfr	0.000100167	0	HBEGF_EGFR	Hbegf - Egfr	EGF	Secreted Signaling	KEGG: mmu04012
223	vSMC	Classical Mo	Hbegf	Egfr	1.19E-05	0	HBEGF_EGFR	Hbegf - Egfr	EGF	Secreted Signaling	KEGG: mmu04012
224	Prolifer. K	Classical Mo	Hbegf	Egfr	2.19E-05	0	HBEGF_EGFR	Hbegf - Egfr	EGF	Secreted Signaling	KEGG: mmu04012
225	EC	Classical Mo	Hbegf	Egfr	1.51E-05	0	HBEGF_EGFR	Hbegf - Egfr	EGF	Secreted Signaling	KEGG: mmu04012
226	SK	M1 Mac	Hbegf	Egfr	2.82E-05	0	HBEGF_EGFR	Hbegf - Egfr	EGF	Secreted Signaling	KEGG: mmu04012
227	BK	M1 Mac	Hbegf	Egfr	3.29E-05	0	HBEGF_EGFR	Hbegf - Egfr	EGF	Secreted Signaling	KEGG: mmu04012
228	vSMC	M1 Mac	Hbegf	Egfr	3.92E-06	0	HBEGF_EGFR	Hbegf - Egfr	EGF	Secreted Signaling	KEGG: mmu04012
229	Prolifer. K	M1 Mac	Hbegf	Egfr	7.19E-06	0.01	HBEGF_EGFR	Hbegf - Egfr	EGF	Secreted Signaling	KEGG: mmu04012
230	EC	M1 Mac	Hbegf	Egfr	4.97E-06	0	HBEGF_EGFR	Hbegf - Egfr	EGF	Secreted Signaling	KEGG: mmu04012
231	SK	HFK-II	Hbegf	Egfr	2.42E-05	0	HBEGF_EGFR	Hbegf - Egfr	EGF	Secreted Signaling	KEGG: mmu04012
232	BK	HFK-II	Hbegf	Egfr	2.83E-05	0	HBEGF_EGFR	Hbegf - Egfr	EGF	Secreted Signaling	KEGG: mmu04012
233	vSMC	HFK-II	Hbegf	Egfr	3.36E-06	0	HBEGF_EGFR	Hbegf - Egfr	EGF	Secreted Signaling	KEGG: mmu04012
234	Prolifer. K	HFK-II	Hbegf	Egfr	6.17E-06	0.01	HBEGF_EGFR	Hbegf - Egfr	EGF	Secreted Signaling	KEGG: mmu04012
235	EC	HFK-II	Hbegf	Egfr	4.26E-06	0	HBEGF_EGFR	Hbegf - Egfr	EGF	Secreted Signaling	KEGG: mmu04012
236	SK	PVF	Hbegf	Egfr	0.00040602	0	HBEGF_EGFR	Hbegf - Egfr	EGF	Secreted Signaling	KEGG: mmu04012
237	BK	PVF	Hbegf	Egfr	0.0004743	0	HBEGF_EGFR	Hbegf - Egfr	EGF	Secreted Signaling	KEGG: mmu04012
238	vSMC	PVF	Hbegf	Egfr	5.64E-05	0	HBEGF_EGFR	Hbegf - Egfr	EGF	Secreted Signaling	KEGG: mmu04012
239	Prolifer. K	PVF	Hbegf	Egfr	0.000103567	0	HBEGF_EGFR	Hbegf - Egfr	EGF	Secreted Signaling	KEGG: mmu04012
240	EC	PVF	Hbegf	Egfr	7.16E-05	0	HBEGF_EGFR	Hbegf - Egfr	EGF	Secreted Signaling	KEGG: mmu04012
241	SK	CTL	Hbegf	Egfr	1.85E-06	0	HBEGF_EGFR	Hbegf - Egfr	EGF	Secreted Signaling	KEGG: mmu04012
242	BK	CTL	Hbegf	Egfr	2.16E-06	0	HBEGF_EGFR	Hbegf - Egfr	EGF	Secreted Signaling	KEGG: mmu04012
243	vSMC	CTL	Hbegf	Egfr	2.57E-07	0	HBEGF_EGFR	Hbegf - Egfr	EGF	Secreted Signaling	KEGG: mmu04012
244	Prolifer. K	CTL	Hbegf	Egfr	4.71E-07	0.01	HBEGF_EGFR	Hbegf - Egfr	EGF	Secreted Signaling	KEGG: mmu04012
245	EC	CTL	Hbegf	Egfr	3.26E-07	0	HBEGF_EGFR	Hbegf - Egfr	EGF	Secreted Signaling	KEGG: mmu04012
246	SK	vSMC	Hbegf	Egfr	0.00058036	0	HBEGF_EGFR	Hbegf - Egfr	EGF	Secreted Signaling	KEGG: mmu04012
247	BK	vSMC	Hbegf	Egfr	0.00067794	0	HBEGF_EGFR	Hbegf - Egfr	EGF	Secreted Signaling	KEGG: mmu04012
248	vSMC	vSMC	Hbegf	Egfr	8.07E-05	0	HBEGF_EGFR	Hbegf - Egfr	EGF	Secreted Signaling	KEGG: mmu04012
249	Prolifer. K	vSMC	Hbegf	Egfr	0.000148057	0	HBEGF_EGFR	Hbegf - Egfr	EGF	Secreted Signaling	KEGG: mmu04012
250	EC	vSMC	Hbegf	Egfr	0.000102372	0	HBEGF_EGFR	Hbegf - Egfr	EGF	Secreted Signaling	KEGG: mmu04012
251	SK	HFK-III	Hbegf	Egfr	2.30E-05	0	HBEGF_EGFR	Hbegf - Egfr	EGF	Secreted Signaling	KEGG: mmu04012
252	BK	HFK-III	Hbegf	Egfr	2.69E-05	0	HBEGF_EGFR	Hbegf - Egfr	EGF	Secreted Signaling	KEGG: mmu04012
253	vSMC	HFK-III	Hbegf	Egfr	3.19E-06	0	HBEGF_EGFR	Hbegf - Egfr	EGF	Secreted Signaling	KEGG: mmu04012
254	Prolifer. K	HFK-III	Hbegf	Egfr	5.86E-06	0.01	HBEGF_EGFR	Hbegf - Egfr	EGF	Secreted Signaling	KEGG: mmu04012
255	EC	HFK-III	Hbegf	Egfr	4.05E-06	0	HBEGF_EGFR	Hbegf - Egfr	EGF	Secreted Signaling	KEGG: mmu04012
256	SK	SBK	Hbegf	Egfr	1.37E-05	0	HBEGF_EGFR	Hbegf - Egfr	EGF	Secreted Signaling	KEGG: mmu04012
257	BK	SBK	Hbegf	Egfr	1.60E-05	0	HBEGF_EGFR	Hbegf - Egfr	EGF	Secreted Signaling	KEGG: mmu04012
258	vSMC	SBK	Hbegf	Egfr	1.90E-06	0	HBEGF_EGFR	Hbegf - Egfr	EGF	Secreted Signaling	KEGG: mmu04012
259	Prolifer. K	SBK	Hbegf	Egfr	3.48E-06	0.01	HBEGF_EGFR	Hbegf - Egfr	EGF	Secreted Signaling	KEGG: mmu04012
260	EC	SBK	Hbegf	Egfr	2.41E-06	0	HBEGF_EGFR	Hbegf - Egfr	EGF	Secreted Signaling	KEGG: mmu04012
261	SK	Prolifer. K	Hbegf	Egfr	9.87E-05	0	HBEGF_EGFR	Hbegf - Egfr	EGF	Secreted Signaling	KEGG: mmu04012
262	BK	Prolifer. K	Hbegf	Egfr	0.000115344	0	HBEGF_EGFR	Hbegf - Egfr	EGF	Secreted Signaling	KEGG: mmu04012
263	vSMC	Prolifer. K	Hbegf	Egfr	1.37E-05	0	HBEGF_EGFR	Hbegf - Egfr	EGF	Secreted Signaling	KEGG: mmu04012
264	Prolifer. K	Prolifer. K	Hbegf	Egfr	2.52E-05	0	HBEGF_EGFR	Hbegf - Egfr	EGF	Secreted Signaling	KEGG: mmu04012
265	EC	Prolifer. K	Hbegf	Egfr	1.74E-05	0	HBEGF_EGFR	Hbegf - Egfr	EGF	Secreted Signaling	KEGG: mmu04012
266	SK	Neutrophil	Hbegf	Egfr	3.93E-05	0	HBEGF_EGFR	Hbegf - Egfr	EGF	Secreted Signaling	KEGG: mmu04012
267	BK	Neutrophil	Hbegf	Egfr	4.60E-05	0	HBEGF_EGFR	Hbegf - Egfr	EGF	Secreted Signaling	KEGG: mmu04012
268	vSMC	Neutrophil	Hbegf	Egfr	5.47E-06	0	HBEGF_EGFR	Hbegf - Egfr	EGF	Secreted Signaling	KEGG: mmu04012
269	Prolifer. K	Neutrophil	Hbegf	Egfr	1.00E-05	0.01	HBEGF_EGFR	Hbegf - Egfr	EGF	Secreted Signaling	KEGG: mmu04012
270	EC	Neutrophil	Hbegf	Egfr	6.94E-06	0	HBEGF_EGFR	Hbegf - Egfr	EGF	Secreted Signaling	KEGG: mmu04012
271	SK	GLK	Hbegf	Egfr	0.002003647	0	HBEGF_EGFR	Hbegf - Egfr	EGF	Secreted Signaling	KEGG: mmu04012
272	BK	GLK	Hbegf	Egfr	0.002339972	0	HBEGF_EGFR	Hbegf - Egfr	EGF	Secreted Signaling	KEGG: mmu04012
273	vSMC	GLK	Hbegf	Egfr	0.00027881	0	HBEGF_EGFR	Hbegf - Egfr	EGF	Secreted Signaling	KEGG: mmu04012
274	Prolifer. K	GLK	Hbegf	Egfr	0.000511696	0	HBEGF_EGFR	Hbegf - Egfr	EGF	Secreted Signaling	KEGG: mmu04012
275	EC	GLK	Hbegf	Egfr	0.000353847	0	HBEGF_EGFR	Hbegf - Egfr	EGF	Secreted Signaling	KEGG: mmu04012
276	SK	EC	Hbegf	Egfr	2.53E-05	0	HBEGF_EGFR	Hbegf - Egfr	EGF	Secreted Signaling	KEGG: mmu04012
277	BK	EC	Hbegf	Egfr	2.95E-05	0	HBEGF_EGFR	Hbegf - Egfr	EGF	Secreted Signaling	KEGG: mmu04012
278	vSMC	EC	Hbegf	Egfr	3.51E-06	0	HBEGF_EGFR	Hbegf - Egfr	EGF	Secreted Signaling	KEGG: mmu04012
279	Prolifer. K	EC	Hbegf	Egfr	6.44E-06	0.01	HBEGF_EGFR	Hbegf - Egfr	EGF	Secreted Signaling	KEGG: mmu04012
280	EC	EC	Hbegf	Egfr	4.45E-06	0	HBEGF_EGFR	Hbegf - Egfr	EGF	Secreted Signaling	KEGG: mmu04012
281	SK	SMC	Hbegf	Egfr	1.53E-06	0	HBEGF_EGFR	Hbegf - Egfr	EGF	Secreted Signaling	KEGG: mmu04012
282	BK	SMC	Hbegf	Egfr	1.79E-06	0	HBEGF_EGFR	Hbegf - Egfr	EGF	Secreted Signaling	KEGG: mmu04012
283	vSMC	SMC	Hbegf	Egfr	2.13E-07	0	HBEGF_EGFR	Hbegf - Egfr	EGF	Secreted Signaling	KEGG: mmu04012
284	Prolifer. K	SMC	Hbegf	Egfr	3.91E-07	0.01	HBEGF_EGFR	Hbegf - Egfr	EGF	Secreted Signaling	KEGG: mmu04012
285	EC	SMC	Hbegf	Egfr	2.70E-07	0	HBEGF_EGFR	Hbegf - Egfr	EGF	Secreted Signaling	KEGG: mmu04012
286	SK	LC	Hbegf	Egfr	0.000122321	0	HBEGF_EGFR	Hbegf - Egfr	EGF	Secreted Signaling	KEGG: mmu04012
287	BK	LC	Hbegf	Egfr	0.000142899	0	HBEGF_EGFR	Hbegf - Egfr	EGF	Secreted Signaling	KEGG: mmu04012
288	vSMC	LC	Hbegf	Egfr	1.70E-05	0	HBEGF_EGFR	Hbegf - Egfr	EGF	Secreted Signaling	KEGG: mmu04012
289	Prolifer. K	LC	Hbegf	Egfr	3.12E-05	0	HBEGF_EGFR	Hbegf - Egfr	EGF	Secreted Signaling	KEGG: mmu04012
290	EC	LC	Hbegf	Egfr	2.16E-05	0	HBEGF_EGFR	Hbegf - Egfr	EGF	Secreted Signaling	KEGG: mmu04012
291	SK	Melanocyte	Hbegf	Egfr	3.58E-05	0	HBEGF_EGFR	Hbegf - Egfr	EGF	Secreted Signaling	KEGG: mmu04012
292	BK	Melanocyte	Hbegf	Egfr	4.18E-05	0	HBEGF_EGFR	Hbegf - Egfr	EGF	Secreted Signaling	KEGG: mmu04012
293	vSMC	Melanocyte	Hbegf	Egfr	4.97E-06	0	HBEGF_EGFR	Hbegf - Egfr	EGF	Secreted Signaling	KEGG: mmu04012
294	Prolifer. K	Melanocyte	Hbegf	Egfr	9.13E-06	0.01	HBEGF_EGFR	Hbegf - Egfr	EGF	Secreted Signaling	KEGG: mmu04012
295	EC	Melanocyte	Hbegf	Egfr	6.31E-06	0	HBEGF_EGFR	Hbegf - Egfr	EGF	Secreted Signaling	KEGG: mmu04012
296	SK	Tex	Hbegf	Egfr	4.61E-06	0	HBEGF_EGFR	Hbegf - Egfr	EGF	Secreted Signaling	KEGG: mmu04012
297	BK	Tex	Hbegf	Egfr	5.39E-06	0	HBEGF_EGFR	Hbegf - Egfr	EGF	Secreted Signaling	KEGG: mmu04012
298	vSMC	Tex	Hbegf	Egfr	6.41E-07	0	HBEGF_EGFR	Hbegf - Egfr	EGF	Secreted Signaling	KEGG: mmu04012
299	Prolifer. K	Tex	Hbegf	Egfr	1.18E-06	0.01	HBEGF_EGFR	Hbegf - Egfr	EGF	Secreted Signaling	KEGG: mmu04012
300	EC	Tex	Hbegf	Egfr	8.13E-07	0	HBEGF_EGFR	Hbegf - Egfr	EGF	Secreted Signaling	KEGG: mmu04012
301	RF	RF	Fgf7	Fgfr1	0.001323965	0	FGF7_FGFR1	Fgf7 - Fgfr1	FGF	Secreted Signaling	PMC: 4393358
302	PF	RF	Fgf7	Fgfr1	0.001559304	0	FGF7_FGFR1	Fgf7 - Fgfr1	FGF	Secreted Signaling	PMC: 4393358
303	PVF	RF	Fgf7	Fgfr1	0.001835398	0	FGF7_FGFR1	Fgf7 - Fgfr1	FGF	Secreted Signaling	PMC: 4393358
304	RF	PF	Fgf7	Fgfr1	0.004307161	0	FGF7_FGFR1	Fgf7 - Fgfr1	FGF	Secreted Signaling	PMC: 4393358
305	PF	PF	Fgf7	Fgfr1	0.005070077	0	FGF7_FGFR1	Fgf7 - Fgfr1	FGF	Secreted Signaling	PMC: 4393358
306	PVF	PF	Fgf7	Fgfr1	0.005964084	0	FGF7_FGFR1	Fgf7 - Fgfr1	FGF	Secreted Signaling	PMC: 4393358
307	RF	PVF	Fgf7	Fgfr1	0.00160721	0	FGF7_FGFR1	Fgf7 - Fgfr1	FGF	Secreted Signaling	PMC: 4393358
308	PF	PVF	Fgf7	Fgfr1	0.0018928	0	FGF7_FGFR1	Fgf7 - Fgfr1	FGF	Secreted Signaling	PMC: 4393358
309	PVF	PVF	Fgf7	Fgfr1	0.002227813	0	FGF7_FGFR1	Fgf7 - Fgfr1	FGF	Secreted Signaling	PMC: 4393358
310	RF	HFK-III	Fgf7	Fgfr1	0.00278257	0	FGF7_FGFR1	Fgf7 - Fgfr1	FGF	Secreted Signaling	PMC: 4393358
311	PF	HFK-III	Fgf7	Fgfr1	0.003276328	0	FGF7_FGFR1	Fgf7 - Fgfr1	FGF	Secreted Signaling	PMC: 4393358
312	PVF	HFK-III	Fgf7	Fgfr1	0.003855269	0	FGF7_FGFR1	Fgf7 - Fgfr1	FGF	Secreted Signaling	PMC: 4393358
313	RF	Melanocyte	Fgf7	Fgfr1	0.003352853	0	FGF7_FGFR1	Fgf7 - Fgfr1	FGF	Secreted Signaling	PMC: 4393358
314	PF	Melanocyte	Fgf7	Fgfr1	0.003947406	0	FGF7_FGFR1	Fgf7 - Fgfr1	FGF	Secreted Signaling	PMC: 4393358
315	PVF	Melanocyte	Fgf7	Fgfr1	0.004644377	0	FGF7_FGFR1	Fgf7 - Fgfr1	FGF	Secreted Signaling	PMC: 4393358
316	RF	RF	Fgf7	Fgfr2	8.78E-05	0	FGF7_FGFR2	Fgf7 - Fgfr2	FGF	Secreted Signaling	PMC: 4393358
317	PF	RF	Fgf7	Fgfr2	0.000103476	0	FGF7_FGFR2	Fgf7 - Fgfr2	FGF	Secreted Signaling	PMC: 4393358
318	PVF	RF	Fgf7	Fgfr2	0.000121829	0	FGF7_FGFR2	Fgf7 - Fgfr2	FGF	Secreted Signaling	PMC: 4393358
319	RF	SK	Fgf7	Fgfr2	2.53E-05	0	FGF7_FGFR2	Fgf7 - Fgfr2	FGF	Secreted Signaling	PMC: 4393358
320	PF	SK	Fgf7	Fgfr2	2.98E-05	0	FGF7_FGFR2	Fgf7 - Fgfr2	FGF	Secreted Signaling	PMC: 4393358
321	PVF	SK	Fgf7	Fgfr2	3.51E-05	0	FGF7_FGFR2	Fgf7 - Fgfr2	FGF	Secreted Signaling	PMC: 4393358
322	RF	BK	Fgf7	Fgfr2	0.00081881	0	FGF7_FGFR2	Fgf7 - Fgfr2	FGF	Secreted Signaling	PMC: 4393358
323	PF	BK	Fgf7	Fgfr2	0.000964442	0	FGF7_FGFR2	Fgf7 - Fgfr2	FGF	Secreted Signaling	PMC: 4393358
324	PVF	BK	Fgf7	Fgfr2	0.001135328	0	FGF7_FGFR2	Fgf7 - Fgfr2	FGF	Secreted Signaling	PMC: 4393358
325	RF	HFK-I	Fgf7	Fgfr2	0.000869595	0	FGF7_FGFR2	Fgf7 - Fgfr2	FGF	Secreted Signaling	PMC: 4393358
326	PF	HFK-I	Fgf7	Fgfr2	0.001024251	0	FGF7_FGFR2	Fgf7 - Fgfr2	FGF	Secreted Signaling	PMC: 4393358
327	PVF	HFK-I	Fgf7	Fgfr2	0.001205722	0	FGF7_FGFR2	Fgf7 - Fgfr2	FGF	Secreted Signaling	PMC: 4393358
328	RF	PF	Fgf7	Fgfr2	9.93E-05	0	FGF7_FGFR2	Fgf7 - Fgfr2	FGF	Secreted Signaling	PMC: 4393358
329	PF	PF	Fgf7	Fgfr2	0.000116926	0	FGF7_FGFR2	Fgf7 - Fgfr2	FGF	Secreted Signaling	PMC: 4393358
330	PVF	PF	Fgf7	Fgfr2	0.000137665	0	FGF7_FGFR2	Fgf7 - Fgfr2	FGF	Secreted Signaling	PMC: 4393358
331	RF	Classical Mo	Fgf7	Fgfr2	4.06E-05	0	FGF7_FGFR2	Fgf7 - Fgfr2	FGF	Secreted Signaling	PMC: 4393358
332	PF	Classical Mo	Fgf7	Fgfr2	4.78E-05	0	FGF7_FGFR2	Fgf7 - Fgfr2	FGF	Secreted Signaling	PMC: 4393358
333	PVF	Classical Mo	Fgf7	Fgfr2	5.62E-05	0	FGF7_FGFR2	Fgf7 - Fgfr2	FGF	Secreted Signaling	PMC: 4393358
334	RF	M1 Mac	Fgf7	Fgfr2	1.72E-05	0	FGF7_FGFR2	Fgf7 - Fgfr2	FGF	Secreted Signaling	PMC: 4393358
335	PF	M1 Mac	Fgf7	Fgfr2	2.03E-05	0	FGF7_FGFR2	Fgf7 - Fgfr2	FGF	Secreted Signaling	PMC: 4393358
336	PVF	M1 Mac	Fgf7	Fgfr2	2.39E-05	0	FGF7_FGFR2	Fgf7 - Fgfr2	FGF	Secreted Signaling	PMC: 4393358
337	RF	HFK-II	Fgf7	Fgfr2	3.80E-05	0	FGF7_FGFR2	Fgf7 - Fgfr2	FGF	Secreted Signaling	PMC: 4393358
338	PF	HFK-II	Fgf7	Fgfr2	4.47E-05	0	FGF7_FGFR2	Fgf7 - Fgfr2	FGF	Secreted Signaling	PMC: 4393358
339	PVF	HFK-II	Fgf7	Fgfr2	5.27E-05	0	FGF7_FGFR2	Fgf7 - Fgfr2	FGF	Secreted Signaling	PMC: 4393358
340	RF	PVF	Fgf7	Fgfr2	6.66E-05	0	FGF7_FGFR2	Fgf7 - Fgfr2	FGF	Secreted Signaling	PMC: 4393358
341	PF	PVF	Fgf7	Fgfr2	7.85E-05	0	FGF7_FGFR2	Fgf7 - Fgfr2	FGF	Secreted Signaling	PMC: 4393358
342	PVF	PVF	Fgf7	Fgfr2	9.24E-05	0	FGF7_FGFR2	Fgf7 - Fgfr2	FGF	Secreted Signaling	PMC: 4393358
343	RF	CTL	Fgf7	Fgfr2	6.89E-10	0	FGF7_FGFR2	Fgf7 - Fgfr2	FGF	Secreted Signaling	PMC: 4393358
344	PF	CTL	Fgf7	Fgfr2	8.12E-10	0	FGF7_FGFR2	Fgf7 - Fgfr2	FGF	Secreted Signaling	PMC: 4393358
345	PVF	CTL	Fgf7	Fgfr2	9.56E-10	0	FGF7_FGFR2	Fgf7 - Fgfr2	FGF	Secreted Signaling	PMC: 4393358
346	RF	vSMC	Fgf7	Fgfr2	4.58E-05	0	FGF7_FGFR2	Fgf7 - Fgfr2	FGF	Secreted Signaling	PMC: 4393358
347	PF	vSMC	Fgf7	Fgfr2	5.39E-05	0	FGF7_FGFR2	Fgf7 - Fgfr2	FGF	Secreted Signaling	PMC: 4393358
348	PVF	vSMC	Fgf7	Fgfr2	6.35E-05	0	FGF7_FGFR2	Fgf7 - Fgfr2	FGF	Secreted Signaling	PMC: 4393358
349	RF	HFK-III	Fgf7	Fgfr2	0.000497332	0	FGF7_FGFR2	Fgf7 - Fgfr2	FGF	Secreted Signaling	PMC: 4393358
350	PF	HFK-III	Fgf7	Fgfr2	0.000585821	0	FGF7_FGFR2	Fgf7 - Fgfr2	FGF	Secreted Signaling	PMC: 4393358
351	PVF	HFK-III	Fgf7	Fgfr2	0.000689667	0	FGF7_FGFR2	Fgf7 - Fgfr2	FGF	Secreted Signaling	PMC: 4393358
352	RF	SBK	Fgf7	Fgfr2	5.25E-08	0	FGF7_FGFR2	Fgf7 - Fgfr2	FGF	Secreted Signaling	PMC: 4393358
353	PF	SBK	Fgf7	Fgfr2	6.19E-08	0	FGF7_FGFR2	Fgf7 - Fgfr2	FGF	Secreted Signaling	PMC: 4393358
354	PVF	SBK	Fgf7	Fgfr2	7.28E-08	0	FGF7_FGFR2	Fgf7 - Fgfr2	FGF	Secreted Signaling	PMC: 4393358
355	RF	Prolifer. K	Fgf7	Fgfr2	0.001071821	0	FGF7_FGFR2	Fgf7 - Fgfr2	FGF	Secreted Signaling	PMC: 4393358
356	PF	Prolifer. K	Fgf7	Fgfr2	0.001262396	0	FGF7_FGFR2	Fgf7 - Fgfr2	FGF	Secreted Signaling	PMC: 4393358
357	PVF	Prolifer. K	Fgf7	Fgfr2	0.001485997	0	FGF7_FGFR2	Fgf7 - Fgfr2	FGF	Secreted Signaling	PMC: 4393358
358	RF	Neutrophil	Fgf7	Fgfr2	0.000202188	0	FGF7_FGFR2	Fgf7 - Fgfr2	FGF	Secreted Signaling	PMC: 4393358
359	PF	Neutrophil	Fgf7	Fgfr2	0.000238175	0	FGF7_FGFR2	Fgf7 - Fgfr2	FGF	Secreted Signaling	PMC: 4393358
360	PVF	Neutrophil	Fgf7	Fgfr2	0.000280413	0	FGF7_FGFR2	Fgf7 - Fgfr2	FGF	Secreted Signaling	PMC: 4393358
361	RF	GLK	Fgf7	Fgfr2	0.000530042	0	FGF7_FGFR2	Fgf7 - Fgfr2	FGF	Secreted Signaling	PMC: 4393358
362	PF	GLK	Fgf7	Fgfr2	0.000624346	0	FGF7_FGFR2	Fgf7 - Fgfr2	FGF	Secreted Signaling	PMC: 4393358
363	PVF	GLK	Fgf7	Fgfr2	0.000735016	0	FGF7_FGFR2	Fgf7 - Fgfr2	FGF	Secreted Signaling	PMC: 4393358
364	RF	EC	Fgf7	Fgfr2	8.40E-05	0	FGF7_FGFR2	Fgf7 - Fgfr2	FGF	Secreted Signaling	PMC: 4393358
365	PF	EC	Fgf7	Fgfr2	9.90E-05	0	FGF7_FGFR2	Fgf7 - Fgfr2	FGF	Secreted Signaling	PMC: 4393358
366	PVF	EC	Fgf7	Fgfr2	0.000116564	0	FGF7_FGFR2	Fgf7 - Fgfr2	FGF	Secreted Signaling	PMC: 4393358
367	RF	SMC	Fgf7	Fgfr2	1.02E-10	0	FGF7_FGFR2	Fgf7 - Fgfr2	FGF	Secreted Signaling	PMC: 4393358
368	PF	SMC	Fgf7	Fgfr2	1.20E-10	0	FGF7_FGFR2	Fgf7 - Fgfr2	FGF	Secreted Signaling	PMC: 4393358
369	PVF	SMC	Fgf7	Fgfr2	1.41E-10	0	FGF7_FGFR2	Fgf7 - Fgfr2	FGF	Secreted Signaling	PMC: 4393358
370	RF	LC	Fgf7	Fgfr2	1.54E-06	0	FGF7_FGFR2	Fgf7 - Fgfr2	FGF	Secreted Signaling	PMC: 4393358
371	PF	LC	Fgf7	Fgfr2	1.81E-06	0	FGF7_FGFR2	Fgf7 - Fgfr2	FGF	Secreted Signaling	PMC: 4393358
372	PVF	LC	Fgf7	Fgfr2	2.14E-06	0	FGF7_FGFR2	Fgf7 - Fgfr2	FGF	Secreted Signaling	PMC: 4393358
373	RF	Melanocyte	Fgf7	Fgfr2	6.99E-05	0	FGF7_FGFR2	Fgf7 - Fgfr2	FGF	Secreted Signaling	PMC: 4393358
374	PF	Melanocyte	Fgf7	Fgfr2	8.24E-05	0	FGF7_FGFR2	Fgf7 - Fgfr2	FGF	Secreted Signaling	PMC: 4393358
375	PVF	Melanocyte	Fgf7	Fgfr2	9.70E-05	0	FGF7_FGFR2	Fgf7 - Fgfr2	FGF	Secreted Signaling	PMC: 4393358
376	RF	Tex	Fgf7	Fgfr2	5.96E-10	0	FGF7_FGFR2	Fgf7 - Fgfr2	FGF	Secreted Signaling	PMC: 4393358
377	PF	Tex	Fgf7	Fgfr2	7.02E-10	0	FGF7_FGFR2	Fgf7 - Fgfr2	FGF	Secreted Signaling	PMC: 4393358
378	PVF	Tex	Fgf7	Fgfr2	8.26E-10	0	FGF7_FGFR2	Fgf7 - Fgfr2	FGF	Secreted Signaling	PMC: 4393358
379	HFK-II	RF	Pdgfa	Pdgfra	0.00102812	0	PDGFA_PDGFRA	Pdgfa - Pdgfra	PDGF	Secreted Signaling	PMID: 15207812
380	vSMC	RF	Pdgfa	Pdgfra	0.005972387	0	PDGFA_PDGFRA	Pdgfa - Pdgfra	PDGF	Secreted Signaling	PMID: 15207812
381	HFK-III	RF	Pdgfa	Pdgfra	0.00471526	0	PDGFA_PDGFRA	Pdgfa - Pdgfra	PDGF	Secreted Signaling	PMID: 15207812
382	Prolifer. K	RF	Pdgfa	Pdgfra	0.001077665	0	PDGFA_PDGFRA	Pdgfa - Pdgfra	PDGF	Secreted Signaling	PMID: 15207812
383	Melanocyte	RF	Pdgfa	Pdgfra	0.002261793	0	PDGFA_PDGFRA	Pdgfa - Pdgfra	PDGF	Secreted Signaling	PMID: 15207812
384	HFK-II	PF	Pdgfa	Pdgfra	0.001027374	0	PDGFA_PDGFRA	Pdgfa - Pdgfra	PDGF	Secreted Signaling	PMID: 15207812
385	vSMC	PF	Pdgfa	Pdgfra	0.005977851	0	PDGFA_PDGFRA	Pdgfa - Pdgfra	PDGF	Secreted Signaling	PMID: 15207812
386	HFK-III	PF	Pdgfa	Pdgfra	0.004715204	0	PDGFA_PDGFRA	Pdgfa - Pdgfra	PDGF	Secreted Signaling	PMID: 15207812
387	Prolifer. K	PF	Pdgfa	Pdgfra	0.001076902	0	PDGFA_PDGFRA	Pdgfa - Pdgfra	PDGF	Secreted Signaling	PMID: 15207812
388	Melanocyte	PF	Pdgfa	Pdgfra	0.002261014	0	PDGFA_PDGFRA	Pdgfa - Pdgfra	PDGF	Secreted Signaling	PMID: 15207812
389	HFK-II	PVF	Pdgfa	Pdgfra	0.001274999	0	PDGFA_PDGFRA	Pdgfa - Pdgfra	PDGF	Secreted Signaling	PMID: 15207812
390	vSMC	PVF	Pdgfa	Pdgfra	0.007378965	0	PDGFA_PDGFRA	Pdgfa - Pdgfra	PDGF	Secreted Signaling	PMID: 15207812
391	HFK-III	PVF	Pdgfa	Pdgfra	0.005838024	0	PDGFA_PDGFRA	Pdgfa - Pdgfra	PDGF	Secreted Signaling	PMID: 15207812
392	Prolifer. K	PVF	Pdgfa	Pdgfra	0.001336386	0	PDGFA_PDGFRA	Pdgfa - Pdgfra	PDGF	Secreted Signaling	PMID: 15207812
393	Melanocyte	PVF	Pdgfa	Pdgfra	0.002802474	0	PDGFA_PDGFRA	Pdgfa - Pdgfra	PDGF	Secreted Signaling	PMID: 15207812
394	HFK-II	RF	Pdgfa	Pdgfrb	0.000222706	0	PDGFA_PDGFRB	Pdgfa - Pdgfrb	PDGF	Secreted Signaling	PMID: 15207812
395	vSMC	RF	Pdgfa	Pdgfrb	0.001322735	0	PDGFA_PDGFRB	Pdgfa - Pdgfrb	PDGF	Secreted Signaling	PMID: 15207812
396	HFK-III	RF	Pdgfa	Pdgfrb	0.001031253	0	PDGFA_PDGFRB	Pdgfa - Pdgfrb	PDGF	Secreted Signaling	PMID: 15207812
397	Prolifer. K	RF	Pdgfa	Pdgfrb	0.000233494	0	PDGFA_PDGFRB	Pdgfa - Pdgfrb	PDGF	Secreted Signaling	PMID: 15207812
398	Melanocyte	RF	Pdgfa	Pdgfrb	0.000492453	0	PDGFA_PDGFRB	Pdgfa - Pdgfrb	PDGF	Secreted Signaling	PMID: 15207812
399	HFK-II	SK	Pdgfa	Pdgfrb	2.26E-06	0	PDGFA_PDGFRB	Pdgfa - Pdgfrb	PDGF	Secreted Signaling	PMID: 15207812
400	vSMC	SK	Pdgfa	Pdgfrb	1.35E-05	0	PDGFA_PDGFRB	Pdgfa - Pdgfrb	PDGF	Secreted Signaling	PMID: 15207812
401	HFK-III	SK	Pdgfa	Pdgfrb	1.05E-05	0	PDGFA_PDGFRB	Pdgfa - Pdgfrb	PDGF	Secreted Signaling	PMID: 15207812
402	Prolifer. K	SK	Pdgfa	Pdgfrb	2.37E-06	0	PDGFA_PDGFRB	Pdgfa - Pdgfrb	PDGF	Secreted Signaling	PMID: 15207812
403	Melanocyte	SK	Pdgfa	Pdgfrb	5.00E-06	0	PDGFA_PDGFRB	Pdgfa - Pdgfrb	PDGF	Secreted Signaling	PMID: 15207812
404	HFK-II	BK	Pdgfa	Pdgfrb	1.57E-06	0	PDGFA_PDGFRB	Pdgfa - Pdgfrb	PDGF	Secreted Signaling	PMID: 15207812
405	vSMC	BK	Pdgfa	Pdgfrb	9.37E-06	0	PDGFA_PDGFRB	Pdgfa - Pdgfrb	PDGF	Secreted Signaling	PMID: 15207812
406	HFK-III	BK	Pdgfa	Pdgfrb	7.28E-06	0	PDGFA_PDGFRB	Pdgfa - Pdgfrb	PDGF	Secreted Signaling	PMID: 15207812
407	Prolifer. K	BK	Pdgfa	Pdgfrb	1.64E-06	0	PDGFA_PDGFRB	Pdgfa - Pdgfrb	PDGF	Secreted Signaling	PMID: 15207812
408	Melanocyte	BK	Pdgfa	Pdgfrb	3.47E-06	0	PDGFA_PDGFRB	Pdgfa - Pdgfrb	PDGF	Secreted Signaling	PMID: 15207812
409	HFK-II	HFK-I	Pdgfa	Pdgfrb	1.41E-06	0	PDGFA_PDGFRB	Pdgfa - Pdgfrb	PDGF	Secreted Signaling	PMID: 15207812
410	vSMC	HFK-I	Pdgfa	Pdgfrb	8.46E-06	0	PDGFA_PDGFRB	Pdgfa - Pdgfrb	PDGF	Secreted Signaling	PMID: 15207812
411	HFK-III	HFK-I	Pdgfa	Pdgfrb	6.57E-06	0	PDGFA_PDGFRB	Pdgfa - Pdgfrb	PDGF	Secreted Signaling	PMID: 15207812
412	Prolifer. K	HFK-I	Pdgfa	Pdgfrb	1.48E-06	0	PDGFA_PDGFRB	Pdgfa - Pdgfrb	PDGF	Secreted Signaling	PMID: 15207812
413	Melanocyte	HFK-I	Pdgfa	Pdgfrb	3.13E-06	0	PDGFA_PDGFRB	Pdgfa - Pdgfrb	PDGF	Secreted Signaling	PMID: 15207812
414	HFK-II	PF	Pdgfa	Pdgfrb	0.000173675	0	PDGFA_PDGFRB	Pdgfa - Pdgfrb	PDGF	Secreted Signaling	PMID: 15207812
415	vSMC	PF	Pdgfa	Pdgfrb	0.001033223	0	PDGFA_PDGFRB	Pdgfa - Pdgfrb	PDGF	Secreted Signaling	PMID: 15207812
416	HFK-III	PF	Pdgfa	Pdgfrb	0.000804783	0	PDGFA_PDGFRB	Pdgfa - Pdgfrb	PDGF	Secreted Signaling	PMID: 15207812
417	Prolifer. K	PF	Pdgfa	Pdgfrb	0.000182092	0	PDGFA_PDGFRB	Pdgfa - Pdgfrb	PDGF	Secreted Signaling	PMID: 15207812
418	Melanocyte	PF	Pdgfa	Pdgfrb	0.00038418	0	PDGFA_PDGFRB	Pdgfa - Pdgfrb	PDGF	Secreted Signaling	PMID: 15207812
419	HFK-II	Classical Mo	Pdgfa	Pdgfrb	1.01E-05	0	PDGFA_PDGFRB	Pdgfa - Pdgfrb	PDGF	Secreted Signaling	PMID: 15207812
420	vSMC	Classical Mo	Pdgfa	Pdgfrb	6.01E-05	0	PDGFA_PDGFRB	Pdgfa - Pdgfrb	PDGF	Secreted Signaling	PMID: 15207812
421	HFK-III	Classical Mo	Pdgfa	Pdgfrb	4.67E-05	0	PDGFA_PDGFRB	Pdgfa - Pdgfrb	PDGF	Secreted Signaling	PMID: 15207812
422	Prolifer. K	Classical Mo	Pdgfa	Pdgfrb	1.05E-05	0	PDGFA_PDGFRB	Pdgfa - Pdgfrb	PDGF	Secreted Signaling	PMID: 15207812
423	Melanocyte	Classical Mo	Pdgfa	Pdgfrb	2.23E-05	0	PDGFA_PDGFRB	Pdgfa - Pdgfrb	PDGF	Secreted Signaling	PMID: 15207812
424	HFK-II	M1 Mac	Pdgfa	Pdgfrb	3.21E-06	0	PDGFA_PDGFRB	Pdgfa - Pdgfrb	PDGF	Secreted Signaling	PMID: 15207812
425	vSMC	M1 Mac	Pdgfa	Pdgfrb	1.92E-05	0	PDGFA_PDGFRB	Pdgfa - Pdgfrb	PDGF	Secreted Signaling	PMID: 15207812
426	HFK-III	M1 Mac	Pdgfa	Pdgfrb	1.49E-05	0	PDGFA_PDGFRB	Pdgfa - Pdgfrb	PDGF	Secreted Signaling	PMID: 15207812
427	Prolifer. K	M1 Mac	Pdgfa	Pdgfrb	3.37E-06	0	PDGFA_PDGFRB	Pdgfa - Pdgfrb	PDGF	Secreted Signaling	PMID: 15207812
428	Melanocyte	M1 Mac	Pdgfa	Pdgfrb	7.12E-06	0	PDGFA_PDGFRB	Pdgfa - Pdgfrb	PDGF	Secreted Signaling	PMID: 15207812
429	HFK-II	HFK-II	Pdgfa	Pdgfrb	2.80E-06	0	PDGFA_PDGFRB	Pdgfa - Pdgfrb	PDGF	Secreted Signaling	PMID: 15207812
430	vSMC	HFK-II	Pdgfa	Pdgfrb	1.67E-05	0	PDGFA_PDGFRB	Pdgfa - Pdgfrb	PDGF	Secreted Signaling	PMID: 15207812
431	HFK-III	HFK-II	Pdgfa	Pdgfrb	1.30E-05	0	PDGFA_PDGFRB	Pdgfa - Pdgfrb	PDGF	Secreted Signaling	PMID: 15207812
432	Prolifer. K	HFK-II	Pdgfa	Pdgfrb	2.94E-06	0	PDGFA_PDGFRB	Pdgfa - Pdgfrb	PDGF	Secreted Signaling	PMID: 15207812
433	Melanocyte	HFK-II	Pdgfa	Pdgfrb	6.20E-06	0	PDGFA_PDGFRB	Pdgfa - Pdgfrb	PDGF	Secreted Signaling	PMID: 15207812
434	HFK-II	PVF	Pdgfa	Pdgfrb	0.000703838	0	PDGFA_PDGFRB	Pdgfa - Pdgfrb	PDGF	Secreted Signaling	PMID: 15207812
435	vSMC	PVF	Pdgfa	Pdgfrb	0.004131958	0	PDGFA_PDGFRB	Pdgfa - Pdgfrb	PDGF	Secreted Signaling	PMID: 15207812
436	HFK-III	PVF	Pdgfa	Pdgfrb	0.003242823	0	PDGFA_PDGFRB	Pdgfa - Pdgfrb	PDGF	Secreted Signaling	PMID: 15207812
437	Prolifer. K	PVF	Pdgfa	Pdgfrb	0.000737841	0	PDGFA_PDGFRB	Pdgfa - Pdgfrb	PDGF	Secreted Signaling	PMID: 15207812
438	Melanocyte	PVF	Pdgfa	Pdgfrb	0.001552185	0	PDGFA_PDGFRB	Pdgfa - Pdgfrb	PDGF	Secreted Signaling	PMID: 15207812
439	HFK-II	CTL	Pdgfa	Pdgfrb	2.05E-07	0	PDGFA_PDGFRB	Pdgfa - Pdgfrb	PDGF	Secreted Signaling	PMID: 15207812
440	vSMC	CTL	Pdgfa	Pdgfrb	1.22E-06	0	PDGFA_PDGFRB	Pdgfa - Pdgfrb	PDGF	Secreted Signaling	PMID: 15207812
441	HFK-III	CTL	Pdgfa	Pdgfrb	9.51E-07	0	PDGFA_PDGFRB	Pdgfa - Pdgfrb	PDGF	Secreted Signaling	PMID: 15207812
442	Prolifer. K	CTL	Pdgfa	Pdgfrb	2.15E-07	0	PDGFA_PDGFRB	Pdgfa - Pdgfrb	PDGF	Secreted Signaling	PMID: 15207812
443	Melanocyte	CTL	Pdgfa	Pdgfrb	4.53E-07	0	PDGFA_PDGFRB	Pdgfa - Pdgfrb	PDGF	Secreted Signaling	PMID: 15207812
444	HFK-II	vSMC	Pdgfa	Pdgfrb	0.001025903	0	PDGFA_PDGFRB	Pdgfa - Pdgfrb	PDGF	Secreted Signaling	PMID: 15207812
445	vSMC	vSMC	Pdgfa	Pdgfrb	0.005976495	0	PDGFA_PDGFRB	Pdgfa - Pdgfrb	PDGF	Secreted Signaling	PMID: 15207812
446	HFK-III	vSMC	Pdgfa	Pdgfrb	0.004710925	0	PDGFA_PDGFRB	Pdgfa - Pdgfrb	PDGF	Secreted Signaling	PMID: 15207812
447	Prolifer. K	vSMC	Pdgfa	Pdgfrb	0.001075375	0	PDGFA_PDGFRB	Pdgfa - Pdgfrb	PDGF	Secreted Signaling	PMID: 15207812
448	Melanocyte	vSMC	Pdgfa	Pdgfrb	0.00225841	0	PDGFA_PDGFRB	Pdgfa - Pdgfrb	PDGF	Secreted Signaling	PMID: 15207812
449	HFK-II	HFK-III	Pdgfa	Pdgfrb	2.46E-06	0	PDGFA_PDGFRB	Pdgfa - Pdgfrb	PDGF	Secreted Signaling	PMID: 15207812
450	vSMC	HFK-III	Pdgfa	Pdgfrb	1.47E-05	0	PDGFA_PDGFRB	Pdgfa - Pdgfrb	PDGF	Secreted Signaling	PMID: 15207812
451	HFK-III	HFK-III	Pdgfa	Pdgfrb	1.14E-05	0	PDGFA_PDGFRB	Pdgfa - Pdgfrb	PDGF	Secreted Signaling	PMID: 15207812
452	Prolifer. K	HFK-III	Pdgfa	Pdgfrb	2.58E-06	0	PDGFA_PDGFRB	Pdgfa - Pdgfrb	PDGF	Secreted Signaling	PMID: 15207812
453	Melanocyte	HFK-III	Pdgfa	Pdgfrb	5.45E-06	0	PDGFA_PDGFRB	Pdgfa - Pdgfrb	PDGF	Secreted Signaling	PMID: 15207812
454	HFK-II	SBK	Pdgfa	Pdgfrb	1.62E-06	0	PDGFA_PDGFRB	Pdgfa - Pdgfrb	PDGF	Secreted Signaling	PMID: 15207812
455	vSMC	SBK	Pdgfa	Pdgfrb	9.65E-06	0	PDGFA_PDGFRB	Pdgfa - Pdgfrb	PDGF	Secreted Signaling	PMID: 15207812
456	HFK-III	SBK	Pdgfa	Pdgfrb	7.50E-06	0	PDGFA_PDGFRB	Pdgfa - Pdgfrb	PDGF	Secreted Signaling	PMID: 15207812
457	Prolifer. K	SBK	Pdgfa	Pdgfrb	1.69E-06	0	PDGFA_PDGFRB	Pdgfa - Pdgfrb	PDGF	Secreted Signaling	PMID: 15207812
458	Melanocyte	SBK	Pdgfa	Pdgfrb	3.58E-06	0	PDGFA_PDGFRB	Pdgfa - Pdgfrb	PDGF	Secreted Signaling	PMID: 15207812
459	HFK-II	Prolifer. K	Pdgfa	Pdgfrb	4.89E-06	0	PDGFA_PDGFRB	Pdgfa - Pdgfrb	PDGF	Secreted Signaling	PMID: 15207812
460	vSMC	Prolifer. K	Pdgfa	Pdgfrb	2.92E-05	0	PDGFA_PDGFRB	Pdgfa - Pdgfrb	PDGF	Secreted Signaling	PMID: 15207812
461	HFK-III	Prolifer. K	Pdgfa	Pdgfrb	2.27E-05	0	PDGFA_PDGFRB	Pdgfa - Pdgfrb	PDGF	Secreted Signaling	PMID: 15207812
462	Prolifer. K	Prolifer. K	Pdgfa	Pdgfrb	5.12E-06	0	PDGFA_PDGFRB	Pdgfa - Pdgfrb	PDGF	Secreted Signaling	PMID: 15207812
463	Melanocyte	Prolifer. K	Pdgfa	Pdgfrb	1.08E-05	0	PDGFA_PDGFRB	Pdgfa - Pdgfrb	PDGF	Secreted Signaling	PMID: 15207812
464	HFK-II	Neutrophil	Pdgfa	Pdgfrb	4.34E-06	0	PDGFA_PDGFRB	Pdgfa - Pdgfrb	PDGF	Secreted Signaling	PMID: 15207812
465	vSMC	Neutrophil	Pdgfa	Pdgfrb	2.59E-05	0	PDGFA_PDGFRB	Pdgfa - Pdgfrb	PDGF	Secreted Signaling	PMID: 15207812
466	HFK-III	Neutrophil	Pdgfa	Pdgfrb	2.01E-05	0	PDGFA_PDGFRB	Pdgfa - Pdgfrb	PDGF	Secreted Signaling	PMID: 15207812
467	Prolifer. K	Neutrophil	Pdgfa	Pdgfrb	4.55E-06	0	PDGFA_PDGFRB	Pdgfa - Pdgfrb	PDGF	Secreted Signaling	PMID: 15207812
468	Melanocyte	Neutrophil	Pdgfa	Pdgfrb	9.61E-06	0	PDGFA_PDGFRB	Pdgfa - Pdgfrb	PDGF	Secreted Signaling	PMID: 15207812
469	HFK-II	GLK	Pdgfa	Pdgfrb	1.07E-05	0	PDGFA_PDGFRB	Pdgfa - Pdgfrb	PDGF	Secreted Signaling	PMID: 15207812
470	vSMC	GLK	Pdgfa	Pdgfrb	6.41E-05	0	PDGFA_PDGFRB	Pdgfa - Pdgfrb	PDGF	Secreted Signaling	PMID: 15207812
471	HFK-III	GLK	Pdgfa	Pdgfrb	4.98E-05	0	PDGFA_PDGFRB	Pdgfa - Pdgfrb	PDGF	Secreted Signaling	PMID: 15207812
472	Prolifer. K	GLK	Pdgfa	Pdgfrb	1.13E-05	0	PDGFA_PDGFRB	Pdgfa - Pdgfrb	PDGF	Secreted Signaling	PMID: 15207812
473	Melanocyte	GLK	Pdgfa	Pdgfrb	2.38E-05	0	PDGFA_PDGFRB	Pdgfa - Pdgfrb	PDGF	Secreted Signaling	PMID: 15207812
474	HFK-II	EC	Pdgfa	Pdgfrb	1.94E-06	0	PDGFA_PDGFRB	Pdgfa - Pdgfrb	PDGF	Secreted Signaling	PMID: 15207812
475	vSMC	EC	Pdgfa	Pdgfrb	1.16E-05	0	PDGFA_PDGFRB	Pdgfa - Pdgfrb	PDGF	Secreted Signaling	PMID: 15207812
476	HFK-III	EC	Pdgfa	Pdgfrb	9.01E-06	0	PDGFA_PDGFRB	Pdgfa - Pdgfrb	PDGF	Secreted Signaling	PMID: 15207812
477	Prolifer. K	EC	Pdgfa	Pdgfrb	2.03E-06	0	PDGFA_PDGFRB	Pdgfa - Pdgfrb	PDGF	Secreted Signaling	PMID: 15207812
478	Melanocyte	EC	Pdgfa	Pdgfrb	4.30E-06	0	PDGFA_PDGFRB	Pdgfa - Pdgfrb	PDGF	Secreted Signaling	PMID: 15207812
479	HFK-II	SMC	Pdgfa	Pdgfrb	1.76E-07	0	PDGFA_PDGFRB	Pdgfa - Pdgfrb	PDGF	Secreted Signaling	PMID: 15207812
480	vSMC	SMC	Pdgfa	Pdgfrb	1.05E-06	0	PDGFA_PDGFRB	Pdgfa - Pdgfrb	PDGF	Secreted Signaling	PMID: 15207812
481	HFK-III	SMC	Pdgfa	Pdgfrb	8.15E-07	0	PDGFA_PDGFRB	Pdgfa - Pdgfrb	PDGF	Secreted Signaling	PMID: 15207812
482	Prolifer. K	SMC	Pdgfa	Pdgfrb	1.84E-07	0	PDGFA_PDGFRB	Pdgfa - Pdgfrb	PDGF	Secreted Signaling	PMID: 15207812
483	Melanocyte	SMC	Pdgfa	Pdgfrb	3.89E-07	0	PDGFA_PDGFRB	Pdgfa - Pdgfrb	PDGF	Secreted Signaling	PMID: 15207812
484	HFK-II	LC	Pdgfa	Pdgfrb	1.43E-05	0	PDGFA_PDGFRB	Pdgfa - Pdgfrb	PDGF	Secreted Signaling	PMID: 15207812
485	vSMC	LC	Pdgfa	Pdgfrb	8.53E-05	0	PDGFA_PDGFRB	Pdgfa - Pdgfrb	PDGF	Secreted Signaling	PMID: 15207812
486	HFK-III	LC	Pdgfa	Pdgfrb	6.63E-05	0	PDGFA_PDGFRB	Pdgfa - Pdgfrb	PDGF	Secreted Signaling	PMID: 15207812
487	Prolifer. K	LC	Pdgfa	Pdgfrb	1.50E-05	0	PDGFA_PDGFRB	Pdgfa - Pdgfrb	PDGF	Secreted Signaling	PMID: 15207812
488	Melanocyte	LC	Pdgfa	Pdgfrb	3.16E-05	0	PDGFA_PDGFRB	Pdgfa - Pdgfrb	PDGF	Secreted Signaling	PMID: 15207812
489	HFK-II	Melanocyte	Pdgfa	Pdgfrb	2.92E-06	0	PDGFA_PDGFRB	Pdgfa - Pdgfrb	PDGF	Secreted Signaling	PMID: 15207812
490	vSMC	Melanocyte	Pdgfa	Pdgfrb	1.75E-05	0	PDGFA_PDGFRB	Pdgfa - Pdgfrb	PDGF	Secreted Signaling	PMID: 15207812
491	HFK-III	Melanocyte	Pdgfa	Pdgfrb	1.36E-05	0	PDGFA_PDGFRB	Pdgfa - Pdgfrb	PDGF	Secreted Signaling	PMID: 15207812
492	Prolifer. K	Melanocyte	Pdgfa	Pdgfrb	3.07E-06	0	PDGFA_PDGFRB	Pdgfa - Pdgfrb	PDGF	Secreted Signaling	PMID: 15207812
493	Melanocyte	Melanocyte	Pdgfa	Pdgfrb	6.48E-06	0	PDGFA_PDGFRB	Pdgfa - Pdgfrb	PDGF	Secreted Signaling	PMID: 15207812
494	HFK-II	Tex	Pdgfa	Pdgfrb	5.14E-07	0	PDGFA_PDGFRB	Pdgfa - Pdgfrb	PDGF	Secreted Signaling	PMID: 15207812
495	vSMC	Tex	Pdgfa	Pdgfrb	3.07E-06	0	PDGFA_PDGFRB	Pdgfa - Pdgfrb	PDGF	Secreted Signaling	PMID: 15207812
496	HFK-III	Tex	Pdgfa	Pdgfrb	2.39E-06	0	PDGFA_PDGFRB	Pdgfa - Pdgfrb	PDGF	Secreted Signaling	PMID: 15207812
497	Prolifer. K	Tex	Pdgfa	Pdgfrb	5.39E-07	0	PDGFA_PDGFRB	Pdgfa - Pdgfrb	PDGF	Secreted Signaling	PMID: 15207812
498	Melanocyte	Tex	Pdgfa	Pdgfrb	1.14E-06	0	PDGFA_PDGFRB	Pdgfa - Pdgfrb	PDGF	Secreted Signaling	PMID: 15207812
499	EC	RF	Pdgfb	Pdgfra	0.000341012	0	PDGFB_PDGFRA	Pdgfb - Pdgfra	PDGF	Secreted Signaling	PMID: 15207812
500	EC	PF	Pdgfb	Pdgfra	0.000340733	0	PDGFB_PDGFRA	Pdgfb - Pdgfra	PDGF	Secreted Signaling	PMID: 15207812
501	EC	PVF	Pdgfb	Pdgfra	0.000422985	0	PDGFB_PDGFRA	Pdgfb - Pdgfra	PDGF	Secreted Signaling	PMID: 15207812
502	EC	RF	Pdgfb	Pdgfrb	7.38E-05	0	PDGFB_PDGFRB	Pdgfb - Pdgfrb	PDGF	Secreted Signaling	PMID: 15207812
503	EC	SK	Pdgfb	Pdgfrb	7.48E-07	0	PDGFB_PDGFRB	Pdgfb - Pdgfrb	PDGF	Secreted Signaling	PMID: 15207812
504	EC	BK	Pdgfb	Pdgfrb	5.19E-07	0	PDGFB_PDGFRB	Pdgfb - Pdgfrb	PDGF	Secreted Signaling	PMID: 15207812
505	EC	HFK-I	Pdgfb	Pdgfrb	4.69E-07	0	PDGFB_PDGFRB	Pdgfb - Pdgfrb	PDGF	Secreted Signaling	PMID: 15207812
506	EC	PF	Pdgfb	Pdgfrb	5.75E-05	0	PDGFB_PDGFRB	Pdgfb - Pdgfrb	PDGF	Secreted Signaling	PMID: 15207812
507	EC	Classical Mo	Pdgfb	Pdgfrb	3.33E-06	0	PDGFB_PDGFRB	Pdgfb - Pdgfrb	PDGF	Secreted Signaling	PMID: 15207812
508	EC	M1 Mac	Pdgfb	Pdgfrb	1.06E-06	0	PDGFB_PDGFRB	Pdgfb - Pdgfrb	PDGF	Secreted Signaling	PMID: 15207812
509	EC	HFK-II	Pdgfb	Pdgfrb	9.27E-07	0	PDGFB_PDGFRB	Pdgfb - Pdgfrb	PDGF	Secreted Signaling	PMID: 15207812
510	EC	PVF	Pdgfb	Pdgfrb	0.000233317	0	PDGFB_PDGFRB	Pdgfb - Pdgfrb	PDGF	Secreted Signaling	PMID: 15207812
511	EC	CTL	Pdgfb	Pdgfrb	6.78E-08	0	PDGFB_PDGFRB	Pdgfb - Pdgfrb	PDGF	Secreted Signaling	PMID: 15207812
512	EC	vSMC	Pdgfb	Pdgfrb	0.000340223	0	PDGFB_PDGFRB	Pdgfb - Pdgfrb	PDGF	Secreted Signaling	PMID: 15207812
513	EC	HFK-III	Pdgfb	Pdgfrb	8.15E-07	0	PDGFB_PDGFRB	Pdgfb - Pdgfrb	PDGF	Secreted Signaling	PMID: 15207812
514	EC	SBK	Pdgfb	Pdgfrb	5.35E-07	0	PDGFB_PDGFRB	Pdgfb - Pdgfrb	PDGF	Secreted Signaling	PMID: 15207812
515	EC	Prolifer. K	Pdgfb	Pdgfrb	1.62E-06	0	PDGFB_PDGFRB	Pdgfb - Pdgfrb	PDGF	Secreted Signaling	PMID: 15207812
516	EC	Neutrophil	Pdgfb	Pdgfrb	1.44E-06	0	PDGFB_PDGFRB	Pdgfb - Pdgfrb	PDGF	Secreted Signaling	PMID: 15207812
517	EC	GLK	Pdgfb	Pdgfrb	3.56E-06	0	PDGFB_PDGFRB	Pdgfb - Pdgfrb	PDGF	Secreted Signaling	PMID: 15207812
518	EC	EC	Pdgfb	Pdgfrb	6.42E-07	0	PDGFB_PDGFRB	Pdgfb - Pdgfrb	PDGF	Secreted Signaling	PMID: 15207812
519	EC	SMC	Pdgfb	Pdgfrb	5.82E-08	0	PDGFB_PDGFRB	Pdgfb - Pdgfrb	PDGF	Secreted Signaling	PMID: 15207812
520	EC	LC	Pdgfb	Pdgfrb	4.73E-06	0	PDGFB_PDGFRB	Pdgfb - Pdgfrb	PDGF	Secreted Signaling	PMID: 15207812
521	EC	Melanocyte	Pdgfb	Pdgfrb	9.69E-07	0	PDGFB_PDGFRB	Pdgfb - Pdgfrb	PDGF	Secreted Signaling	PMID: 15207812
522	EC	Tex	Pdgfb	Pdgfrb	1.70E-07	0	PDGFB_PDGFRB	Pdgfb - Pdgfrb	PDGF	Secreted Signaling	PMID: 15207812
523	Classical Mo	vSMC	Vegfa	Flt1	0.001796941	0	VEGFA_VEGFR1	Vegfa - Vegfr1	VEGF	Secreted Signaling	KEGG: mmu04370; PMID: 16633338
524	Classical Mo	EC	Vegfa	Flt1	0.008104052	0	VEGFA_VEGFR1	Vegfa - Vegfr1	VEGF	Secreted Signaling	KEGG: mmu04370; PMID: 16633338
525	Classical Mo	EC	Vegfa	Kdr	0.008261622	0	VEGFA_VEGFR2	Vegfa - Vegfr2	VEGF	Secreted Signaling	KEGG: mmu04370; PMID: 16633338
526	M1 Mac	vSMC	Pgf	Flt1	0.001935168	0	PGF_VEGFR1	Pgf - Vegfr1	VEGF	Secreted Signaling	KEGG: mmu04370; PMID: 16633338
527	vSMC	vSMC	Pgf	Flt1	0.00143632	0	PGF_VEGFR1	Pgf - Vegfr1	VEGF	Secreted Signaling	KEGG: mmu04370; PMID: 16633338
528	LC	vSMC	Pgf	Flt1	0.003435839	0	PGF_VEGFR1	Pgf - Vegfr1	VEGF	Secreted Signaling	KEGG: mmu04370; PMID: 16633338
529	M1 Mac	EC	Pgf	Flt1	0.008723208	0	PGF_VEGFR1	Pgf - Vegfr1	VEGF	Secreted Signaling	KEGG: mmu04370; PMID: 16633338
530	vSMC	EC	Pgf	Flt1	0.006485908	0	PGF_VEGFR1	Pgf - Vegfr1	VEGF	Secreted Signaling	KEGG: mmu04370; PMID: 16633338
531	LC	EC	Pgf	Flt1	0.015406564	0	PGF_VEGFR1	Pgf - Vegfr1	VEGF	Secreted Signaling	KEGG: mmu04370; PMID: 16633338
532	Classical Mo	EC	Vegfa	FLT1_KDR	0.008546179	0	VEGFA_VEGFR1R2	Vegfa - Vegfr1r2	VEGF	Secreted Signaling	PMID: 16633338
533	RF	RF	Igf1	Igf1r	0.000134949	0	IGF1_IGF1R	Igf1 - Igf1r	IGF	Secreted Signaling	PMID: 14604834
534	PF	RF	Igf1	Igf1r	0.000320533	0	IGF1_IGF1R	Igf1 - Igf1r	IGF	Secreted Signaling	PMID: 14604834
535	PVF	RF	Igf1	Igf1r	0.000279558	0	IGF1_IGF1R	Igf1 - Igf1r	IGF	Secreted Signaling	PMID: 14604834
536	RF	SK	Igf1	Igf1r	8.84E-06	0	IGF1_IGF1R	Igf1 - Igf1r	IGF	Secreted Signaling	PMID: 14604834
537	PF	SK	Igf1	Igf1r	2.10E-05	0	IGF1_IGF1R	Igf1 - Igf1r	IGF	Secreted Signaling	PMID: 14604834
538	PVF	SK	Igf1	Igf1r	1.83E-05	0	IGF1_IGF1R	Igf1 - Igf1r	IGF	Secreted Signaling	PMID: 14604834
539	RF	BK	Igf1	Igf1r	5.18E-06	0	IGF1_IGF1R	Igf1 - Igf1r	IGF	Secreted Signaling	PMID: 14604834
540	PF	BK	Igf1	Igf1r	1.23E-05	0	IGF1_IGF1R	Igf1 - Igf1r	IGF	Secreted Signaling	PMID: 14604834
541	PVF	BK	Igf1	Igf1r	1.07E-05	0	IGF1_IGF1R	Igf1 - Igf1r	IGF	Secreted Signaling	PMID: 14604834
542	RF	HFK-I	Igf1	Igf1r	5.40E-06	0	IGF1_IGF1R	Igf1 - Igf1r	IGF	Secreted Signaling	PMID: 14604834
543	PF	HFK-I	Igf1	Igf1r	1.28E-05	0	IGF1_IGF1R	Igf1 - Igf1r	IGF	Secreted Signaling	PMID: 14604834
544	PVF	HFK-I	Igf1	Igf1r	1.12E-05	0	IGF1_IGF1R	Igf1 - Igf1r	IGF	Secreted Signaling	PMID: 14604834
545	RF	PF	Igf1	Igf1r	7.83E-05	0	IGF1_IGF1R	Igf1 - Igf1r	IGF	Secreted Signaling	PMID: 14604834
546	PF	PF	Igf1	Igf1r	0.000186051	0	IGF1_IGF1R	Igf1 - Igf1r	IGF	Secreted Signaling	PMID: 14604834
547	PVF	PF	Igf1	Igf1r	0.000162198	0	IGF1_IGF1R	Igf1 - Igf1r	IGF	Secreted Signaling	PMID: 14604834
548	RF	Classical Mo	Igf1	Igf1r	4.29E-05	0	IGF1_IGF1R	Igf1 - Igf1r	IGF	Secreted Signaling	PMID: 14604834
549	PF	Classical Mo	Igf1	Igf1r	0.000101973	0	IGF1_IGF1R	Igf1 - Igf1r	IGF	Secreted Signaling	PMID: 14604834
550	PVF	Classical Mo	Igf1	Igf1r	8.89E-05	0	IGF1_IGF1R	Igf1 - Igf1r	IGF	Secreted Signaling	PMID: 14604834
551	RF	M1 Mac	Igf1	Igf1r	1.40E-05	0	IGF1_IGF1R	Igf1 - Igf1r	IGF	Secreted Signaling	PMID: 14604834
552	PF	M1 Mac	Igf1	Igf1r	3.34E-05	0	IGF1_IGF1R	Igf1 - Igf1r	IGF	Secreted Signaling	PMID: 14604834
553	PVF	M1 Mac	Igf1	Igf1r	2.91E-05	0	IGF1_IGF1R	Igf1 - Igf1r	IGF	Secreted Signaling	PMID: 14604834
554	RF	HFK-II	Igf1	Igf1r	9.76E-06	0	IGF1_IGF1R	Igf1 - Igf1r	IGF	Secreted Signaling	PMID: 14604834
555	PF	HFK-II	Igf1	Igf1r	2.32E-05	0	IGF1_IGF1R	Igf1 - Igf1r	IGF	Secreted Signaling	PMID: 14604834
556	PVF	HFK-II	Igf1	Igf1r	2.02E-05	0	IGF1_IGF1R	Igf1 - Igf1r	IGF	Secreted Signaling	PMID: 14604834
557	RF	PVF	Igf1	Igf1r	2.44E-05	0	IGF1_IGF1R	Igf1 - Igf1r	IGF	Secreted Signaling	PMID: 14604834
558	PF	PVF	Igf1	Igf1r	5.80E-05	0	IGF1_IGF1R	Igf1 - Igf1r	IGF	Secreted Signaling	PMID: 14604834
559	PVF	PVF	Igf1	Igf1r	5.05E-05	0	IGF1_IGF1R	Igf1 - Igf1r	IGF	Secreted Signaling	PMID: 14604834
560	RF	CTL	Igf1	Igf1r	4.88E-07	0	IGF1_IGF1R	Igf1 - Igf1r	IGF	Secreted Signaling	PMID: 14604834
561	PF	CTL	Igf1	Igf1r	1.16E-06	0	IGF1_IGF1R	Igf1 - Igf1r	IGF	Secreted Signaling	PMID: 14604834
562	PVF	CTL	Igf1	Igf1r	1.01E-06	0	IGF1_IGF1R	Igf1 - Igf1r	IGF	Secreted Signaling	PMID: 14604834
563	RF	vSMC	Igf1	Igf1r	4.36E-05	0	IGF1_IGF1R	Igf1 - Igf1r	IGF	Secreted Signaling	PMID: 14604834
564	PF	vSMC	Igf1	Igf1r	0.000103629	0	IGF1_IGF1R	Igf1 - Igf1r	IGF	Secreted Signaling	PMID: 14604834
565	PVF	vSMC	Igf1	Igf1r	9.03E-05	0	IGF1_IGF1R	Igf1 - Igf1r	IGF	Secreted Signaling	PMID: 14604834
566	RF	HFK-III	Igf1	Igf1r	1.23E-05	0	IGF1_IGF1R	Igf1 - Igf1r	IGF	Secreted Signaling	PMID: 14604834
567	PF	HFK-III	Igf1	Igf1r	2.92E-05	0	IGF1_IGF1R	Igf1 - Igf1r	IGF	Secreted Signaling	PMID: 14604834
568	PVF	HFK-III	Igf1	Igf1r	2.54E-05	0	IGF1_IGF1R	Igf1 - Igf1r	IGF	Secreted Signaling	PMID: 14604834
569	RF	SBK	Igf1	Igf1r	6.78E-06	0	IGF1_IGF1R	Igf1 - Igf1r	IGF	Secreted Signaling	PMID: 14604834
570	PF	SBK	Igf1	Igf1r	1.61E-05	0	IGF1_IGF1R	Igf1 - Igf1r	IGF	Secreted Signaling	PMID: 14604834
571	PVF	SBK	Igf1	Igf1r	1.40E-05	0	IGF1_IGF1R	Igf1 - Igf1r	IGF	Secreted Signaling	PMID: 14604834
572	RF	Prolifer. K	Igf1	Igf1r	8.47E-06	0	IGF1_IGF1R	Igf1 - Igf1r	IGF	Secreted Signaling	PMID: 14604834
573	PF	Prolifer. K	Igf1	Igf1r	2.01E-05	0	IGF1_IGF1R	Igf1 - Igf1r	IGF	Secreted Signaling	PMID: 14604834
574	PVF	Prolifer. K	Igf1	Igf1r	1.75E-05	0	IGF1_IGF1R	Igf1 - Igf1r	IGF	Secreted Signaling	PMID: 14604834
575	RF	Neutrophil	Igf1	Igf1r	0.000524646	0	IGF1_IGF1R	Igf1 - Igf1r	IGF	Secreted Signaling	PMID: 14604834
576	PF	Neutrophil	Igf1	Igf1r	0.001245638	0	IGF1_IGF1R	Igf1 - Igf1r	IGF	Secreted Signaling	PMID: 14604834
577	PVF	Neutrophil	Igf1	Igf1r	0.00108675	0	IGF1_IGF1R	Igf1 - Igf1r	IGF	Secreted Signaling	PMID: 14604834
578	RF	GLK	Igf1	Igf1r	1.15E-05	0	IGF1_IGF1R	Igf1 - Igf1r	IGF	Secreted Signaling	PMID: 14604834
579	PF	GLK	Igf1	Igf1r	2.73E-05	0	IGF1_IGF1R	Igf1 - Igf1r	IGF	Secreted Signaling	PMID: 14604834
580	PVF	GLK	Igf1	Igf1r	2.38E-05	0	IGF1_IGF1R	Igf1 - Igf1r	IGF	Secreted Signaling	PMID: 14604834
581	RF	EC	Igf1	Igf1r	1.05E-05	0	IGF1_IGF1R	Igf1 - Igf1r	IGF	Secreted Signaling	PMID: 14604834
582	PF	EC	Igf1	Igf1r	2.50E-05	0	IGF1_IGF1R	Igf1 - Igf1r	IGF	Secreted Signaling	PMID: 14604834
583	PVF	EC	Igf1	Igf1r	2.18E-05	0	IGF1_IGF1R	Igf1 - Igf1r	IGF	Secreted Signaling	PMID: 14604834
584	RF	SMC	Igf1	Igf1r	7.63E-07	0	IGF1_IGF1R	Igf1 - Igf1r	IGF	Secreted Signaling	PMID: 14604834
585	PF	SMC	Igf1	Igf1r	1.81E-06	0	IGF1_IGF1R	Igf1 - Igf1r	IGF	Secreted Signaling	PMID: 14604834
586	PVF	SMC	Igf1	Igf1r	1.58E-06	0	IGF1_IGF1R	Igf1 - Igf1r	IGF	Secreted Signaling	PMID: 14604834
587	RF	LC	Igf1	Igf1r	6.03E-05	0	IGF1_IGF1R	Igf1 - Igf1r	IGF	Secreted Signaling	PMID: 14604834
588	PF	LC	Igf1	Igf1r	0.000143468	0	IGF1_IGF1R	Igf1 - Igf1r	IGF	Secreted Signaling	PMID: 14604834
589	PVF	LC	Igf1	Igf1r	0.000125043	0	IGF1_IGF1R	Igf1 - Igf1r	IGF	Secreted Signaling	PMID: 14604834
590	RF	Melanocyte	Igf1	Igf1r	0.000100722	0	IGF1_IGF1R	Igf1 - Igf1r	IGF	Secreted Signaling	PMID: 14604834
591	PF	Melanocyte	Igf1	Igf1r	0.000239386	0	IGF1_IGF1R	Igf1 - Igf1r	IGF	Secreted Signaling	PMID: 14604834
592	PVF	Melanocyte	Igf1	Igf1r	0.000208684	0	IGF1_IGF1R	Igf1 - Igf1r	IGF	Secreted Signaling	PMID: 14604834
593	RF	Tex	Igf1	Igf1r	2.28E-06	0	IGF1_IGF1R	Igf1 - Igf1r	IGF	Secreted Signaling	PMID: 14604834
594	PF	Tex	Igf1	Igf1r	5.43E-06	0	IGF1_IGF1R	Igf1 - Igf1r	IGF	Secreted Signaling	PMID: 14604834
595	PVF	Tex	Igf1	Igf1r	4.73E-06	0	IGF1_IGF1R	Igf1 - Igf1r	IGF	Secreted Signaling	PMID: 14604834
596	Melanocyte	RF	Igf2	Igf1r	0.000163892	0	IGF2_IGF1R	Igf2 - Igf1r	IGF	Secreted Signaling	PMID: 14604834
597	Melanocyte	SK	Igf2	Igf1r	1.07E-05	0	IGF2_IGF1R	Igf2 - Igf1r	IGF	Secreted Signaling	PMID: 14604834
598	Melanocyte	BK	Igf2	Igf1r	6.29E-06	0	IGF2_IGF1R	Igf2 - Igf1r	IGF	Secreted Signaling	PMID: 14604834
599	Melanocyte	HFK-I	Igf2	Igf1r	6.55E-06	0	IGF2_IGF1R	Igf2 - Igf1r	IGF	Secreted Signaling	PMID: 14604834
600	Melanocyte	PF	Igf2	Igf1r	9.51E-05	0	IGF2_IGF1R	Igf2 - Igf1r	IGF	Secreted Signaling	PMID: 14604834
601	Melanocyte	Classical Mo	Igf2	Igf1r	5.21E-05	0	IGF2_IGF1R	Igf2 - Igf1r	IGF	Secreted Signaling	PMID: 14604834
602	Melanocyte	M1 Mac	Igf2	Igf1r	1.71E-05	0	IGF2_IGF1R	Igf2 - Igf1r	IGF	Secreted Signaling	PMID: 14604834
603	Melanocyte	HFK-II	Igf2	Igf1r	1.18E-05	0	IGF2_IGF1R	Igf2 - Igf1r	IGF	Secreted Signaling	PMID: 14604834
604	Melanocyte	PVF	Igf2	Igf1r	2.96E-05	0	IGF2_IGF1R	Igf2 - Igf1r	IGF	Secreted Signaling	PMID: 14604834
605	Melanocyte	CTL	Igf2	Igf1r	5.92E-07	0	IGF2_IGF1R	Igf2 - Igf1r	IGF	Secreted Signaling	PMID: 14604834
606	Melanocyte	vSMC	Igf2	Igf1r	5.29E-05	0	IGF2_IGF1R	Igf2 - Igf1r	IGF	Secreted Signaling	PMID: 14604834
607	Melanocyte	HFK-III	Igf2	Igf1r	1.49E-05	0	IGF2_IGF1R	Igf2 - Igf1r	IGF	Secreted Signaling	PMID: 14604834
608	Melanocyte	SBK	Igf2	Igf1r	8.23E-06	0	IGF2_IGF1R	Igf2 - Igf1r	IGF	Secreted Signaling	PMID: 14604834
609	Melanocyte	Prolifer. K	Igf2	Igf1r	1.03E-05	0	IGF2_IGF1R	Igf2 - Igf1r	IGF	Secreted Signaling	PMID: 14604834
610	Melanocyte	Neutrophil	Igf2	Igf1r	0.000637272	0	IGF2_IGF1R	Igf2 - Igf1r	IGF	Secreted Signaling	PMID: 14604834
611	Melanocyte	GLK	Igf2	Igf1r	1.40E-05	0	IGF2_IGF1R	Igf2 - Igf1r	IGF	Secreted Signaling	PMID: 14604834
612	Melanocyte	EC	Igf2	Igf1r	1.28E-05	0	IGF2_IGF1R	Igf2 - Igf1r	IGF	Secreted Signaling	PMID: 14604834
613	Melanocyte	SMC	Igf2	Igf1r	9.26E-07	0	IGF2_IGF1R	Igf2 - Igf1r	IGF	Secreted Signaling	PMID: 14604834
614	Melanocyte	LC	Igf2	Igf1r	7.33E-05	0	IGF2_IGF1R	Igf2 - Igf1r	IGF	Secreted Signaling	PMID: 14604834
615	Melanocyte	Melanocyte	Igf2	Igf1r	0.000122295	0	IGF2_IGF1R	Igf2 - Igf1r	IGF	Secreted Signaling	PMID: 14604834
616	Melanocyte	Tex	Igf2	Igf1r	2.77E-06	0	IGF2_IGF1R	Igf2 - Igf1r	IGF	Secreted Signaling	PMID: 14604834
617	Melanocyte	PF	Igf2	Igf2r	0.000302853	0	IGF2_IGF2R	Igf2 - Igf2r	IGF	Secreted Signaling	PMID: 14604834
618	Melanocyte	vSMC	Igf2	Igf2r	0.0004344	0	IGF2_IGF2R	Igf2 - Igf2r	IGF	Secreted Signaling	PMID: 14604834
619	Melanocyte	Melanocyte	Igf2	Igf2r	0.000473292	0	IGF2_IGF2R	Igf2 - Igf2r	IGF	Secreted Signaling	PMID: 14604834
620	RF	BK	Igf1	ITGA6_ITGB4	0.001233321	0	IGF1_ITGA6_ITGB4	Igf1 - (Itga6+Itgb4)	IGF	Secreted Signaling	PMID: 28190785; PMID: 28873464
621	PF	BK	Igf1	ITGA6_ITGB4	0.002919799	0	IGF1_ITGA6_ITGB4	Igf1 - (Itga6+Itgb4)	IGF	Secreted Signaling	PMID: 28190785; PMID: 28873464
622	PVF	BK	Igf1	ITGA6_ITGB4	0.002553065	0	IGF1_ITGA6_ITGB4	Igf1 - (Itga6+Itgb4)	IGF	Secreted Signaling	PMID: 28190785; PMID: 28873464
623	RF	HFK-I	Igf1	ITGA6_ITGB4	0.002764742	0	IGF1_ITGA6_ITGB4	Igf1 - (Itga6+Itgb4)	IGF	Secreted Signaling	PMID: 28190785; PMID: 28873464
624	PF	HFK-I	Igf1	ITGA6_ITGB4	0.006522222	0	IGF1_ITGA6_ITGB4	Igf1 - (Itga6+Itgb4)	IGF	Secreted Signaling	PMID: 28190785; PMID: 28873464
625	PVF	HFK-I	Igf1	ITGA6_ITGB4	0.005718709	0	IGF1_ITGA6_ITGB4	Igf1 - (Itga6+Itgb4)	IGF	Secreted Signaling	PMID: 28190785; PMID: 28873464
626	RF	HFK-II	Igf1	ITGA6_ITGB4	0.000863574	0	IGF1_ITGA6_ITGB4	Igf1 - (Itga6+Itgb4)	IGF	Secreted Signaling	PMID: 28190785; PMID: 28873464
627	PF	HFK-II	Igf1	ITGA6_ITGB4	0.002048299	0	IGF1_ITGA6_ITGB4	Igf1 - (Itga6+Itgb4)	IGF	Secreted Signaling	PMID: 28190785; PMID: 28873464
628	PVF	HFK-II	Igf1	ITGA6_ITGB4	0.00178841	0	IGF1_ITGA6_ITGB4	Igf1 - (Itga6+Itgb4)	IGF	Secreted Signaling	PMID: 28190785; PMID: 28873464
629	RF	HFK-III	Igf1	ITGA6_ITGB4	0.000895106	0	IGF1_ITGA6_ITGB4	Igf1 - (Itga6+Itgb4)	IGF	Secreted Signaling	PMID: 28190785; PMID: 28873464
630	PF	HFK-III	Igf1	ITGA6_ITGB4	0.002122864	0	IGF1_ITGA6_ITGB4	Igf1 - (Itga6+Itgb4)	IGF	Secreted Signaling	PMID: 28190785; PMID: 28873464
631	PVF	HFK-III	Igf1	ITGA6_ITGB4	0.001853666	0	IGF1_ITGA6_ITGB4	Igf1 - (Itga6+Itgb4)	IGF	Secreted Signaling	PMID: 28190785; PMID: 28873464
632	RF	Prolifer. K	Igf1	ITGA6_ITGB4	0.002143498	0	IGF1_ITGA6_ITGB4	Igf1 - (Itga6+Itgb4)	IGF	Secreted Signaling	PMID: 28190785; PMID: 28873464
633	PF	Prolifer. K	Igf1	ITGA6_ITGB4	0.00506593	0	IGF1_ITGA6_ITGB4	Igf1 - (Itga6+Itgb4)	IGF	Secreted Signaling	PMID: 28190785; PMID: 28873464
634	PVF	Prolifer. K	Igf1	ITGA6_ITGB4	0.004435512	0	IGF1_ITGA6_ITGB4	Igf1 - (Itga6+Itgb4)	IGF	Secreted Signaling	PMID: 28190785; PMID: 28873464
635	Melanocyte	BK	Igf2	ITGA6_ITGB4	0.001499757	0	IGF2_ITGA6_ITGB4	Igf2 - (Itga6+Itgb4)	IGF	Secreted Signaling	PMID: 28190785; PMID: 28873464
636	Melanocyte	HFK-I	Igf2	ITGA6_ITGB4	0.003366667	0	IGF2_ITGA6_ITGB4	Igf2 - (Itga6+Itgb4)	IGF	Secreted Signaling	PMID: 28190785; PMID: 28873464
637	Melanocyte	HFK-II	Igf2	ITGA6_ITGB4	0.001049364	0	IGF2_ITGA6_ITGB4	Igf2 - (Itga6+Itgb4)	IGF	Secreted Signaling	PMID: 28190785; PMID: 28873464
638	Melanocyte	HFK-III	Igf2	ITGA6_ITGB4	0.001087724	0	IGF2_ITGA6_ITGB4	Igf2 - (Itga6+Itgb4)	IGF	Secreted Signaling	PMID: 28190785; PMID: 28873464
639	Melanocyte	Prolifer. K	Igf2	ITGA6_ITGB4	0.002608298	0	IGF2_ITGA6_ITGB4	Igf2 - (Itga6+Itgb4)	IGF	Secreted Signaling	PMID: 28190785; PMID: 28873464
640	M1 Mac	Classical Mo	Ccl5	Ccr1	0.002739351	0	CCL5_CCR1	Ccl5 - Ccr1	CCL	Secreted Signaling	KEGG: mmu04060
641	CTL	Classical Mo	Ccl5	Ccr1	0.006701432	0	CCL5_CCR1	Ccl5 - Ccr1	CCL	Secreted Signaling	KEGG: mmu04060
642	M1 Mac	M1 Mac	Ccl5	Ccr1	0.001420251	0	CCL5_CCR1	Ccl5 - Ccr1	CCL	Secreted Signaling	KEGG: mmu04060
643	CTL	M1 Mac	Ccl5	Ccr1	0.003481101	0	CCL5_CCR1	Ccl5 - Ccr1	CCL	Secreted Signaling	KEGG: mmu04060
644	M1 Mac	Neutrophil	Ccl5	Ccr1	0.010830188	0	CCL5_CCR1	Ccl5 - Ccr1	CCL	Secreted Signaling	KEGG: mmu04060
645	CTL	Neutrophil	Ccl5	Ccr1	0.026187225	0	CCL5_CCR1	Ccl5 - Ccr1	CCL	Secreted Signaling	KEGG: mmu04060
646	RF	Classical Mo	Ccl3	Ccr1	0.002284509	0	CCL3_CCR1	Ccl3 - Ccr1	CCL	Secreted Signaling	KEGG: mmu04060
647	PF	Classical Mo	Ccl3	Ccr1	0.001610711	0	CCL3_CCR1	Ccl3 - Ccr1	CCL	Secreted Signaling	KEGG: mmu04060
648	Classical Mo	Classical Mo	Ccl3	Ccr1	0.018181189	0	CCL3_CCR1	Ccl3 - Ccr1	CCL	Secreted Signaling	KEGG: mmu04060
649	M1 Mac	Classical Mo	Ccl3	Ccr1	0.010730316	0	CCL3_CCR1	Ccl3 - Ccr1	CCL	Secreted Signaling	KEGG: mmu04060
650	PVF	Classical Mo	Ccl3	Ccr1	0.002113434	0	CCL3_CCR1	Ccl3 - Ccr1	CCL	Secreted Signaling	KEGG: mmu04060
651	CTL	Classical Mo	Ccl3	Ccr1	0.0037774	0	CCL3_CCR1	Ccl3 - Ccr1	CCL	Secreted Signaling	KEGG: mmu04060
652	HFK-III	Classical Mo	Ccl3	Ccr1	0.001605775	0	CCL3_CCR1	Ccl3 - Ccr1	CCL	Secreted Signaling	KEGG: mmu04060
653	Neutrophil	Classical Mo	Ccl3	Ccr1	0.050556547	0	CCL3_CCR1	Ccl3 - Ccr1	CCL	Secreted Signaling	KEGG: mmu04060
654	EC	Classical Mo	Ccl3	Ccr1	0.001093489	0	CCL3_CCR1	Ccl3 - Ccr1	CCL	Secreted Signaling	KEGG: mmu04060
655	LC	Classical Mo	Ccl3	Ccr1	0.000445948	0	CCL3_CCR1	Ccl3 - Ccr1	CCL	Secreted Signaling	KEGG: mmu04060
656	RF	M1 Mac	Ccl3	Ccr1	0.001184172	0	CCL3_CCR1	Ccl3 - Ccr1	CCL	Secreted Signaling	KEGG: mmu04060
657	PF	M1 Mac	Ccl3	Ccr1	0.000834639	0	CCL3_CCR1	Ccl3 - Ccr1	CCL	Secreted Signaling	KEGG: mmu04060
658	Classical Mo	M1 Mac	Ccl3	Ccr1	0.009497077	0	CCL3_CCR1	Ccl3 - Ccr1	CCL	Secreted Signaling	KEGG: mmu04060
659	M1 Mac	M1 Mac	Ccl3	Ccr1	0.005584816	0	CCL3_CCR1	Ccl3 - Ccr1	CCL	Secreted Signaling	KEGG: mmu04060
660	PVF	M1 Mac	Ccl3	Ccr1	0.001095405	0	CCL3_CCR1	Ccl3 - Ccr1	CCL	Secreted Signaling	KEGG: mmu04060
661	CTL	M1 Mac	Ccl3	Ccr1	0.001959423	0	CCL3_CCR1	Ccl3 - Ccr1	CCL	Secreted Signaling	KEGG: mmu04060
662	HFK-III	M1 Mac	Ccl3	Ccr1	0.000832079	0	CCL3_CCR1	Ccl3 - Ccr1	CCL	Secreted Signaling	KEGG: mmu04060
663	Neutrophil	M1 Mac	Ccl3	Ccr1	0.02683118	0	CCL3_CCR1	Ccl3 - Ccr1	CCL	Secreted Signaling	KEGG: mmu04060
664	EC	M1 Mac	Ccl3	Ccr1	0.000566483	0	CCL3_CCR1	Ccl3 - Ccr1	CCL	Secreted Signaling	KEGG: mmu04060
665	LC	M1 Mac	Ccl3	Ccr1	0.000230952	0	CCL3_CCR1	Ccl3 - Ccr1	CCL	Secreted Signaling	KEGG: mmu04060
666	RF	Neutrophil	Ccl3	Ccr1	0.009044129	0	CCL3_CCR1	Ccl3 - Ccr1	CCL	Secreted Signaling	KEGG: mmu04060
667	PF	Neutrophil	Ccl3	Ccr1	0.006389403	0	CCL3_CCR1	Ccl3 - Ccr1	CCL	Secreted Signaling	KEGG: mmu04060
668	Classical Mo	Neutrophil	Ccl3	Ccr1	0.068736837	0	CCL3_CCR1	Ccl3 - Ccr1	CCL	Secreted Signaling	KEGG: mmu04060
669	M1 Mac	Neutrophil	Ccl3	Ccr1	0.041442156	0	CCL3_CCR1	Ccl3 - Ccr1	CCL	Secreted Signaling	KEGG: mmu04060
670	PVF	Neutrophil	Ccl3	Ccr1	0.008371108	0	CCL3_CCR1	Ccl3 - Ccr1	CCL	Secreted Signaling	KEGG: mmu04060
671	CTL	Neutrophil	Ccl3	Ccr1	0.014888408	0	CCL3_CCR1	Ccl3 - Ccr1	CCL	Secreted Signaling	KEGG: mmu04060
672	HFK-III	Neutrophil	Ccl3	Ccr1	0.006369913	0	CCL3_CCR1	Ccl3 - Ccr1	CCL	Secreted Signaling	KEGG: mmu04060
673	Neutrophil	Neutrophil	Ccl3	Ccr1	0.175083255	0	CCL3_CCR1	Ccl3 - Ccr1	CCL	Secreted Signaling	KEGG: mmu04060
674	EC	Neutrophil	Ccl3	Ccr1	0.004344352	0	CCL3_CCR1	Ccl3 - Ccr1	CCL	Secreted Signaling	KEGG: mmu04060
675	LC	Neutrophil	Ccl3	Ccr1	0.00177514	0	CCL3_CCR1	Ccl3 - Ccr1	CCL	Secreted Signaling	KEGG: mmu04060
676	RF	Classical Mo	Ccl8	Ccr1	0.011974514	0	CCL8_CCR1	Ccl8 - Ccr1	CCL	Secreted Signaling	KEGG: mmu04060
677	PF	Classical Mo	Ccl8	Ccr1	0.007241586	0	CCL8_CCR1	Ccl8 - Ccr1	CCL	Secreted Signaling	KEGG: mmu04060
678	PVF	Classical Mo	Ccl8	Ccr1	0.002642985	0	CCL8_CCR1	Ccl8 - Ccr1	CCL	Secreted Signaling	KEGG: mmu04060
679	RF	M1 Mac	Ccl8	Ccr1	0.006236145	0	CCL8_CCR1	Ccl8 - Ccr1	CCL	Secreted Signaling	KEGG: mmu04060
680	PF	M1 Mac	Ccl8	Ccr1	0.003762671	0	CCL8_CCR1	Ccl8 - Ccr1	CCL	Secreted Signaling	KEGG: mmu04060
681	PVF	M1 Mac	Ccl8	Ccr1	0.001370225	0	CCL8_CCR1	Ccl8 - Ccr1	CCL	Secreted Signaling	KEGG: mmu04060
682	RF	Neutrophil	Ccl8	Ccr1	0.04608156	0	CCL8_CCR1	Ccl8 - Ccr1	CCL	Secreted Signaling	KEGG: mmu04060
683	PF	Neutrophil	Ccl8	Ccr1	0.028253312	0	CCL8_CCR1	Ccl8 - Ccr1	CCL	Secreted Signaling	KEGG: mmu04060
684	PVF	Neutrophil	Ccl8	Ccr1	0.010452183	0	CCL8_CCR1	Ccl8 - Ccr1	CCL	Secreted Signaling	KEGG: mmu04060
685	Classical Mo	Classical Mo	Ccl9	Ccr1	0.023975399	0	CCL9_CCR1	Ccl9 - Ccr1	CCL	Secreted Signaling	KEGG: mmu04060
686	M1 Mac	Classical Mo	Ccl9	Ccr1	0.004211246	0	CCL9_CCR1	Ccl9 - Ccr1	CCL	Secreted Signaling	KEGG: mmu04060
687	Neutrophil	Classical Mo	Ccl9	Ccr1	0.0046814	0	CCL9_CCR1	Ccl9 - Ccr1	CCL	Secreted Signaling	KEGG: mmu04060
688	Classical Mo	M1 Mac	Ccl9	Ccr1	0.012559127	0	CCL9_CCR1	Ccl9 - Ccr1	CCL	Secreted Signaling	KEGG: mmu04060
689	M1 Mac	M1 Mac	Ccl9	Ccr1	0.002184926	0	CCL9_CCR1	Ccl9 - Ccr1	CCL	Secreted Signaling	KEGG: mmu04060
690	Neutrophil	M1 Mac	Ccl9	Ccr1	0.002429408	0	CCL9_CCR1	Ccl9 - Ccr1	CCL	Secreted Signaling	KEGG: mmu04060
691	Classical Mo	Neutrophil	Ccl9	Ccr1	0.089179319	0	CCL9_CCR1	Ccl9 - Ccr1	CCL	Secreted Signaling	KEGG: mmu04060
692	M1 Mac	Neutrophil	Ccl9	Ccr1	0.016577151	0	CCL9_CCR1	Ccl9 - Ccr1	CCL	Secreted Signaling	KEGG: mmu04060
693	Neutrophil	Neutrophil	Ccl9	Ccr1	0.01840235	0	CCL9_CCR1	Ccl9 - Ccr1	CCL	Secreted Signaling	KEGG: mmu04060
694	Classical Mo	Classical Mo	Ccl6	Ccr1	0.013230776	0	CCL6_CCR1	Ccl6 - Ccr1	CCL	Secreted Signaling	KEGG: mmu04060
695	M1 Mac	Classical Mo	Ccl6	Ccr1	0.001966588	0	CCL6_CCR1	Ccl6 - Ccr1	CCL	Secreted Signaling	KEGG: mmu04060
696	Neutrophil	Classical Mo	Ccl6	Ccr1	0.026215679	0	CCL6_CCR1	Ccl6 - Ccr1	CCL	Secreted Signaling	KEGG: mmu04060
697	Classical Mo	M1 Mac	Ccl6	Ccr1	0.006894589	0	CCL6_CCR1	Ccl6 - Ccr1	CCL	Secreted Signaling	KEGG: mmu04060
698	M1 Mac	M1 Mac	Ccl6	Ccr1	0.001019222	0	CCL6_CCR1	Ccl6 - Ccr1	CCL	Secreted Signaling	KEGG: mmu04060
699	Neutrophil	M1 Mac	Ccl6	Ccr1	0.013747688	0	CCL6_CCR1	Ccl6 - Ccr1	CCL	Secreted Signaling	KEGG: mmu04060
700	Classical Mo	Neutrophil	Ccl6	Ccr1	0.050732308	0	CCL6_CCR1	Ccl6 - Ccr1	CCL	Secreted Signaling	KEGG: mmu04060
701	M1 Mac	Neutrophil	Ccl6	Ccr1	0.007792861	0	CCL6_CCR1	Ccl6 - Ccr1	CCL	Secreted Signaling	KEGG: mmu04060
702	Neutrophil	Neutrophil	Ccl6	Ccr1	0.096907374	0	CCL6_CCR1	Ccl6 - Ccr1	CCL	Secreted Signaling	KEGG: mmu04060
703	RF	Classical Mo	Ccl7	Ccr1	0.021124136	0	CCL7_CCR1	Ccl7 - Ccr1	CCL	Secreted Signaling	KEGG: mmu04060
704	SK	Classical Mo	Ccl7	Ccr1	0.002316735	0	CCL7_CCR1	Ccl7 - Ccr1	CCL	Secreted Signaling	KEGG: mmu04060
705	BK	Classical Mo	Ccl7	Ccr1	0.002551083	0	CCL7_CCR1	Ccl7 - Ccr1	CCL	Secreted Signaling	KEGG: mmu04060
706	HFK-I	Classical Mo	Ccl7	Ccr1	0.002685529	0	CCL7_CCR1	Ccl7 - Ccr1	CCL	Secreted Signaling	KEGG: mmu04060
707	PF	Classical Mo	Ccl7	Ccr1	0.023529438	0	CCL7_CCR1	Ccl7 - Ccr1	CCL	Secreted Signaling	KEGG: mmu04060
708	Classical Mo	Classical Mo	Ccl7	Ccr1	0.007752311	0	CCL7_CCR1	Ccl7 - Ccr1	CCL	Secreted Signaling	KEGG: mmu04060
709	M1 Mac	Classical Mo	Ccl7	Ccr1	0.00235514	0	CCL7_CCR1	Ccl7 - Ccr1	CCL	Secreted Signaling	KEGG: mmu04060
710	HFK-II	Classical Mo	Ccl7	Ccr1	0.002785631	0	CCL7_CCR1	Ccl7 - Ccr1	CCL	Secreted Signaling	KEGG: mmu04060
711	PVF	Classical Mo	Ccl7	Ccr1	0.009741364	0	CCL7_CCR1	Ccl7 - Ccr1	CCL	Secreted Signaling	KEGG: mmu04060
712	CTL	Classical Mo	Ccl7	Ccr1	0.002919604	0	CCL7_CCR1	Ccl7 - Ccr1	CCL	Secreted Signaling	KEGG: mmu04060
713	vSMC	Classical Mo	Ccl7	Ccr1	0.008787456	0	CCL7_CCR1	Ccl7 - Ccr1	CCL	Secreted Signaling	KEGG: mmu04060
714	HFK-III	Classical Mo	Ccl7	Ccr1	0.00273894	0	CCL7_CCR1	Ccl7 - Ccr1	CCL	Secreted Signaling	KEGG: mmu04060
715	SBK	Classical Mo	Ccl7	Ccr1	0.002258272	0	CCL7_CCR1	Ccl7 - Ccr1	CCL	Secreted Signaling	KEGG: mmu04060
716	Prolifer. K	Classical Mo	Ccl7	Ccr1	0.005030772	0	CCL7_CCR1	Ccl7 - Ccr1	CCL	Secreted Signaling	KEGG: mmu04060
717	Neutrophil	Classical Mo	Ccl7	Ccr1	0.003944054	0	CCL7_CCR1	Ccl7 - Ccr1	CCL	Secreted Signaling	KEGG: mmu04060
718	GLK	Classical Mo	Ccl7	Ccr1	0.002636986	0	CCL7_CCR1	Ccl7 - Ccr1	CCL	Secreted Signaling	KEGG: mmu04060
719	EC	Classical Mo	Ccl7	Ccr1	0.002466717	0	CCL7_CCR1	Ccl7 - Ccr1	CCL	Secreted Signaling	KEGG: mmu04060
720	SMC	Classical Mo	Ccl7	Ccr1	0.002552086	0	CCL7_CCR1	Ccl7 - Ccr1	CCL	Secreted Signaling	KEGG: mmu04060
721	LC	Classical Mo	Ccl7	Ccr1	0.002861201	0	CCL7_CCR1	Ccl7 - Ccr1	CCL	Secreted Signaling	KEGG: mmu04060
722	Melanocyte	Classical Mo	Ccl7	Ccr1	0.00239165	0	CCL7_CCR1	Ccl7 - Ccr1	CCL	Secreted Signaling	KEGG: mmu04060
723	Tex	Classical Mo	Ccl7	Ccr1	0.002941004	0	CCL7_CCR1	Ccl7 - Ccr1	CCL	Secreted Signaling	KEGG: mmu04060
724	RF	M1 Mac	Ccl7	Ccr1	0.011050168	0	CCL7_CCR1	Ccl7 - Ccr1	CCL	Secreted Signaling	KEGG: mmu04060
725	SK	M1 Mac	Ccl7	Ccr1	0.001200895	0	CCL7_CCR1	Ccl7 - Ccr1	CCL	Secreted Signaling	KEGG: mmu04060
726	BK	M1 Mac	Ccl7	Ccr1	0.001322521	0	CCL7_CCR1	Ccl7 - Ccr1	CCL	Secreted Signaling	KEGG: mmu04060
727	HFK-I	M1 Mac	Ccl7	Ccr1	0.00139231	0	CCL7_CCR1	Ccl7 - Ccr1	CCL	Secreted Signaling	KEGG: mmu04060
728	PF	M1 Mac	Ccl7	Ccr1	0.012322837	0	CCL7_CCR1	Ccl7 - Ccr1	CCL	Secreted Signaling	KEGG: mmu04060
729	Classical Mo	M1 Mac	Ccl7	Ccr1	0.004029035	0	CCL7_CCR1	Ccl7 - Ccr1	CCL	Secreted Signaling	KEGG: mmu04060
730	M1 Mac	M1 Mac	Ccl7	Ccr1	0.001220825	0	CCL7_CCR1	Ccl7 - Ccr1	CCL	Secreted Signaling	KEGG: mmu04060
731	HFK-II	M1 Mac	Ccl7	Ccr1	0.001444277	0	CCL7_CCR1	Ccl7 - Ccr1	CCL	Secreted Signaling	KEGG: mmu04060
732	PVF	M1 Mac	Ccl7	Ccr1	0.005067666	0	CCL7_CCR1	Ccl7 - Ccr1	CCL	Secreted Signaling	KEGG: mmu04060
733	CTL	M1 Mac	Ccl7	Ccr1	0.001513837	0	CCL7_CCR1	Ccl7 - Ccr1	CCL	Secreted Signaling	KEGG: mmu04060
734	vSMC	M1 Mac	Ccl7	Ccr1	0.004569311	0	CCL7_CCR1	Ccl7 - Ccr1	CCL	Secreted Signaling	KEGG: mmu04060
735	HFK-III	M1 Mac	Ccl7	Ccr1	0.001420037	0	CCL7_CCR1	Ccl7 - Ccr1	CCL	Secreted Signaling	KEGG: mmu04060
736	SBK	M1 Mac	Ccl7	Ccr1	0.001170558	0	CCL7_CCR1	Ccl7 - Ccr1	CCL	Secreted Signaling	KEGG: mmu04060
737	Prolifer. K	M1 Mac	Ccl7	Ccr1	0.002611156	0	CCL7_CCR1	Ccl7 - Ccr1	CCL	Secreted Signaling	KEGG: mmu04060
738	Neutrophil	M1 Mac	Ccl7	Ccr1	0.002046035	0	CCL7_CCR1	Ccl7 - Ccr1	CCL	Secreted Signaling	KEGG: mmu04060
739	GLK	M1 Mac	Ccl7	Ccr1	0.001367111	0	CCL7_CCR1	Ccl7 - Ccr1	CCL	Secreted Signaling	KEGG: mmu04060
740	EC	M1 Mac	Ccl7	Ccr1	0.001278732	0	CCL7_CCR1	Ccl7 - Ccr1	CCL	Secreted Signaling	KEGG: mmu04060
741	SMC	M1 Mac	Ccl7	Ccr1	0.001323041	0	CCL7_CCR1	Ccl7 - Ccr1	CCL	Secreted Signaling	KEGG: mmu04060
742	LC	M1 Mac	Ccl7	Ccr1	0.001483513	0	CCL7_CCR1	Ccl7 - Ccr1	CCL	Secreted Signaling	KEGG: mmu04060
743	Melanocyte	M1 Mac	Ccl7	Ccr1	0.001239773	0	CCL7_CCR1	Ccl7 - Ccr1	CCL	Secreted Signaling	KEGG: mmu04060
744	Tex	M1 Mac	Ccl7	Ccr1	0.001524949	0	CCL7_CCR1	Ccl7 - Ccr1	CCL	Secreted Signaling	KEGG: mmu04060
745	RF	Neutrophil	Ccl7	Ccr1	0.079202964	0	CCL7_CCR1	Ccl7 - Ccr1	CCL	Secreted Signaling	KEGG: mmu04060
746	SK	Neutrophil	Ccl7	Ccr1	0.00917083	0	CCL7_CCR1	Ccl7 - Ccr1	CCL	Secreted Signaling	KEGG: mmu04060
747	BK	Neutrophil	Ccl7	Ccr1	0.010091487	0	CCL7_CCR1	Ccl7 - Ccr1	CCL	Secreted Signaling	KEGG: mmu04060
748	HFK-I	Neutrophil	Ccl7	Ccr1	0.010619094	0	CCL7_CCR1	Ccl7 - Ccr1	CCL	Secreted Signaling	KEGG: mmu04060
749	PF	Neutrophil	Ccl7	Ccr1	0.087629405	0	CCL7_CCR1	Ccl7 - Ccr1	CCL	Secreted Signaling	KEGG: mmu04060
750	Classical Mo	Neutrophil	Ccl7	Ccr1	0.030200843	0	CCL7_CCR1	Ccl7 - Ccr1	CCL	Secreted Signaling	KEGG: mmu04060
751	M1 Mac	Neutrophil	Ccl7	Ccr1	0.009321794	0	CCL7_CCR1	Ccl7 - Ccr1	CCL	Secreted Signaling	KEGG: mmu04060
752	HFK-II	Neutrophil	Ccl7	Ccr1	0.01101165	0	CCL7_CCR1	Ccl7 - Ccr1	CCL	Secreted Signaling	KEGG: mmu04060
753	PVF	Neutrophil	Ccl7	Ccr1	0.037730623	0	CCL7_CCR1	Ccl7 - Ccr1	CCL	Secreted Signaling	KEGG: mmu04060
754	CTL	Neutrophil	Ccl7	Ccr1	0.011536671	0	CCL7_CCR1	Ccl7 - Ccr1	CCL	Secreted Signaling	KEGG: mmu04060
755	vSMC	Neutrophil	Ccl7	Ccr1	0.034130375	0	CCL7_CCR1	Ccl7 - Ccr1	CCL	Secreted Signaling	KEGG: mmu04060
756	HFK-III	Neutrophil	Ccl7	Ccr1	0.010828577	0	CCL7_CCR1	Ccl7 - Ccr1	CCL	Secreted Signaling	KEGG: mmu04060
757	SBK	Neutrophil	Ccl7	Ccr1	0.008940955	0	CCL7_CCR1	Ccl7 - Ccr1	CCL	Secreted Signaling	KEGG: mmu04060
758	Prolifer. K	Neutrophil	Ccl7	Ccr1	0.019755393	0	CCL7_CCR1	Ccl7 - Ccr1	CCL	Secreted Signaling	KEGG: mmu04060
759	Neutrophil	Neutrophil	Ccl7	Ccr1	0.01553762	0	CCL7_CCR1	Ccl7 - Ccr1	CCL	Secreted Signaling	KEGG: mmu04060
760	GLK	Neutrophil	Ccl7	Ccr1	0.010428645	0	CCL7_CCR1	Ccl7 - Ccr1	CCL	Secreted Signaling	KEGG: mmu04060
761	EC	Neutrophil	Ccl7	Ccr1	0.009760197	0	CCL7_CCR1	Ccl7 - Ccr1	CCL	Secreted Signaling	KEGG: mmu04060
762	SMC	Neutrophil	Ccl7	Ccr1	0.010095426	0	CCL7_CCR1	Ccl7 - Ccr1	CCL	Secreted Signaling	KEGG: mmu04060
763	LC	Neutrophil	Ccl7	Ccr1	0.011307849	0	CCL7_CCR1	Ccl7 - Ccr1	CCL	Secreted Signaling	KEGG: mmu04060
764	Melanocyte	Neutrophil	Ccl7	Ccr1	0.009465279	0	CCL7_CCR1	Ccl7 - Ccr1	CCL	Secreted Signaling	KEGG: mmu04060
765	Tex	Neutrophil	Ccl7	Ccr1	0.011620498	0	CCL7_CCR1	Ccl7 - Ccr1	CCL	Secreted Signaling	KEGG: mmu04060
766	RF	Classical Mo	Ccl8	Ccr2	0.011385004	0	CCL8_CCR2	Ccl8 - Ccr2	CCL	Secreted Signaling	KEGG: mmu04060
767	PF	Classical Mo	Ccl8	Ccr2	0.006883456	0	CCL8_CCR2	Ccl8 - Ccr2	CCL	Secreted Signaling	KEGG: mmu04060
768	PVF	Classical Mo	Ccl8	Ccr2	0.002511702	0	CCL8_CCR2	Ccl8 - Ccr2	CCL	Secreted Signaling	KEGG: mmu04060
769	RF	M1 Mac	Ccl8	Ccr2	0.008945143	0	CCL8_CCR2	Ccl8 - Ccr2	CCL	Secreted Signaling	KEGG: mmu04060
770	PF	M1 Mac	Ccl8	Ccr2	0.005403026	0	CCL8_CCR2	Ccl8 - Ccr2	CCL	Secreted Signaling	KEGG: mmu04060
771	PVF	M1 Mac	Ccl8	Ccr2	0.001969644	0	CCL8_CCR2	Ccl8 - Ccr2	CCL	Secreted Signaling	KEGG: mmu04060
772	RF	CTL	Ccl8	Ccr2	0.028647933	0	CCL8_CCR2	Ccl8 - Ccr2	CCL	Secreted Signaling	KEGG: mmu04060
773	PF	CTL	Ccl8	Ccr2	0.017441167	0	CCL8_CCR2	Ccl8 - Ccr2	CCL	Secreted Signaling	KEGG: mmu04060
774	PVF	CTL	Ccl8	Ccr2	0.006407362	0	CCL8_CCR2	Ccl8 - Ccr2	CCL	Secreted Signaling	KEGG: mmu04060
775	Classical Mo	Classical Mo	Ccl6	Ccr2	0.012580207	0	CCL6_CCR2	Ccl6 - Ccr2	CCL	Secreted Signaling	KEGG: mmu04060
776	M1 Mac	Classical Mo	Ccl6	Ccr2	0.00186884	0	CCL6_CCR2	Ccl6 - Ccr2	CCL	Secreted Signaling	KEGG: mmu04060
777	Neutrophil	Classical Mo	Ccl6	Ccr2	0.02494277	0	CCL6_CCR2	Ccl6 - Ccr2	CCL	Secreted Signaling	KEGG: mmu04060
778	Classical Mo	M1 Mac	Ccl6	Ccr2	0.009886771	0	CCL6_CCR2	Ccl6 - Ccr2	CCL	Secreted Signaling	KEGG: mmu04060
779	M1 Mac	M1 Mac	Ccl6	Ccr2	0.001465316	0	CCL6_CCR2	Ccl6 - Ccr2	CCL	Secreted Signaling	KEGG: mmu04060
780	Neutrophil	M1 Mac	Ccl6	Ccr2	0.019655181	0	CCL6_CCR2	Ccl6 - Ccr2	CCL	Secreted Signaling	KEGG: mmu04060
781	Classical Mo	CTL	Ccl6	Ccr2	0.031597486	0	CCL6_CCR2	Ccl6 - Ccr2	CCL	Secreted Signaling	KEGG: mmu04060
782	M1 Mac	CTL	Ccl6	Ccr2	0.00477219	0	CCL6_CCR2	Ccl6 - Ccr2	CCL	Secreted Signaling	KEGG: mmu04060
783	Neutrophil	CTL	Ccl6	Ccr2	0.061484637	0	CCL6_CCR2	Ccl6 - Ccr2	CCL	Secreted Signaling	KEGG: mmu04060
784	RF	Classical Mo	Ccl7	Ccr2	0.020093347	0	CCL7_CCR2	Ccl7 - Ccr2	CCL	Secreted Signaling	KEGG: mmu04060
785	SK	Classical Mo	Ccl7	Ccr2	0.002201622	0	CCL7_CCR2	Ccl7 - Ccr2	CCL	Secreted Signaling	KEGG: mmu04060
786	BK	Classical Mo	Ccl7	Ccr2	0.002424354	0	CCL7_CCR2	Ccl7 - Ccr2	CCL	Secreted Signaling	KEGG: mmu04060
787	HFK-I	Classical Mo	Ccl7	Ccr2	0.002552138	0	CCL7_CCR2	Ccl7 - Ccr2	CCL	Secreted Signaling	KEGG: mmu04060
788	PF	Classical Mo	Ccl7	Ccr2	0.022383962	0	CCL7_CCR2	Ccl7 - Ccr2	CCL	Secreted Signaling	KEGG: mmu04060
789	Classical Mo	Classical Mo	Ccl7	Ccr2	0.007369111	0	CCL7_CCR2	Ccl7 - Ccr2	CCL	Secreted Signaling	KEGG: mmu04060
790	M1 Mac	Classical Mo	Ccl7	Ccr2	0.002238122	0	CCL7_CCR2	Ccl7 - Ccr2	CCL	Secreted Signaling	KEGG: mmu04060
791	HFK-II	Classical Mo	Ccl7	Ccr2	0.002647281	0	CCL7_CCR2	Ccl7 - Ccr2	CCL	Secreted Signaling	KEGG: mmu04060
792	PVF	Classical Mo	Ccl7	Ccr2	0.009260762	0	CCL7_CCR2	Ccl7 - Ccr2	CCL	Secreted Signaling	KEGG: mmu04060
793	CTL	Classical Mo	Ccl7	Ccr2	0.002774619	0	CCL7_CCR2	Ccl7 - Ccr2	CCL	Secreted Signaling	KEGG: mmu04060
794	vSMC	Classical Mo	Ccl7	Ccr2	0.008353519	0	CCL7_CCR2	Ccl7 - Ccr2	CCL	Secreted Signaling	KEGG: mmu04060
795	HFK-III	Classical Mo	Ccl7	Ccr2	0.002602903	0	CCL7_CCR2	Ccl7 - Ccr2	CCL	Secreted Signaling	KEGG: mmu04060
796	SBK	Classical Mo	Ccl7	Ccr2	0.002146058	0	CCL7_CCR2	Ccl7 - Ccr2	CCL	Secreted Signaling	KEGG: mmu04060
797	Prolifer. K	Classical Mo	Ccl7	Ccr2	0.004781451	0	CCL7_CCR2	Ccl7 - Ccr2	CCL	Secreted Signaling	KEGG: mmu04060
798	Neutrophil	Classical Mo	Ccl7	Ccr2	0.003748387	0	CCL7_CCR2	Ccl7 - Ccr2	CCL	Secreted Signaling	KEGG: mmu04060
799	GLK	Classical Mo	Ccl7	Ccr2	0.002506	0	CCL7_CCR2	Ccl7 - Ccr2	CCL	Secreted Signaling	KEGG: mmu04060
800	EC	Classical Mo	Ccl7	Ccr2	0.002344169	0	CCL7_CCR2	Ccl7 - Ccr2	CCL	Secreted Signaling	KEGG: mmu04060
801	SMC	Classical Mo	Ccl7	Ccr2	0.002425307	0	CCL7_CCR2	Ccl7 - Ccr2	CCL	Secreted Signaling	KEGG: mmu04060
802	LC	Classical Mo	Ccl7	Ccr2	0.002719108	0	CCL7_CCR2	Ccl7 - Ccr2	CCL	Secreted Signaling	KEGG: mmu04060
803	Melanocyte	Classical Mo	Ccl7	Ccr2	0.002272823	0	CCL7_CCR2	Ccl7 - Ccr2	CCL	Secreted Signaling	KEGG: mmu04060
804	Tex	Classical Mo	Ccl7	Ccr2	0.00279496	0	CCL7_CCR2	Ccl7 - Ccr2	CCL	Secreted Signaling	KEGG: mmu04060
805	RF	M1 Mac	Ccl7	Ccr2	0.015817105	0	CCL7_CCR2	Ccl7 - Ccr2	CCL	Secreted Signaling	KEGG: mmu04060
806	SK	M1 Mac	Ccl7	Ccr2	0.001726367	0	CCL7_CCR2	Ccl7 - Ccr2	CCL	Secreted Signaling	KEGG: mmu04060
807	BK	M1 Mac	Ccl7	Ccr2	0.001901111	0	CCL7_CCR2	Ccl7 - Ccr2	CCL	Secreted Signaling	KEGG: mmu04060
808	HFK-I	M1 Mac	Ccl7	Ccr2	0.002001371	0	CCL7_CCR2	Ccl7 - Ccr2	CCL	Secreted Signaling	KEGG: mmu04060
809	PF	M1 Mac	Ccl7	Ccr2	0.017629005	0	CCL7_CCR2	Ccl7 - Ccr2	CCL	Secreted Signaling	KEGG: mmu04060
810	Classical Mo	M1 Mac	Ccl7	Ccr2	0.00578484	0	CCL7_CCR2	Ccl7 - Ccr2	CCL	Secreted Signaling	KEGG: mmu04060
811	M1 Mac	M1 Mac	Ccl7	Ccr2	0.001755002	0	CCL7_CCR2	Ccl7 - Ccr2	CCL	Secreted Signaling	KEGG: mmu04060
812	HFK-II	M1 Mac	Ccl7	Ccr2	0.002076024	0	CCL7_CCR2	Ccl7 - Ccr2	CCL	Secreted Signaling	KEGG: mmu04060
813	PVF	M1 Mac	Ccl7	Ccr2	0.007272788	0	CCL7_CCR2	Ccl7 - Ccr2	CCL	Secreted Signaling	KEGG: mmu04060
814	CTL	M1 Mac	Ccl7	Ccr2	0.002175943	0	CCL7_CCR2	Ccl7 - Ccr2	CCL	Secreted Signaling	KEGG: mmu04060
815	vSMC	M1 Mac	Ccl7	Ccr2	0.00655901	0	CCL7_CCR2	Ccl7 - Ccr2	CCL	Secreted Signaling	KEGG: mmu04060
816	HFK-III	M1 Mac	Ccl7	Ccr2	0.002041203	0	CCL7_CCR2	Ccl7 - Ccr2	CCL	Secreted Signaling	KEGG: mmu04060
817	SBK	M1 Mac	Ccl7	Ccr2	0.001682777	0	CCL7_CCR2	Ccl7 - Ccr2	CCL	Secreted Signaling	KEGG: mmu04060
818	Prolifer. K	M1 Mac	Ccl7	Ccr2	0.003751393	0	CCL7_CCR2	Ccl7 - Ccr2	CCL	Secreted Signaling	KEGG: mmu04060
819	Neutrophil	M1 Mac	Ccl7	Ccr2	0.002940223	0	CCL7_CCR2	Ccl7 - Ccr2	CCL	Secreted Signaling	KEGG: mmu04060
820	GLK	M1 Mac	Ccl7	Ccr2	0.00196517	0	CCL7_CCR2	Ccl7 - Ccr2	CCL	Secreted Signaling	KEGG: mmu04060
821	EC	M1 Mac	Ccl7	Ccr2	0.0018382	0	CCL7_CCR2	Ccl7 - Ccr2	CCL	Secreted Signaling	KEGG: mmu04060
822	SMC	M1 Mac	Ccl7	Ccr2	0.001901859	0	CCL7_CCR2	Ccl7 - Ccr2	CCL	Secreted Signaling	KEGG: mmu04060
823	LC	M1 Mac	Ccl7	Ccr2	0.002132385	0	CCL7_CCR2	Ccl7 - Ccr2	CCL	Secreted Signaling	KEGG: mmu04060
824	Melanocyte	M1 Mac	Ccl7	Ccr2	0.001782226	0	CCL7_CCR2	Ccl7 - Ccr2	CCL	Secreted Signaling	KEGG: mmu04060
825	Tex	M1 Mac	Ccl7	Ccr2	0.002191905	0	CCL7_CCR2	Ccl7 - Ccr2	CCL	Secreted Signaling	KEGG: mmu04060
826	RF	CTL	Ccl7	Ccr2	0.049894214	0	CCL7_CCR2	Ccl7 - Ccr2	CCL	Secreted Signaling	KEGG: mmu04060
827	SK	CTL	Ccl7	Ccr2	0.005619056	0	CCL7_CCR2	Ccl7 - Ccr2	CCL	Secreted Signaling	KEGG: mmu04060
828	BK	CTL	Ccl7	Ccr2	0.006185377	0	CCL7_CCR2	Ccl7 - Ccr2	CCL	Secreted Signaling	KEGG: mmu04060
829	HFK-I	CTL	Ccl7	Ccr2	0.006510106	0	CCL7_CCR2	Ccl7 - Ccr2	CCL	Secreted Signaling	KEGG: mmu04060
830	PF	CTL	Ccl7	Ccr2	0.055390055	0	CCL7_CCR2	Ccl7 - Ccr2	CCL	Secreted Signaling	KEGG: mmu04060
831	Classical Mo	CTL	Ccl7	Ccr2	0.018657716	0	CCL7_CCR2	Ccl7 - Ccr2	CCL	Secreted Signaling	KEGG: mmu04060
832	M1 Mac	CTL	Ccl7	Ccr2	0.00571189	0	CCL7_CCR2	Ccl7 - Ccr2	CCL	Secreted Signaling	KEGG: mmu04060
833	HFK-II	CTL	Ccl7	Ccr2	0.006751802	0	CCL7_CCR2	Ccl7 - Ccr2	CCL	Secreted Signaling	KEGG: mmu04060
834	PVF	CTL	Ccl7	Ccr2	0.023378902	0	CCL7_CCR2	Ccl7 - Ccr2	CCL	Secreted Signaling	KEGG: mmu04060
835	CTL	CTL	Ccl7	Ccr2	0.007075172	0	CCL7_CCR2	Ccl7 - Ccr2	CCL	Secreted Signaling	KEGG: mmu04060
836	vSMC	CTL	Ccl7	Ccr2	0.021118038	0	CCL7_CCR2	Ccl7 - Ccr2	CCL	Secreted Signaling	KEGG: mmu04060
837	HFK-III	CTL	Ccl7	Ccr2	0.006639076	0	CCL7_CCR2	Ccl7 - Ccr2	CCL	Secreted Signaling	KEGG: mmu04060
838	SBK	CTL	Ccl7	Ccr2	0.005477717	0	CCL7_CCR2	Ccl7 - Ccr2	CCL	Secreted Signaling	KEGG: mmu04060
839	Prolifer. K	CTL	Ccl7	Ccr2	0.012154606	0	CCL7_CCR2	Ccl7 - Ccr2	CCL	Secreted Signaling	KEGG: mmu04060
840	Neutrophil	CTL	Ccl7	Ccr2	0.0095438	0	CCL7_CCR2	Ccl7 - Ccr2	CCL	Secreted Signaling	KEGG: mmu04060
841	GLK	CTL	Ccl7	Ccr2	0.006392874	0	CCL7_CCR2	Ccl7 - Ccr2	CCL	Secreted Signaling	KEGG: mmu04060
842	EC	CTL	Ccl7	Ccr2	0.005981545	0	CCL7_CCR2	Ccl7 - Ccr2	CCL	Secreted Signaling	KEGG: mmu04060
843	SMC	CTL	Ccl7	Ccr2	0.006187801	0	CCL7_CCR2	Ccl7 - Ccr2	CCL	Secreted Signaling	KEGG: mmu04060
844	LC	CTL	Ccl7	Ccr2	0.00693422	0	CCL7_CCR2	Ccl7 - Ccr2	CCL	Secreted Signaling	KEGG: mmu04060
845	Melanocyte	CTL	Ccl7	Ccr2	0.005800135	0	CCL7_CCR2	Ccl7 - Ccr2	CCL	Secreted Signaling	KEGG: mmu04060
846	Tex	CTL	Ccl7	Ccr2	0.007126815	0	CCL7_CCR2	Ccl7 - Ccr2	CCL	Secreted Signaling	KEGG: mmu04060
847	RF	Classical Mo	Ccl2	Ccr2	0.011526988	0	CCL2_CCR2	Ccl2 - Ccr2	CCL	Secreted Signaling	KEGG: mmu04060
848	SK	Classical Mo	Ccl2	Ccr2	0.00495134	0	CCL2_CCR2	Ccl2 - Ccr2	CCL	Secreted Signaling	KEGG: mmu04060
849	BK	Classical Mo	Ccl2	Ccr2	0.002488407	0	CCL2_CCR2	Ccl2 - Ccr2	CCL	Secreted Signaling	KEGG: mmu04060
850	HFK-I	Classical Mo	Ccl2	Ccr2	0.00281596	0	CCL2_CCR2	Ccl2 - Ccr2	CCL	Secreted Signaling	KEGG: mmu04060
851	PF	Classical Mo	Ccl2	Ccr2	0.021125103	0	CCL2_CCR2	Ccl2 - Ccr2	CCL	Secreted Signaling	KEGG: mmu04060
852	Classical Mo	Classical Mo	Ccl2	Ccr2	0.009526329	0	CCL2_CCR2	Ccl2 - Ccr2	CCL	Secreted Signaling	KEGG: mmu04060
853	M1 Mac	Classical Mo	Ccl2	Ccr2	0.002008162	0	CCL2_CCR2	Ccl2 - Ccr2	CCL	Secreted Signaling	KEGG: mmu04060
854	HFK-II	Classical Mo	Ccl2	Ccr2	0.003138029	0	CCL2_CCR2	Ccl2 - Ccr2	CCL	Secreted Signaling	KEGG: mmu04060
855	PVF	Classical Mo	Ccl2	Ccr2	0.003516559	0	CCL2_CCR2	Ccl2 - Ccr2	CCL	Secreted Signaling	KEGG: mmu04060
856	vSMC	Classical Mo	Ccl2	Ccr2	0.017150295	0	CCL2_CCR2	Ccl2 - Ccr2	CCL	Secreted Signaling	KEGG: mmu04060
857	HFK-III	Classical Mo	Ccl2	Ccr2	0.002011801	0	CCL2_CCR2	Ccl2 - Ccr2	CCL	Secreted Signaling	KEGG: mmu04060
858	SBK	Classical Mo	Ccl2	Ccr2	0.002591648	0	CCL2_CCR2	Ccl2 - Ccr2	CCL	Secreted Signaling	KEGG: mmu04060
859	Prolifer. K	Classical Mo	Ccl2	Ccr2	0.005740379	0	CCL2_CCR2	Ccl2 - Ccr2	CCL	Secreted Signaling	KEGG: mmu04060
860	Neutrophil	Classical Mo	Ccl2	Ccr2	0.003422181	0	CCL2_CCR2	Ccl2 - Ccr2	CCL	Secreted Signaling	KEGG: mmu04060
861	GLK	Classical Mo	Ccl2	Ccr2	0.0023603	0	CCL2_CCR2	Ccl2 - Ccr2	CCL	Secreted Signaling	KEGG: mmu04060
862	EC	Classical Mo	Ccl2	Ccr2	0.002407039	0	CCL2_CCR2	Ccl2 - Ccr2	CCL	Secreted Signaling	KEGG: mmu04060
863	LC	Classical Mo	Ccl2	Ccr2	0.005398154	0	CCL2_CCR2	Ccl2 - Ccr2	CCL	Secreted Signaling	KEGG: mmu04060
864	Melanocyte	Classical Mo	Ccl2	Ccr2	0.002103978	0	CCL2_CCR2	Ccl2 - Ccr2	CCL	Secreted Signaling	KEGG: mmu04060
865	RF	M1 Mac	Ccl2	Ccr2	0.009056979	0	CCL2_CCR2	Ccl2 - Ccr2	CCL	Secreted Signaling	KEGG: mmu04060
866	SK	M1 Mac	Ccl2	Ccr2	0.003884827	0	CCL2_CCR2	Ccl2 - Ccr2	CCL	Secreted Signaling	KEGG: mmu04060
867	BK	M1 Mac	Ccl2	Ccr2	0.001951366	0	CCL2_CCR2	Ccl2 - Ccr2	CCL	Secreted Signaling	KEGG: mmu04060
868	HFK-I	M1 Mac	Ccl2	Ccr2	0.002208384	0	CCL2_CCR2	Ccl2 - Ccr2	CCL	Secreted Signaling	KEGG: mmu04060
869	PF	M1 Mac	Ccl2	Ccr2	0.016633012	0	CCL2_CCR2	Ccl2 - Ccr2	CCL	Secreted Signaling	KEGG: mmu04060
870	Classical Mo	M1 Mac	Ccl2	Ccr2	0.007481777	0	CCL2_CCR2	Ccl2 - Ccr2	CCL	Secreted Signaling	KEGG: mmu04060
871	M1 Mac	M1 Mac	Ccl2	Ccr2	0.001574603	0	CCL2_CCR2	Ccl2 - Ccr2	CCL	Secreted Signaling	KEGG: mmu04060
872	HFK-II	M1 Mac	Ccl2	Ccr2	0.002461134	0	CCL2_CCR2	Ccl2 - Ccr2	CCL	Secreted Signaling	KEGG: mmu04060
873	PVF	M1 Mac	Ccl2	Ccr2	0.002758239	0	CCL2_CCR2	Ccl2 - Ccr2	CCL	Secreted Signaling	KEGG: mmu04060
874	vSMC	M1 Mac	Ccl2	Ccr2	0.013491766	0	CCL2_CCR2	Ccl2 - Ccr2	CCL	Secreted Signaling	KEGG: mmu04060
875	HFK-III	M1 Mac	Ccl2	Ccr2	0.001577458	0	CCL2_CCR2	Ccl2 - Ccr2	CCL	Secreted Signaling	KEGG: mmu04060
876	SBK	M1 Mac	Ccl2	Ccr2	0.002032372	0	CCL2_CCR2	Ccl2 - Ccr2	CCL	Secreted Signaling	KEGG: mmu04060
877	Prolifer. K	M1 Mac	Ccl2	Ccr2	0.004504676	0	CCL2_CCR2	Ccl2 - Ccr2	CCL	Secreted Signaling	KEGG: mmu04060
878	Neutrophil	M1 Mac	Ccl2	Ccr2	0.002684158	0	CCL2_CCR2	Ccl2 - Ccr2	CCL	Secreted Signaling	KEGG: mmu04060
879	GLK	M1 Mac	Ccl2	Ccr2	0.001850856	0	CCL2_CCR2	Ccl2 - Ccr2	CCL	Secreted Signaling	KEGG: mmu04060
880	EC	M1 Mac	Ccl2	Ccr2	0.001887525	0	CCL2_CCR2	Ccl2 - Ccr2	CCL	Secreted Signaling	KEGG: mmu04060
881	LC	M1 Mac	Ccl2	Ccr2	0.004235807	0	CCL2_CCR2	Ccl2 - Ccr2	CCL	Secreted Signaling	KEGG: mmu04060
882	Melanocyte	M1 Mac	Ccl2	Ccr2	0.001649767	0	CCL2_CCR2	Ccl2 - Ccr2	CCL	Secreted Signaling	KEGG: mmu04060
883	RF	CTL	Ccl2	Ccr2	0.028998892	0	CCL2_CCR2	Ccl2 - Ccr2	CCL	Secreted Signaling	KEGG: mmu04060
884	SK	CTL	Ccl2	Ccr2	0.012583158	0	CCL2_CCR2	Ccl2 - Ccr2	CCL	Secreted Signaling	KEGG: mmu04060
885	BK	CTL	Ccl2	Ccr2	0.006348166	0	CCL2_CCR2	Ccl2 - Ccr2	CCL	Secreted Signaling	KEGG: mmu04060
886	HFK-I	CTL	Ccl2	Ccr2	0.00718013	0	CCL2_CCR2	Ccl2 - Ccr2	CCL	Secreted Signaling	KEGG: mmu04060
887	PF	CTL	Ccl2	Ccr2	0.052374402	0	CCL2_CCR2	Ccl2 - Ccr2	CCL	Secreted Signaling	KEGG: mmu04060
888	Classical Mo	CTL	Ccl2	Ccr2	0.024039505	0	CCL2_CCR2	Ccl2 - Ccr2	CCL	Secreted Signaling	KEGG: mmu04060
889	M1 Mac	CTL	Ccl2	Ccr2	0.005126845	0	CCL2_CCR2	Ccl2 - Ccr2	CCL	Secreted Signaling	KEGG: mmu04060
890	HFK-II	CTL	Ccl2	Ccr2	0.007997336	0	CCL2_CCR2	Ccl2 - Ccr2	CCL	Secreted Signaling	KEGG: mmu04060
891	PVF	CTL	Ccl2	Ccr2	0.008956763	0	CCL2_CCR2	Ccl2 - Ccr2	CCL	Secreted Signaling	KEGG: mmu04060
892	vSMC	CTL	Ccl2	Ccr2	0.042776804	0	CCL2_CCR2	Ccl2 - Ccr2	CCL	Secreted Signaling	KEGG: mmu04060
893	HFK-III	CTL	Ccl2	Ccr2	0.005136106	0	CCL2_CCR2	Ccl2 - Ccr2	CCL	Secreted Signaling	KEGG: mmu04060
894	SBK	CTL	Ccl2	Ccr2	0.006610484	0	CCL2_CCR2	Ccl2 - Ccr2	CCL	Secreted Signaling	KEGG: mmu04060
895	Prolifer. K	CTL	Ccl2	Ccr2	0.014570583	0	CCL2_CCR2	Ccl2 - Ccr2	CCL	Secreted Signaling	KEGG: mmu04060
896	Neutrophil	CTL	Ccl2	Ccr2	0.008717658	0	CCL2_CCR2	Ccl2 - Ccr2	CCL	Secreted Signaling	KEGG: mmu04060
897	GLK	CTL	Ccl2	Ccr2	0.006022555	0	CCL2_CCR2	Ccl2 - Ccr2	CCL	Secreted Signaling	KEGG: mmu04060
898	EC	CTL	Ccl2	Ccr2	0.006141365	0	CCL2_CCR2	Ccl2 - Ccr2	CCL	Secreted Signaling	KEGG: mmu04060
899	LC	CTL	Ccl2	Ccr2	0.013709185	0	CCL2_CCR2	Ccl2 - Ccr2	CCL	Secreted Signaling	KEGG: mmu04060
900	Melanocyte	CTL	Ccl2	Ccr2	0.005370663	0	CCL2_CCR2	Ccl2 - Ccr2	CCL	Secreted Signaling	KEGG: mmu04060
901	SK	Classical Mo	Ccl27a	Ccr2	0.023073708	0	CCL27A_CCR2	Ccl27a - Ccr2	CCL	Secreted Signaling	KEGG: mmu04060
902	BK	Classical Mo	Ccl27a	Ccr2	0.031581063	0	CCL27A_CCR2	Ccl27a - Ccr2	CCL	Secreted Signaling	KEGG: mmu04060
903	HFK-I	Classical Mo	Ccl27a	Ccr2	0.033893652	0	CCL27A_CCR2	Ccl27a - Ccr2	CCL	Secreted Signaling	KEGG: mmu04060
904	PF	Classical Mo	Ccl27a	Ccr2	0.001025179	0	CCL27A_CCR2	Ccl27a - Ccr2	CCL	Secreted Signaling	KEGG: mmu04060
905	HFK-II	Classical Mo	Ccl27a	Ccr2	0.036901886	0	CCL27A_CCR2	Ccl27a - Ccr2	CCL	Secreted Signaling	KEGG: mmu04060
906	vSMC	Classical Mo	Ccl27a	Ccr2	0.001298595	0	CCL27A_CCR2	Ccl27a - Ccr2	CCL	Secreted Signaling	KEGG: mmu04060
907	HFK-III	Classical Mo	Ccl27a	Ccr2	0.008134073	0	CCL27A_CCR2	Ccl27a - Ccr2	CCL	Secreted Signaling	KEGG: mmu04060
908	SBK	Classical Mo	Ccl27a	Ccr2	0.033145994	0	CCL27A_CCR2	Ccl27a - Ccr2	CCL	Secreted Signaling	KEGG: mmu04060
909	Prolifer. K	Classical Mo	Ccl27a	Ccr2	0.02231743	0	CCL27A_CCR2	Ccl27a - Ccr2	CCL	Secreted Signaling	KEGG: mmu04060
910	GLK	Classical Mo	Ccl27a	Ccr2	0.010354965	0	CCL27A_CCR2	Ccl27a - Ccr2	CCL	Secreted Signaling	KEGG: mmu04060
911	SK	M1 Mac	Ccl27a	Ccr2	0.018174954	0	CCL27A_CCR2	Ccl27a - Ccr2	CCL	Secreted Signaling	KEGG: mmu04060
912	BK	M1 Mac	Ccl27a	Ccr2	0.024922199	0	CCL27A_CCR2	Ccl27a - Ccr2	CCL	Secreted Signaling	KEGG: mmu04060
913	HFK-I	M1 Mac	Ccl27a	Ccr2	0.026760653	0	CCL27A_CCR2	Ccl27a - Ccr2	CCL	Secreted Signaling	KEGG: mmu04060
914	PF	M1 Mac	Ccl27a	Ccr2	0.000803673	0	CCL27A_CCR2	Ccl27a - Ccr2	CCL	Secreted Signaling	KEGG: mmu04060
915	HFK-II	M1 Mac	Ccl27a	Ccr2	0.029154903	0	CCL27A_CCR2	Ccl27a - Ccr2	CCL	Secreted Signaling	KEGG: mmu04060
916	vSMC	M1 Mac	Ccl27a	Ccr2	0.001018074	0	CCL27A_CCR2	Ccl27a - Ccr2	CCL	Secreted Signaling	KEGG: mmu04060
917	HFK-III	M1 Mac	Ccl27a	Ccr2	0.006386402	0	CCL27A_CCR2	Ccl27a - Ccr2	CCL	Secreted Signaling	KEGG: mmu04060
918	SBK	M1 Mac	Ccl27a	Ccr2	0.02616608	0	CCL27A_CCR2	Ccl27a - Ccr2	CCL	Secreted Signaling	KEGG: mmu04060
919	Prolifer. K	M1 Mac	Ccl27a	Ccr2	0.017576352	0	CCL27A_CCR2	Ccl27a - Ccr2	CCL	Secreted Signaling	KEGG: mmu04060
920	GLK	M1 Mac	Ccl27a	Ccr2	0.00813403	0	CCL27A_CCR2	Ccl27a - Ccr2	CCL	Secreted Signaling	KEGG: mmu04060
921	SK	CTL	Ccl27a	Ccr2	0.057037523	0	CCL27A_CCR2	Ccl27a - Ccr2	CCL	Secreted Signaling	KEGG: mmu04060
922	BK	CTL	Ccl27a	Ccr2	0.077079421	0	CCL27A_CCR2	Ccl27a - Ccr2	CCL	Secreted Signaling	KEGG: mmu04060
923	HFK-I	CTL	Ccl27a	Ccr2	0.082440099	0	CCL27A_CCR2	Ccl27a - Ccr2	CCL	Secreted Signaling	KEGG: mmu04060
924	PF	CTL	Ccl27a	Ccr2	0.002621294	0	CCL27A_CCR2	Ccl27a - Ccr2	CCL	Secreted Signaling	KEGG: mmu04060
925	HFK-II	CTL	Ccl27a	Ccr2	0.089358547	0	CCL27A_CCR2	Ccl27a - Ccr2	CCL	Secreted Signaling	KEGG: mmu04060
926	vSMC	CTL	Ccl27a	Ccr2	0.003318983	0	CCL27A_CCR2	Ccl27a - Ccr2	CCL	Secreted Signaling	KEGG: mmu04060
927	HFK-III	CTL	Ccl27a	Ccr2	0.020570226	0	CCL27A_CCR2	Ccl27a - Ccr2	CCL	Secreted Signaling	KEGG: mmu04060
928	SBK	CTL	Ccl27a	Ccr2	0.080711023	0	CCL27A_CCR2	Ccl27a - Ccr2	CCL	Secreted Signaling	KEGG: mmu04060
929	Prolifer. K	CTL	Ccl27a	Ccr2	0.055230962	0	CCL27A_CCR2	Ccl27a - Ccr2	CCL	Secreted Signaling	KEGG: mmu04060
930	GLK	CTL	Ccl27a	Ccr2	0.026097289	0	CCL27A_CCR2	Ccl27a - Ccr2	CCL	Secreted Signaling	KEGG: mmu04060
931	RF	Classical Mo	Ccl4	Ccr5	0.001902324	0	CCL4_CCR5	Ccl4 - Ccr5	CCL	Secreted Signaling	KEGG: mmu04060
932	PF	Classical Mo	Ccl4	Ccr5	0.001403716	0	CCL4_CCR5	Ccl4 - Ccr5	CCL	Secreted Signaling	KEGG: mmu04060
933	Classical Mo	Classical Mo	Ccl4	Ccr5	0.014655943	0	CCL4_CCR5	Ccl4 - Ccr5	CCL	Secreted Signaling	KEGG: mmu04060
934	M1 Mac	Classical Mo	Ccl4	Ccr5	0.012819801	0	CCL4_CCR5	Ccl4 - Ccr5	CCL	Secreted Signaling	KEGG: mmu04060
935	PVF	Classical Mo	Ccl4	Ccr5	0.001953951	0	CCL4_CCR5	Ccl4 - Ccr5	CCL	Secreted Signaling	KEGG: mmu04060
936	CTL	Classical Mo	Ccl4	Ccr5	0.003047827	0	CCL4_CCR5	Ccl4 - Ccr5	CCL	Secreted Signaling	KEGG: mmu04060
937	vSMC	Classical Mo	Ccl4	Ccr5	0.000747698	0	CCL4_CCR5	Ccl4 - Ccr5	CCL	Secreted Signaling	KEGG: mmu04060
938	HFK-III	Classical Mo	Ccl4	Ccr5	0.001459297	0	CCL4_CCR5	Ccl4 - Ccr5	CCL	Secreted Signaling	KEGG: mmu04060
939	Prolifer. K	Classical Mo	Ccl4	Ccr5	0.000827689	0	CCL4_CCR5	Ccl4 - Ccr5	CCL	Secreted Signaling	KEGG: mmu04060
940	Neutrophil	Classical Mo	Ccl4	Ccr5	0.024800162	0	CCL4_CCR5	Ccl4 - Ccr5	CCL	Secreted Signaling	KEGG: mmu04060
941	EC	Classical Mo	Ccl4	Ccr5	0.001264	0	CCL4_CCR5	Ccl4 - Ccr5	CCL	Secreted Signaling	KEGG: mmu04060
942	SMC	Classical Mo	Ccl4	Ccr5	0.001443024	0	CCL4_CCR5	Ccl4 - Ccr5	CCL	Secreted Signaling	KEGG: mmu04060
943	LC	Classical Mo	Ccl4	Ccr5	0.001069133	0	CCL4_CCR5	Ccl4 - Ccr5	CCL	Secreted Signaling	KEGG: mmu04060
944	Melanocyte	Classical Mo	Ccl4	Ccr5	0.00092271	0	CCL4_CCR5	Ccl4 - Ccr5	CCL	Secreted Signaling	KEGG: mmu04060
945	RF	M1 Mac	Ccl4	Ccr5	0.002041793	0	CCL4_CCR5	Ccl4 - Ccr5	CCL	Secreted Signaling	KEGG: mmu04060
946	PF	M1 Mac	Ccl4	Ccr5	0.001506684	0	CCL4_CCR5	Ccl4 - Ccr5	CCL	Secreted Signaling	KEGG: mmu04060
947	Classical Mo	M1 Mac	Ccl4	Ccr5	0.015715718	0	CCL4_CCR5	Ccl4 - Ccr5	CCL	Secreted Signaling	KEGG: mmu04060
948	M1 Mac	M1 Mac	Ccl4	Ccr5	0.013748657	0	CCL4_CCR5	Ccl4 - Ccr5	CCL	Secreted Signaling	KEGG: mmu04060
949	PVF	M1 Mac	Ccl4	Ccr5	0.002097197	0	CCL4_CCR5	Ccl4 - Ccr5	CCL	Secreted Signaling	KEGG: mmu04060
950	CTL	M1 Mac	Ccl4	Ccr5	0.003271003	0	CCL4_CCR5	Ccl4 - Ccr5	CCL	Secreted Signaling	KEGG: mmu04060
951	vSMC	M1 Mac	Ccl4	Ccr5	0.000802583	0	CCL4_CCR5	Ccl4 - Ccr5	CCL	Secreted Signaling	KEGG: mmu04060
952	HFK-III	M1 Mac	Ccl4	Ccr5	0.001566336	0	CCL4_CCR5	Ccl4 - Ccr5	CCL	Secreted Signaling	KEGG: mmu04060
953	Prolifer. K	M1 Mac	Ccl4	Ccr5	0.000888441	0	CCL4_CCR5	Ccl4 - Ccr5	CCL	Secreted Signaling	KEGG: mmu04060
954	Neutrophil	M1 Mac	Ccl4	Ccr5	0.026573687	0	CCL4_CCR5	Ccl4 - Ccr5	CCL	Secreted Signaling	KEGG: mmu04060
955	EC	M1 Mac	Ccl4	Ccr5	0.001356733	0	CCL4_CCR5	Ccl4 - Ccr5	CCL	Secreted Signaling	KEGG: mmu04060
956	SMC	M1 Mac	Ccl4	Ccr5	0.001548872	0	CCL4_CCR5	Ccl4 - Ccr5	CCL	Secreted Signaling	KEGG: mmu04060
957	LC	M1 Mac	Ccl4	Ccr5	0.001147587	0	CCL4_CCR5	Ccl4 - Ccr5	CCL	Secreted Signaling	KEGG: mmu04060
958	Melanocyte	M1 Mac	Ccl4	Ccr5	0.00099043	0	CCL4_CCR5	Ccl4 - Ccr5	CCL	Secreted Signaling	KEGG: mmu04060
959	M1 Mac	Classical Mo	Ccl5	Ccr5	0.002065265	0	CCL5_CCR5	Ccl5 - Ccr5	CCL	Secreted Signaling	KEGG: mmu04060
960	CTL	Classical Mo	Ccl5	Ccr5	0.005057321	0	CCL5_CCR5	Ccl5 - Ccr5	CCL	Secreted Signaling	KEGG: mmu04060
961	M1 Mac	M1 Mac	Ccl5	Ccr5	0.002216653	0	CCL5_CCR5	Ccl5 - Ccr5	CCL	Secreted Signaling	KEGG: mmu04060
962	CTL	M1 Mac	Ccl5	Ccr5	0.00542684	0	CCL5_CCR5	Ccl5 - Ccr5	CCL	Secreted Signaling	KEGG: mmu04060
963	RF	Classical Mo	Ccl3	Ccr5	0.001722155	0	CCL3_CCR5	Ccl3 - Ccr5	CCL	Secreted Signaling	KEGG: mmu04060
964	PF	Classical Mo	Ccl3	Ccr5	0.001214017	0	CCL3_CCR5	Ccl3 - Ccr5	CCL	Secreted Signaling	KEGG: mmu04060
965	Classical Mo	Classical Mo	Ccl3	Ccr5	0.013759678	0	CCL3_CCR5	Ccl3 - Ccr5	CCL	Secreted Signaling	KEGG: mmu04060
966	M1 Mac	Classical Mo	Ccl3	Ccr5	0.008105835	0	CCL3_CCR5	Ccl3 - Ccr5	CCL	Secreted Signaling	KEGG: mmu04060
967	PVF	Classical Mo	Ccl3	Ccr5	0.001593125	0	CCL3_CCR5	Ccl3 - Ccr5	CCL	Secreted Signaling	KEGG: mmu04060
968	CTL	Classical Mo	Ccl3	Ccr5	0.002848606	0	CCL3_CCR5	Ccl3 - Ccr5	CCL	Secreted Signaling	KEGG: mmu04060
969	HFK-III	Classical Mo	Ccl3	Ccr5	0.001210295	0	CCL3_CCR5	Ccl3 - Ccr5	CCL	Secreted Signaling	KEGG: mmu04060
970	Neutrophil	Classical Mo	Ccl3	Ccr5	0.038570933	0	CCL3_CCR5	Ccl3 - Ccr5	CCL	Secreted Signaling	KEGG: mmu04060
971	EC	Classical Mo	Ccl3	Ccr5	0.000824074	0	CCL3_CCR5	Ccl3 - Ccr5	CCL	Secreted Signaling	KEGG: mmu04060
972	LC	Classical Mo	Ccl3	Ccr5	0.000336021	0	CCL3_CCR5	Ccl3 - Ccr5	CCL	Secreted Signaling	KEGG: mmu04060
973	RF	M1 Mac	Ccl3	Ccr5	0.001848439	0	CCL3_CCR5	Ccl3 - Ccr5	CCL	Secreted Signaling	KEGG: mmu04060
974	PF	M1 Mac	Ccl3	Ccr5	0.001303089	0	CCL3_CCR5	Ccl3 - Ccr5	CCL	Secreted Signaling	KEGG: mmu04060
975	Classical Mo	M1 Mac	Ccl3	Ccr5	0.014755615	0	CCL3_CCR5	Ccl3 - Ccr5	CCL	Secreted Signaling	KEGG: mmu04060
976	M1 Mac	M1 Mac	Ccl3	Ccr5	0.00869615	0	CCL3_CCR5	Ccl3 - Ccr5	CCL	Secreted Signaling	KEGG: mmu04060
977	PVF	M1 Mac	Ccl3	Ccr5	0.001709963	0	CCL3_CCR5	Ccl3 - Ccr5	CCL	Secreted Signaling	KEGG: mmu04060
978	CTL	M1 Mac	Ccl3	Ccr5	0.003057238	0	CCL3_CCR5	Ccl3 - Ccr5	CCL	Secreted Signaling	KEGG: mmu04060
979	HFK-III	M1 Mac	Ccl3	Ccr5	0.001299094	0	CCL3_CCR5	Ccl3 - Ccr5	CCL	Secreted Signaling	KEGG: mmu04060
980	Neutrophil	M1 Mac	Ccl3	Ccr5	0.041287547	0	CCL3_CCR5	Ccl3 - Ccr5	CCL	Secreted Signaling	KEGG: mmu04060
981	EC	M1 Mac	Ccl3	Ccr5	0.000884561	0	CCL3_CCR5	Ccl3 - Ccr5	CCL	Secreted Signaling	KEGG: mmu04060
982	LC	M1 Mac	Ccl3	Ccr5	0.000360698	0	CCL3_CCR5	Ccl3 - Ccr5	CCL	Secreted Signaling	KEGG: mmu04060
983	RF	Classical Mo	Ccl8	Ccr5	0.009048503	0	CCL8_CCR5	Ccl8 - Ccr5	CCL	Secreted Signaling	KEGG: mmu04060
984	PF	Classical Mo	Ccl8	Ccr5	0.005465683	0	CCL8_CCR5	Ccl8 - Ccr5	CCL	Secreted Signaling	KEGG: mmu04060
985	PVF	Classical Mo	Ccl8	Ccr5	0.001992564	0	CCL8_CCR5	Ccl8 - Ccr5	CCL	Secreted Signaling	KEGG: mmu04060
986	RF	M1 Mac	Ccl8	Ccr5	0.009706797	0	CCL8_CCR5	Ccl8 - Ccr5	CCL	Secreted Signaling	KEGG: mmu04060
987	PF	M1 Mac	Ccl8	Ccr5	0.005864864	0	CCL8_CCR5	Ccl8 - Ccr5	CCL	Secreted Signaling	KEGG: mmu04060
988	PVF	M1 Mac	Ccl8	Ccr5	0.002138635	0	CCL8_CCR5	Ccl8 - Ccr5	CCL	Secreted Signaling	KEGG: mmu04060
989	RF	M1 Mac	Ccl19	Ccr7	0.042505855	0	CCL19_CCR7	Ccl19 - Ccr7	CCL	Secreted Signaling	KEGG: mmu04060
990	PVF	M1 Mac	Ccl19	Ccr7	0.019458685	0	CCL19_CCR7	Ccl19 - Ccr7	CCL	Secreted Signaling	KEGG: mmu04060
991	RF	SK	Ccl19	Ackr4	0.003188218	0	CCL19_ACKR4	Ccl19 - Ackr4	CCL	Secreted Signaling	KEGG: mmu04060
992	PVF	SK	Ccl19	Ackr4	0.001427741	0	CCL19_ACKR4	Ccl19 - Ackr4	CCL	Secreted Signaling	KEGG: mmu04060
993	RF	BK	Ccl19	Ackr4	0.006279516	0	CCL19_ACKR4	Ccl19 - Ackr4	CCL	Secreted Signaling	KEGG: mmu04060
994	PVF	BK	Ccl19	Ackr4	0.002816902	0	CCL19_ACKR4	Ccl19 - Ackr4	CCL	Secreted Signaling	KEGG: mmu04060
995	RF	HFK-I	Ccl19	Ackr4	0.008073495	0	CCL19_ACKR4	Ccl19 - Ackr4	CCL	Secreted Signaling	KEGG: mmu04060
996	PVF	HFK-I	Ccl19	Ackr4	0.003625265	0	CCL19_ACKR4	Ccl19 - Ackr4	CCL	Secreted Signaling	KEGG: mmu04060
997	RF	HFK-II	Ccl19	Ackr4	0.007155476	0	CCL19_ACKR4	Ccl19 - Ackr4	CCL	Secreted Signaling	KEGG: mmu04060
998	PVF	HFK-II	Ccl19	Ackr4	0.003211407	0	CCL19_ACKR4	Ccl19 - Ackr4	CCL	Secreted Signaling	KEGG: mmu04060
999	RF	PVF	Ccl19	Ackr4	0.005026788	0	CCL19_ACKR4	Ccl19 - Ackr4	CCL	Secreted Signaling	KEGG: mmu04060
1000	PVF	PVF	Ccl19	Ackr4	0.00225338	0	CCL19_ACKR4	Ccl19 - Ackr4	CCL	Secreted Signaling	KEGG: mmu04060
1001	RF	Prolifer. K	Ccl19	Ackr4	0.00409576	0	CCL19_ACKR4	Ccl19 - Ackr4	CCL	Secreted Signaling	KEGG: mmu04060
1002	PVF	Prolifer. K	Ccl19	Ackr4	0.001835077	0	CCL19_ACKR4	Ccl19 - Ackr4	CCL	Secreted Signaling	KEGG: mmu04060
1003	RF	SK	Ccl8	Ackr4	0.00425364	0	CCL8_ACKR4	Ccl8 - Ackr4	CCL	Secreted Signaling	KEGG: mmu04060
1004	PF	SK	Ccl8	Ackr4	0.002564468	0	CCL8_ACKR4	Ccl8 - Ackr4	CCL	Secreted Signaling	KEGG: mmu04060
1005	PVF	SK	Ccl8	Ackr4	0.00093317	0	CCL8_ACKR4	Ccl8 - Ackr4	CCL	Secreted Signaling	KEGG: mmu04060
1006	RF	BK	Ccl8	Ackr4	0.008369298	0	CCL8_ACKR4	Ccl8 - Ackr4	CCL	Secreted Signaling	KEGG: mmu04060
1007	PF	BK	Ccl8	Ackr4	0.005054043	0	CCL8_ACKR4	Ccl8 - Ackr4	CCL	Secreted Signaling	KEGG: mmu04060
1008	PVF	BK	Ccl8	Ackr4	0.001842013	0	CCL8_ACKR4	Ccl8 - Ackr4	CCL	Secreted Signaling	KEGG: mmu04060
1009	RF	HFK-I	Ccl8	Ackr4	0.01075384	0	CCL8_ACKR4	Ccl8 - Ackr4	CCL	Secreted Signaling	KEGG: mmu04060
1010	PF	HFK-I	Ccl8	Ackr4	0.006500209	0	CCL8_ACKR4	Ccl8 - Ackr4	CCL	Secreted Signaling	KEGG: mmu04060
1011	PVF	HFK-I	Ccl8	Ackr4	0.002371278	0	CCL8_ACKR4	Ccl8 - Ackr4	CCL	Secreted Signaling	KEGG: mmu04060
1012	RF	HFK-II	Ccl8	Ackr4	0.009533975	0	CCL8_ACKR4	Ccl8 - Ackr4	CCL	Secreted Signaling	KEGG: mmu04060
1013	PF	HFK-II	Ccl8	Ackr4	0.005760046	0	CCL8_ACKR4	Ccl8 - Ackr4	CCL	Secreted Signaling	KEGG: mmu04060
1014	PVF	HFK-II	Ccl8	Ackr4	0.002100272	0	CCL8_ACKR4	Ccl8 - Ackr4	CCL	Secreted Signaling	KEGG: mmu04060
1015	RF	PVF	Ccl8	Ackr4	0.006702482	0	CCL8_ACKR4	Ccl8 - Ackr4	CCL	Secreted Signaling	KEGG: mmu04060
1016	PF	PVF	Ccl8	Ackr4	0.004044794	0	CCL8_ACKR4	Ccl8 - Ackr4	CCL	Secreted Signaling	KEGG: mmu04060
1017	PVF	PVF	Ccl8	Ackr4	0.001473229	0	CCL8_ACKR4	Ccl8 - Ackr4	CCL	Secreted Signaling	KEGG: mmu04060
1018	RF	Prolifer. K	Ccl8	Ackr4	0.005462798	0	CCL8_ACKR4	Ccl8 - Ackr4	CCL	Secreted Signaling	KEGG: mmu04060
1019	PF	Prolifer. K	Ccl8	Ackr4	0.003295043	0	CCL8_ACKR4	Ccl8 - Ackr4	CCL	Secreted Signaling	KEGG: mmu04060
1020	PVF	Prolifer. K	Ccl8	Ackr4	0.001199574	0	CCL8_ACKR4	Ccl8 - Ackr4	CCL	Secreted Signaling	KEGG: mmu04060
1021	RF	RF	Ccl2	Ackr1	0.008191253	0	CCL2_ACKR1	Ccl2 - Ackr1	CCL	Secreted Signaling	PMID: 26740381
1022	SK	RF	Ccl2	Ackr1	0.003511737	0	CCL2_ACKR1	Ccl2 - Ackr1	CCL	Secreted Signaling	PMID: 26740381
1023	BK	RF	Ccl2	Ackr1	0.001763633	0	CCL2_ACKR1	Ccl2 - Ackr1	CCL	Secreted Signaling	PMID: 26740381
1024	HFK-I	RF	Ccl2	Ackr1	0.001995974	0	CCL2_ACKR1	Ccl2 - Ackr1	CCL	Secreted Signaling	PMID: 26740381
1025	PF	RF	Ccl2	Ackr1	0.01505412	0	CCL2_ACKR1	Ccl2 - Ackr1	CCL	Secreted Signaling	PMID: 26740381
1026	Classical Mo	RF	Ccl2	Ackr1	0.006765591	0	CCL2_ACKR1	Ccl2 - Ackr1	CCL	Secreted Signaling	PMID: 26740381
1027	M1 Mac	RF	Ccl2	Ackr1	0.001423065	0	CCL2_ACKR1	Ccl2 - Ackr1	CCL	Secreted Signaling	PMID: 26740381
1028	HFK-II	RF	Ccl2	Ackr1	0.002224468	0	CCL2_ACKR1	Ccl2 - Ackr1	CCL	Secreted Signaling	PMID: 26740381
1029	PVF	RF	Ccl2	Ackr1	0.002493074	0	CCL2_ACKR1	Ccl2 - Ackr1	CCL	Secreted Signaling	PMID: 26740381
1030	vSMC	RF	Ccl2	Ackr1	0.012207356	0	CCL2_ACKR1	Ccl2 - Ackr1	CCL	Secreted Signaling	PMID: 26740381
1031	HFK-III	RF	Ccl2	Ackr1	0.001425645	0	CCL2_ACKR1	Ccl2 - Ackr1	CCL	Secreted Signaling	PMID: 26740381
1032	SBK	RF	Ccl2	Ackr1	0.001836859	0	CCL2_ACKR1	Ccl2 - Ackr1	CCL	Secreted Signaling	PMID: 26740381
1033	Prolifer. K	RF	Ccl2	Ackr1	0.004072301	0	CCL2_ACKR1	Ccl2 - Ackr1	CCL	Secreted Signaling	PMID: 26740381
1034	Neutrophil	RF	Ccl2	Ackr1	0.002426097	0	CCL2_ACKR1	Ccl2 - Ackr1	CCL	Secreted Signaling	PMID: 26740381
1035	GLK	RF	Ccl2	Ackr1	0.001672776	0	CCL2_ACKR1	Ccl2 - Ackr1	CCL	Secreted Signaling	PMID: 26740381
1036	EC	RF	Ccl2	Ackr1	0.001705923	0	CCL2_ACKR1	Ccl2 - Ackr1	CCL	Secreted Signaling	PMID: 26740381
1037	LC	RF	Ccl2	Ackr1	0.00382914	0	CCL2_ACKR1	Ccl2 - Ackr1	CCL	Secreted Signaling	PMID: 26740381
1038	Melanocyte	RF	Ccl2	Ackr1	0.001491006	0	CCL2_ACKR1	Ccl2 - Ackr1	CCL	Secreted Signaling	PMID: 26740381
1039	RF	EC	Ccl2	Ackr1	0.01637805	0	CCL2_ACKR1	Ccl2 - Ackr1	CCL	Secreted Signaling	PMID: 26740381
1040	SK	EC	Ccl2	Ackr1	0.007054832	0	CCL2_ACKR1	Ccl2 - Ackr1	CCL	Secreted Signaling	PMID: 26740381
1041	BK	EC	Ccl2	Ackr1	0.003549296	0	CCL2_ACKR1	Ccl2 - Ackr1	CCL	Secreted Signaling	PMID: 26740381
1042	HFK-I	EC	Ccl2	Ackr1	0.004015934	0	CCL2_ACKR1	Ccl2 - Ackr1	CCL	Secreted Signaling	PMID: 26740381
1043	PF	EC	Ccl2	Ackr1	0.029893315	0	CCL2_ACKR1	Ccl2 - Ackr1	CCL	Secreted Signaling	PMID: 26740381
1044	Classical Mo	EC	Ccl2	Ackr1	0.013546964	0	CCL2_ACKR1	Ccl2 - Ackr1	CCL	Secreted Signaling	PMID: 26740381
1045	M1 Mac	EC	Ccl2	Ackr1	0.002864896	0	CCL2_ACKR1	Ccl2 - Ackr1	CCL	Secreted Signaling	PMID: 26740381
1046	HFK-II	EC	Ccl2	Ackr1	0.00447463	0	CCL2_ACKR1	Ccl2 - Ackr1	CCL	Secreted Signaling	PMID: 26740381
1047	PVF	EC	Ccl2	Ackr1	0.00501358	0	CCL2_ACKR1	Ccl2 - Ackr1	CCL	Secreted Signaling	PMID: 26740381
1048	vSMC	EC	Ccl2	Ackr1	0.024309689	0	CCL2_ACKR1	Ccl2 - Ackr1	CCL	Secreted Signaling	PMID: 26740381
1049	HFK-III	EC	Ccl2	Ackr1	0.002870082	0	CCL2_ACKR1	Ccl2 - Ackr1	CCL	Secreted Signaling	PMID: 26740381
1050	SBK	EC	Ccl2	Ackr1	0.003696389	0	CCL2_ACKR1	Ccl2 - Ackr1	CCL	Secreted Signaling	PMID: 26740381
1051	Prolifer. K	EC	Ccl2	Ackr1	0.008176325	0	CCL2_ACKR1	Ccl2 - Ackr1	CCL	Secreted Signaling	PMID: 26740381
1052	Neutrophil	EC	Ccl2	Ackr1	0.004879221	0	CCL2_ACKR1	Ccl2 - Ackr1	CCL	Secreted Signaling	PMID: 26740381
1053	GLK	EC	Ccl2	Ackr1	0.003366758	0	CCL2_ACKR1	Ccl2 - Ackr1	CCL	Secreted Signaling	PMID: 26740381
1054	EC	EC	Ccl2	Ackr1	0.003433357	0	CCL2_ACKR1	Ccl2 - Ackr1	CCL	Secreted Signaling	PMID: 26740381
1055	LC	EC	Ccl2	Ackr1	0.007689999	0	CCL2_ACKR1	Ccl2 - Ackr1	CCL	Secreted Signaling	PMID: 26740381
1056	Melanocyte	EC	Ccl2	Ackr1	0.003001466	0	CCL2_ACKR1	Ccl2 - Ackr1	CCL	Secreted Signaling	PMID: 26740381
1057	M1 Mac	RF	Ccl5	Ackr1	0.001845119	0	CCL5_ACKR1	Ccl5 - Ackr1	CCL	Secreted Signaling	PMID: 26740381
1058	CTL	RF	Ccl5	Ackr1	0.004519684	0	CCL5_ACKR1	Ccl5 - Ackr1	CCL	Secreted Signaling	PMID: 26740381
1059	M1 Mac	EC	Ccl5	Ackr1	0.00371298	0	CCL5_ACKR1	Ccl5 - Ackr1	CCL	Secreted Signaling	PMID: 26740381
1060	CTL	EC	Ccl5	Ackr1	0.00907047	0	CCL5_ACKR1	Ccl5 - Ackr1	CCL	Secreted Signaling	PMID: 26740381
1061	RF	RF	Ccl7	Ackr1	0.014314536	0	CCL7_ACKR1	Ccl7 - Ackr1	CCL	Secreted Signaling	PMID: 26740381
1062	SK	RF	Ccl7	Ackr1	0.001560246	0	CCL7_ACKR1	Ccl7 - Ackr1	CCL	Secreted Signaling	PMID: 26740381
1063	BK	RF	Ccl7	Ackr1	0.001718204	0	CCL7_ACKR1	Ccl7 - Ackr1	CCL	Secreted Signaling	PMID: 26740381
1064	HFK-I	RF	Ccl7	Ackr1	0.001808835	0	CCL7_ACKR1	Ccl7 - Ackr1	CCL	Secreted Signaling	PMID: 26740381
1065	PF	RF	Ccl7	Ackr1	0.015957102	0	CCL7_ACKR1	Ccl7 - Ackr1	CCL	Secreted Signaling	PMID: 26740381
1066	Classical Mo	RF	Ccl7	Ackr1	0.005230236	0	CCL7_ACKR1	Ccl7 - Ackr1	CCL	Secreted Signaling	PMID: 26740381
1067	M1 Mac	RF	Ccl7	Ackr1	0.00158613	0	CCL7_ACKR1	Ccl7 - Ackr1	CCL	Secreted Signaling	PMID: 26740381
1068	HFK-II	RF	Ccl7	Ackr1	0.00187632	0	CCL7_ACKR1	Ccl7 - Ackr1	CCL	Secreted Signaling	PMID: 26740381
1069	PVF	RF	Ccl7	Ackr1	0.006576475	0	CCL7_ACKR1	Ccl7 - Ackr1	CCL	Secreted Signaling	PMID: 26740381
1070	CTL	RF	Ccl7	Ackr1	0.001966647	0	CCL7_ACKR1	Ccl7 - Ackr1	CCL	Secreted Signaling	PMID: 26740381
1071	vSMC	RF	Ccl7	Ackr1	0.005930628	0	CCL7_ACKR1	Ccl7 - Ackr1	CCL	Secreted Signaling	PMID: 26740381
1072	HFK-III	RF	Ccl7	Ackr1	0.001844843	0	CCL7_ACKR1	Ccl7 - Ackr1	CCL	Secreted Signaling	PMID: 26740381
1073	SBK	RF	Ccl7	Ackr1	0.001520844	0	CCL7_ACKR1	Ccl7 - Ackr1	CCL	Secreted Signaling	PMID: 26740381
1074	Prolifer. K	RF	Ccl7	Ackr1	0.003391075	0	CCL7_ACKR1	Ccl7 - Ackr1	CCL	Secreted Signaling	PMID: 26740381
1075	Neutrophil	RF	Ccl7	Ackr1	0.002657609	0	CCL7_ACKR1	Ccl7 - Ackr1	CCL	Secreted Signaling	PMID: 26740381
1076	GLK	RF	Ccl7	Ackr1	0.001776111	0	CCL7_ACKR1	Ccl7 - Ackr1	CCL	Secreted Signaling	PMID: 26740381
1077	EC	RF	Ccl7	Ackr1	0.001661336	0	CCL7_ACKR1	Ccl7 - Ackr1	CCL	Secreted Signaling	PMID: 26740381
1078	SMC	RF	Ccl7	Ackr1	0.00171888	0	CCL7_ACKR1	Ccl7 - Ackr1	CCL	Secreted Signaling	PMID: 26740381
1079	LC	RF	Ccl7	Ackr1	0.00192727	0	CCL7_ACKR1	Ccl7 - Ackr1	CCL	Secreted Signaling	PMID: 26740381
1080	Melanocyte	RF	Ccl7	Ackr1	0.001610738	0	CCL7_ACKR1	Ccl7 - Ackr1	CCL	Secreted Signaling	PMID: 26740381
1081	Tex	RF	Ccl7	Ackr1	0.001981076	0	CCL7_ACKR1	Ccl7 - Ackr1	CCL	Secreted Signaling	PMID: 26740381
1082	RF	EC	Ccl7	Ackr1	0.028445761	0	CCL7_ACKR1	Ccl7 - Ackr1	CCL	Secreted Signaling	PMID: 26740381
1083	SK	EC	Ccl7	Ackr1	0.00314063	0	CCL7_ACKR1	Ccl7 - Ackr1	CCL	Secreted Signaling	PMID: 26740381
1084	BK	EC	Ccl7	Ackr1	0.00345803	0	CCL7_ACKR1	Ccl7 - Ackr1	CCL	Secreted Signaling	PMID: 26740381
1085	HFK-I	EC	Ccl7	Ackr1	0.003640099	0	CCL7_ACKR1	Ccl7 - Ackr1	CCL	Secreted Signaling	PMID: 26740381
1086	PF	EC	Ccl7	Ackr1	0.031657779	0	CCL7_ACKR1	Ccl7 - Ackr1	CCL	Secreted Signaling	PMID: 26740381
1087	Classical Mo	EC	Ccl7	Ackr1	0.010488923	0	CCL7_ACKR1	Ccl7 - Ackr1	CCL	Secreted Signaling	PMID: 26740381
1088	M1 Mac	EC	Ccl7	Ackr1	0.003192648	0	CCL7_ACKR1	Ccl7 - Ackr1	CCL	Secreted Signaling	PMID: 26740381
1089	HFK-II	EC	Ccl7	Ackr1	0.003775647	0	CCL7_ACKR1	Ccl7 - Ackr1	CCL	Secreted Signaling	PMID: 26740381
1090	PVF	EC	Ccl7	Ackr1	0.013170804	0	CCL7_ACKR1	Ccl7 - Ackr1	CCL	Secreted Signaling	PMID: 26740381
1091	CTL	EC	Ccl7	Ackr1	0.003957045	0	CCL7_ACKR1	Ccl7 - Ackr1	CCL	Secreted Signaling	PMID: 26740381
1092	vSMC	EC	Ccl7	Ackr1	0.011885104	0	CCL7_ACKR1	Ccl7 - Ackr1	CCL	Secreted Signaling	PMID: 26740381
1093	HFK-III	EC	Ccl7	Ackr1	0.003712424	0	CCL7_ACKR1	Ccl7 - Ackr1	CCL	Secreted Signaling	PMID: 26740381
1094	SBK	EC	Ccl7	Ackr1	0.00306144	0	CCL7_ACKR1	Ccl7 - Ackr1	CCL	Secreted Signaling	PMID: 26740381
1095	Prolifer. K	EC	Ccl7	Ackr1	0.006813262	0	CCL7_ACKR1	Ccl7 - Ackr1	CCL	Secreted Signaling	PMID: 26740381
1096	Neutrophil	EC	Ccl7	Ackr1	0.005343569	0	CCL7_ACKR1	Ccl7 - Ackr1	CCL	Secreted Signaling	PMID: 26740381
1097	GLK	EC	Ccl7	Ackr1	0.003574363	0	CCL7_ACKR1	Ccl7 - Ackr1	CCL	Secreted Signaling	PMID: 26740381
1098	EC	EC	Ccl7	Ackr1	0.003343771	0	CCL7_ACKR1	Ccl7 - Ackr1	CCL	Secreted Signaling	PMID: 26740381
1099	SMC	EC	Ccl7	Ackr1	0.003459388	0	CCL7_ACKR1	Ccl7 - Ackr1	CCL	Secreted Signaling	PMID: 26740381
1100	LC	EC	Ccl7	Ackr1	0.00387797	0	CCL7_ACKR1	Ccl7 - Ackr1	CCL	Secreted Signaling	PMID: 26740381
1101	Melanocyte	EC	Ccl7	Ackr1	0.0032421	0	CCL7_ACKR1	Ccl7 - Ackr1	CCL	Secreted Signaling	PMID: 26740381
1102	Tex	EC	Ccl7	Ackr1	0.00398602	0	CCL7_ACKR1	Ccl7 - Ackr1	CCL	Secreted Signaling	PMID: 26740381
1103	RF	RF	Ccl8	Ackr1	0.00809002	0	CCL8_ACKR1	Ccl8 - Ackr1	CCL	Secreted Signaling	PMID: 26740381
1104	PF	RF	Ccl8	Ackr1	0.004884848	0	CCL8_ACKR1	Ccl8 - Ackr1	CCL	Secreted Signaling	PMID: 26740381
1105	PVF	RF	Ccl8	Ackr1	0.001780155	0	CCL8_ACKR1	Ccl8 - Ackr1	CCL	Secreted Signaling	PMID: 26740381
1106	RF	EC	Ccl8	Ackr1	0.01617729	0	CCL8_ACKR1	Ccl8 - Ackr1	CCL	Secreted Signaling	PMID: 26740381
1107	PF	EC	Ccl8	Ackr1	0.00979969	0	CCL8_ACKR1	Ccl8 - Ackr1	CCL	Secreted Signaling	PMID: 26740381
1108	PVF	EC	Ccl8	Ackr1	0.003582486	0	CCL8_ACKR1	Ccl8 - Ackr1	CCL	Secreted Signaling	PMID: 26740381
1109	RF	RF	Ccl11	Ackr1	0.013417185	0	CCL11_ACKR1	Ccl11 - Ackr1	CCL	Secreted Signaling	PMID: 26740381
1110	PF	RF	Ccl11	Ackr1	0.00642392	0	CCL11_ACKR1	Ccl11 - Ackr1	CCL	Secreted Signaling	PMID: 26740381
1111	PVF	RF	Ccl11	Ackr1	0.00228608	0	CCL11_ACKR1	Ccl11 - Ackr1	CCL	Secreted Signaling	PMID: 26740381
1112	vSMC	RF	Ccl11	Ackr1	0.00213685	0	CCL11_ACKR1	Ccl11 - Ackr1	CCL	Secreted Signaling	PMID: 26740381
1113	RF	EC	Ccl11	Ackr1	0.026686534	0	CCL11_ACKR1	Ccl11 - Ackr1	CCL	Secreted Signaling	PMID: 26740381
1114	PF	EC	Ccl11	Ackr1	0.012867263	0	CCL11_ACKR1	Ccl11 - Ackr1	CCL	Secreted Signaling	PMID: 26740381
1115	PVF	EC	Ccl11	Ackr1	0.00459828	0	CCL11_ACKR1	Ccl11 - Ackr1	CCL	Secreted Signaling	PMID: 26740381
1116	vSMC	EC	Ccl11	Ackr1	0.004298764	0	CCL11_ACKR1	Ccl11 - Ackr1	CCL	Secreted Signaling	PMID: 26740381
1117	RF	Classical Mo	Cxcl12	Cxcr4	0.007175394	0	CXCL12_CXCR4	Cxcl12 - Cxcr4	CXCL	Secreted Signaling	KEGG: mmu04060
1118	PF	Classical Mo	Cxcl12	Cxcr4	0.033223325	0	CXCL12_CXCR4	Cxcl12 - Cxcr4	CXCL	Secreted Signaling	KEGG: mmu04060
1119	HFK-II	Classical Mo	Cxcl12	Cxcr4	0.006148326	0	CXCL12_CXCR4	Cxcl12 - Cxcr4	CXCL	Secreted Signaling	KEGG: mmu04060
1120	PVF	Classical Mo	Cxcl12	Cxcr4	0.019958057	0	CXCL12_CXCR4	Cxcl12 - Cxcr4	CXCL	Secreted Signaling	KEGG: mmu04060
1121	vSMC	Classical Mo	Cxcl12	Cxcr4	0.015693128	0	CXCL12_CXCR4	Cxcl12 - Cxcr4	CXCL	Secreted Signaling	KEGG: mmu04060
1122	HFK-III	Classical Mo	Cxcl12	Cxcr4	0.006310862	0	CXCL12_CXCR4	Cxcl12 - Cxcr4	CXCL	Secreted Signaling	KEGG: mmu04060
1123	EC	Classical Mo	Cxcl12	Cxcr4	0.007284278	0	CXCL12_CXCR4	Cxcl12 - Cxcr4	CXCL	Secreted Signaling	KEGG: mmu04060
1124	RF	M1 Mac	Cxcl12	Cxcr4	0.007486781	0	CXCL12_CXCR4	Cxcl12 - Cxcr4	CXCL	Secreted Signaling	KEGG: mmu04060
1125	PF	M1 Mac	Cxcl12	Cxcr4	0.034625675	0	CXCL12_CXCR4	Cxcl12 - Cxcr4	CXCL	Secreted Signaling	KEGG: mmu04060
1126	HFK-II	M1 Mac	Cxcl12	Cxcr4	0.00641543	0	CXCL12_CXCR4	Cxcl12 - Cxcr4	CXCL	Secreted Signaling	KEGG: mmu04060
1127	PVF	M1 Mac	Cxcl12	Cxcr4	0.020812536	0	CXCL12_CXCR4	Cxcl12 - Cxcr4	CXCL	Secreted Signaling	KEGG: mmu04060
1128	vSMC	M1 Mac	Cxcl12	Cxcr4	0.016368059	0	CXCL12_CXCR4	Cxcl12 - Cxcr4	CXCL	Secreted Signaling	KEGG: mmu04060
1129	HFK-III	M1 Mac	Cxcl12	Cxcr4	0.006584979	0	CXCL12_CXCR4	Cxcl12 - Cxcr4	CXCL	Secreted Signaling	KEGG: mmu04060
1130	EC	M1 Mac	Cxcl12	Cxcr4	0.007600353	0	CXCL12_CXCR4	Cxcl12 - Cxcr4	CXCL	Secreted Signaling	KEGG: mmu04060
1131	RF	CTL	Cxcl12	Cxcr4	0.002572588	0	CXCL12_CXCR4	Cxcl12 - Cxcr4	CXCL	Secreted Signaling	KEGG: mmu04060
1132	PF	CTL	Cxcl12	Cxcr4	0.01211543	0	CXCL12_CXCR4	Cxcl12 - Cxcr4	CXCL	Secreted Signaling	KEGG: mmu04060
1133	HFK-II	CTL	Cxcl12	Cxcr4	0.002202892	0	CXCL12_CXCR4	Cxcl12 - Cxcr4	CXCL	Secreted Signaling	KEGG: mmu04060
1134	PVF	CTL	Cxcl12	Cxcr4	0.007215135	0	CXCL12_CXCR4	Cxcl12 - Cxcr4	CXCL	Secreted Signaling	KEGG: mmu04060
1135	vSMC	CTL	Cxcl12	Cxcr4	0.005657579	0	CXCL12_CXCR4	Cxcl12 - Cxcr4	CXCL	Secreted Signaling	KEGG: mmu04060
1136	HFK-III	CTL	Cxcl12	Cxcr4	0.002261365	0	CXCL12_CXCR4	Cxcl12 - Cxcr4	CXCL	Secreted Signaling	KEGG: mmu04060
1137	EC	CTL	Cxcl12	Cxcr4	0.00261181	0	CXCL12_CXCR4	Cxcl12 - Cxcr4	CXCL	Secreted Signaling	KEGG: mmu04060
1138	RF	Neutrophil	Cxcl12	Cxcr4	0.002404891	0	CXCL12_CXCR4	Cxcl12 - Cxcr4	CXCL	Secreted Signaling	KEGG: mmu04060
1139	PF	Neutrophil	Cxcl12	Cxcr4	0.011332742	0	CXCL12_CXCR4	Cxcl12 - Cxcr4	CXCL	Secreted Signaling	KEGG: mmu04060
1140	HFK-II	Neutrophil	Cxcl12	Cxcr4	0.002059245	0	CXCL12_CXCR4	Cxcl12 - Cxcr4	CXCL	Secreted Signaling	KEGG: mmu04060
1141	PVF	Neutrophil	Cxcl12	Cxcr4	0.006746856	0	CXCL12_CXCR4	Cxcl12 - Cxcr4	CXCL	Secreted Signaling	KEGG: mmu04060
1142	vSMC	Neutrophil	Cxcl12	Cxcr4	0.005289851	0	CXCL12_CXCR4	Cxcl12 - Cxcr4	CXCL	Secreted Signaling	KEGG: mmu04060
1143	HFK-III	Neutrophil	Cxcl12	Cxcr4	0.002113912	0	CXCL12_CXCR4	Cxcl12 - Cxcr4	CXCL	Secreted Signaling	KEGG: mmu04060
1144	EC	Neutrophil	Cxcl12	Cxcr4	0.002441562	0	CXCL12_CXCR4	Cxcl12 - Cxcr4	CXCL	Secreted Signaling	KEGG: mmu04060
1145	RF	RF	Cxcl12	Ackr3	0.00195617	0	CXCL12_ACKR3	Cxcl12 - Ackr3	CXCL	Secreted Signaling	KEGG: mmu04060
1146	PF	RF	Cxcl12	Ackr3	0.009233618	0	CXCL12_ACKR3	Cxcl12 - Ackr3	CXCL	Secreted Signaling	KEGG: mmu04060
1147	HFK-II	RF	Cxcl12	Ackr3	0.001674908	0	CXCL12_ACKR3	Cxcl12 - Ackr3	CXCL	Secreted Signaling	KEGG: mmu04060
1148	PVF	RF	Cxcl12	Ackr3	0.005492441	0	CXCL12_ACKR3	Cxcl12 - Ackr3	CXCL	Secreted Signaling	KEGG: mmu04060
1149	vSMC	RF	Cxcl12	Ackr3	0.004305157	0	CXCL12_ACKR3	Cxcl12 - Ackr3	CXCL	Secreted Signaling	KEGG: mmu04060
1150	HFK-III	RF	Cxcl12	Ackr3	0.00171939	0	CXCL12_ACKR3	Cxcl12 - Ackr3	CXCL	Secreted Signaling	KEGG: mmu04060
1151	EC	RF	Cxcl12	Ackr3	0.001986012	0	CXCL12_ACKR3	Cxcl12 - Ackr3	CXCL	Secreted Signaling	KEGG: mmu04060
1152	RF	PF	Cxcl12	Ackr3	0.005289377	0	CXCL12_ACKR3	Cxcl12 - Ackr3	CXCL	Secreted Signaling	KEGG: mmu04060
1153	PF	PF	Cxcl12	Ackr3	0.024660799	0	CXCL12_ACKR3	Cxcl12 - Ackr3	CXCL	Secreted Signaling	KEGG: mmu04060
1154	HFK-II	PF	Cxcl12	Ackr3	0.004531037	0	CXCL12_ACKR3	Cxcl12 - Ackr3	CXCL	Secreted Signaling	KEGG: mmu04060
1155	PVF	PF	Cxcl12	Ackr3	0.014762136	0	CXCL12_ACKR3	Cxcl12 - Ackr3	CXCL	Secreted Signaling	KEGG: mmu04060
1156	vSMC	PF	Cxcl12	Ackr3	0.011594411	0	CXCL12_ACKR3	Cxcl12 - Ackr3	CXCL	Secreted Signaling	KEGG: mmu04060
1157	HFK-III	PF	Cxcl12	Ackr3	0.004651018	0	CXCL12_ACKR3	Cxcl12 - Ackr3	CXCL	Secreted Signaling	KEGG: mmu04060
1158	EC	PF	Cxcl12	Ackr3	0.005369796	0	CXCL12_ACKR3	Cxcl12 - Ackr3	CXCL	Secreted Signaling	KEGG: mmu04060
1159	SK	CTL	Cxcl16	Cxcr6	0.015060341	0	CXCL16_CXCR6	Cxcl16 - Cxcr6	CXCL	Secreted Signaling	KEGG: mmu04060
1160	BK	CTL	Cxcl16	Cxcr6	0.02770341	0	CXCL16_CXCR6	Cxcl16 - Cxcr6	CXCL	Secreted Signaling	KEGG: mmu04060
1161	HFK-I	CTL	Cxcl16	Cxcr6	0.006940161	0	CXCL16_CXCR6	Cxcl16 - Cxcr6	CXCL	Secreted Signaling	KEGG: mmu04060
1162	PF	CTL	Cxcl16	Cxcr6	0.004808699	0	CXCL16_CXCR6	Cxcl16 - Cxcr6	CXCL	Secreted Signaling	KEGG: mmu04060
1163	Classical Mo	CTL	Cxcl16	Cxcr6	0.042046078	0	CXCL16_CXCR6	Cxcl16 - Cxcr6	CXCL	Secreted Signaling	KEGG: mmu04060
1164	M1 Mac	CTL	Cxcl16	Cxcr6	0.05004001	0	CXCL16_CXCR6	Cxcl16 - Cxcr6	CXCL	Secreted Signaling	KEGG: mmu04060
1165	HFK-II	CTL	Cxcl16	Cxcr6	0.031630364	0	CXCL16_CXCR6	Cxcl16 - Cxcr6	CXCL	Secreted Signaling	KEGG: mmu04060
1166	HFK-III	CTL	Cxcl16	Cxcr6	0.006379667	0	CXCL16_CXCR6	Cxcl16 - Cxcr6	CXCL	Secreted Signaling	KEGG: mmu04060
1167	SBK	CTL	Cxcl16	Cxcr6	0.009819297	0	CXCL16_CXCR6	Cxcl16 - Cxcr6	CXCL	Secreted Signaling	KEGG: mmu04060
1168	Prolifer. K	CTL	Cxcl16	Cxcr6	0.026064956	0	CXCL16_CXCR6	Cxcl16 - Cxcr6	CXCL	Secreted Signaling	KEGG: mmu04060
1169	GLK	CTL	Cxcl16	Cxcr6	0.003178528	0	CXCL16_CXCR6	Cxcl16 - Cxcr6	CXCL	Secreted Signaling	KEGG: mmu04060
1170	LC	CTL	Cxcl16	Cxcr6	0.061516696	0	CXCL16_CXCR6	Cxcl16 - Cxcr6	CXCL	Secreted Signaling	KEGG: mmu04060
1171	SK	Tex	Cxcl16	Cxcr6	0.02410057	0	CXCL16_CXCR6	Cxcl16 - Cxcr6	CXCL	Secreted Signaling	KEGG: mmu04060
1172	BK	Tex	Cxcl16	Cxcr6	0.043993875	0	CXCL16_CXCR6	Cxcl16 - Cxcr6	CXCL	Secreted Signaling	KEGG: mmu04060
1173	HFK-I	Tex	Cxcl16	Cxcr6	0.011161347	0	CXCL16_CXCR6	Cxcl16 - Cxcr6	CXCL	Secreted Signaling	KEGG: mmu04060
1174	PF	Tex	Cxcl16	Cxcr6	0.007743584	0	CXCL16_CXCR6	Cxcl16 - Cxcr6	CXCL	Secreted Signaling	KEGG: mmu04060
1175	Classical Mo	Tex	Cxcl16	Cxcr6	0.066196274	0	CXCL16_CXCR6	Cxcl16 - Cxcr6	CXCL	Secreted Signaling	KEGG: mmu04060
1176	M1 Mac	Tex	Cxcl16	Cxcr6	0.078405914	0	CXCL16_CXCR6	Cxcl16 - Cxcr6	CXCL	Secreted Signaling	KEGG: mmu04060
1177	HFK-II	Tex	Cxcl16	Cxcr6	0.050110987	0	CXCL16_CXCR6	Cxcl16 - Cxcr6	CXCL	Secreted Signaling	KEGG: mmu04060
1178	HFK-III	Tex	Cxcl16	Cxcr6	0.01026347	0	CXCL16_CXCR6	Cxcl16 - Cxcr6	CXCL	Secreted Signaling	KEGG: mmu04060
1179	SBK	Tex	Cxcl16	Cxcr6	0.015763851	0	CXCL16_CXCR6	Cxcl16 - Cxcr6	CXCL	Secreted Signaling	KEGG: mmu04060
1180	Prolifer. K	Tex	Cxcl16	Cxcr6	0.041433015	0	CXCL16_CXCR6	Cxcl16 - Cxcr6	CXCL	Secreted Signaling	KEGG: mmu04060
1181	GLK	Tex	Cxcl16	Cxcr6	0.005123595	0	CXCL16_CXCR6	Cxcl16 - Cxcr6	CXCL	Secreted Signaling	KEGG: mmu04060
1182	LC	Tex	Cxcl16	Cxcr6	0.095732708	0	CXCL16_CXCR6	Cxcl16 - Cxcr6	CXCL	Secreted Signaling	KEGG: mmu04060
1183	RF	RF	Cxcl1	Ackr1	0.001891012	0	CXCL1_ACKR1	Cxcl1 - Ackr1	CXCL	Secreted Signaling	KEGG: mmu04060
1184	SK	RF	Cxcl1	Ackr1	0.002066031	0	CXCL1_ACKR1	Cxcl1 - Ackr1	CXCL	Secreted Signaling	KEGG: mmu04060
1185	BK	RF	Cxcl1	Ackr1	0.001832994	0	CXCL1_ACKR1	Cxcl1 - Ackr1	CXCL	Secreted Signaling	KEGG: mmu04060
1186	HFK-I	RF	Cxcl1	Ackr1	0.001772593	0	CXCL1_ACKR1	Cxcl1 - Ackr1	CXCL	Secreted Signaling	KEGG: mmu04060
1187	PF	RF	Cxcl1	Ackr1	0.017779468	0	CXCL1_ACKR1	Cxcl1 - Ackr1	CXCL	Secreted Signaling	KEGG: mmu04060
1188	Classical Mo	RF	Cxcl1	Ackr1	0.005449696	0	CXCL1_ACKR1	Cxcl1 - Ackr1	CXCL	Secreted Signaling	KEGG: mmu04060
1189	M1 Mac	RF	Cxcl1	Ackr1	0.001283579	0	CXCL1_ACKR1	Cxcl1 - Ackr1	CXCL	Secreted Signaling	KEGG: mmu04060
1190	HFK-II	RF	Cxcl1	Ackr1	0.001992479	0	CXCL1_ACKR1	Cxcl1 - Ackr1	CXCL	Secreted Signaling	KEGG: mmu04060
1191	PVF	RF	Cxcl1	Ackr1	0.001741351	0	CXCL1_ACKR1	Cxcl1 - Ackr1	CXCL	Secreted Signaling	KEGG: mmu04060
1192	vSMC	RF	Cxcl1	Ackr1	0.019969303	0	CXCL1_ACKR1	Cxcl1 - Ackr1	CXCL	Secreted Signaling	KEGG: mmu04060
1193	HFK-III	RF	Cxcl1	Ackr1	0.001748382	0	CXCL1_ACKR1	Cxcl1 - Ackr1	CXCL	Secreted Signaling	KEGG: mmu04060
1194	SBK	RF	Cxcl1	Ackr1	0.001729062	0	CXCL1_ACKR1	Cxcl1 - Ackr1	CXCL	Secreted Signaling	KEGG: mmu04060
1195	Prolifer. K	RF	Cxcl1	Ackr1	0.00369585	0	CXCL1_ACKR1	Cxcl1 - Ackr1	CXCL	Secreted Signaling	KEGG: mmu04060
1196	Neutrophil	RF	Cxcl1	Ackr1	0.002304024	0	CXCL1_ACKR1	Cxcl1 - Ackr1	CXCL	Secreted Signaling	KEGG: mmu04060
1197	GLK	RF	Cxcl1	Ackr1	0.004295173	0	CXCL1_ACKR1	Cxcl1 - Ackr1	CXCL	Secreted Signaling	KEGG: mmu04060
1198	EC	RF	Cxcl1	Ackr1	0.00555387	0	CXCL1_ACKR1	Cxcl1 - Ackr1	CXCL	Secreted Signaling	KEGG: mmu04060
1199	SMC	RF	Cxcl1	Ackr1	0.001180476	0	CXCL1_ACKR1	Cxcl1 - Ackr1	CXCL	Secreted Signaling	KEGG: mmu04060
1200	LC	RF	Cxcl1	Ackr1	0.004112627	0	CXCL1_ACKR1	Cxcl1 - Ackr1	CXCL	Secreted Signaling	KEGG: mmu04060
1201	Melanocyte	RF	Cxcl1	Ackr1	0.001620594	0	CXCL1_ACKR1	Cxcl1 - Ackr1	CXCL	Secreted Signaling	KEGG: mmu04060
1202	Tex	RF	Cxcl1	Ackr1	0.002048129	0	CXCL1_ACKR1	Cxcl1 - Ackr1	CXCL	Secreted Signaling	KEGG: mmu04060
1203	RF	EC	Cxcl1	Ackr1	0.003805153	0	CXCL1_ACKR1	Cxcl1 - Ackr1	CXCL	Secreted Signaling	KEGG: mmu04060
1204	SK	EC	Cxcl1	Ackr1	0.004156594	0	CXCL1_ACKR1	Cxcl1 - Ackr1	CXCL	Secreted Signaling	KEGG: mmu04060
1205	BK	EC	Cxcl1	Ackr1	0.003688626	0	CXCL1_ACKR1	Cxcl1 - Ackr1	CXCL	Secreted Signaling	KEGG: mmu04060
1206	HFK-I	EC	Cxcl1	Ackr1	0.003567296	0	CXCL1_ACKR1	Cxcl1 - Ackr1	CXCL	Secreted Signaling	KEGG: mmu04060
1207	PF	EC	Cxcl1	Ackr1	0.03520907	0	CXCL1_ACKR1	Cxcl1 - Ackr1	CXCL	Secreted Signaling	KEGG: mmu04060
1208	Classical Mo	EC	Cxcl1	Ackr1	0.010926615	0	CXCL1_ACKR1	Cxcl1 - Ackr1	CXCL	Secreted Signaling	KEGG: mmu04060
1209	M1 Mac	EC	Cxcl1	Ackr1	0.002584451	0	CXCL1_ACKR1	Cxcl1 - Ackr1	CXCL	Secreted Signaling	KEGG: mmu04060
1210	HFK-II	EC	Cxcl1	Ackr1	0.004008915	0	CXCL1_ACKR1	Cxcl1 - Ackr1	CXCL	Secreted Signaling	KEGG: mmu04060
1211	PVF	EC	Cxcl1	Ackr1	0.003504533	0	CXCL1_ACKR1	Cxcl1 - Ackr1	CXCL	Secreted Signaling	KEGG: mmu04060
1212	vSMC	EC	Cxcl1	Ackr1	0.039459404	0	CXCL1_ACKR1	Cxcl1 - Ackr1	CXCL	Secreted Signaling	KEGG: mmu04060
1213	HFK-III	EC	Cxcl1	Ackr1	0.003518658	0	CXCL1_ACKR1	Cxcl1 - Ackr1	CXCL	Secreted Signaling	KEGG: mmu04060
1214	SBK	EC	Cxcl1	Ackr1	0.003479844	0	CXCL1_ACKR1	Cxcl1 - Ackr1	CXCL	Secreted Signaling	KEGG: mmu04060
1215	Prolifer. K	EC	Cxcl1	Ackr1	0.007423318	0	CXCL1_ACKR1	Cxcl1 - Ackr1	CXCL	Secreted Signaling	KEGG: mmu04060
1216	Neutrophil	EC	Cxcl1	Ackr1	0.004634288	0	CXCL1_ACKR1	Cxcl1 - Ackr1	CXCL	Secreted Signaling	KEGG: mmu04060
1217	GLK	EC	Cxcl1	Ackr1	0.00862186	0	CXCL1_ACKR1	Cxcl1 - Ackr1	CXCL	Secreted Signaling	KEGG: mmu04060
1218	EC	EC	Cxcl1	Ackr1	0.01113431	0	CXCL1_ACKR1	Cxcl1 - Ackr1	CXCL	Secreted Signaling	KEGG: mmu04060
1219	SMC	EC	Cxcl1	Ackr1	0.002377104	0	CXCL1_ACKR1	Cxcl1 - Ackr1	CXCL	Secreted Signaling	KEGG: mmu04060
1220	LC	EC	Cxcl1	Ackr1	0.008256954	0	CXCL1_ACKR1	Cxcl1 - Ackr1	CXCL	Secreted Signaling	KEGG: mmu04060
1221	Melanocyte	EC	Cxcl1	Ackr1	0.003261905	0	CXCL1_ACKR1	Cxcl1 - Ackr1	CXCL	Secreted Signaling	KEGG: mmu04060
1222	Tex	EC	Cxcl1	Ackr1	0.004120653	0	CXCL1_ACKR1	Cxcl1 - Ackr1	CXCL	Secreted Signaling	KEGG: mmu04060
1223	RF	RF	Cxcl2	Ackr1	0.00629691	0	CXCL2_ACKR1	Cxcl2 - Ackr1	CXCL	Secreted Signaling	KEGG: mmu04060
1224	SK	RF	Cxcl2	Ackr1	0.004128478	0	CXCL2_ACKR1	Cxcl2 - Ackr1	CXCL	Secreted Signaling	KEGG: mmu04060
1225	BK	RF	Cxcl2	Ackr1	0.003968537	0	CXCL2_ACKR1	Cxcl2 - Ackr1	CXCL	Secreted Signaling	KEGG: mmu04060
1226	HFK-I	RF	Cxcl2	Ackr1	0.002013149	0	CXCL2_ACKR1	Cxcl2 - Ackr1	CXCL	Secreted Signaling	KEGG: mmu04060
1227	PF	RF	Cxcl2	Ackr1	0.010021988	0	CXCL2_ACKR1	Cxcl2 - Ackr1	CXCL	Secreted Signaling	KEGG: mmu04060
1228	Classical Mo	RF	Cxcl2	Ackr1	0.030465891	0	CXCL2_ACKR1	Cxcl2 - Ackr1	CXCL	Secreted Signaling	KEGG: mmu04060
1229	M1 Mac	RF	Cxcl2	Ackr1	0.010190748	0	CXCL2_ACKR1	Cxcl2 - Ackr1	CXCL	Secreted Signaling	KEGG: mmu04060
1230	HFK-II	RF	Cxcl2	Ackr1	0.00213814	0	CXCL2_ACKR1	Cxcl2 - Ackr1	CXCL	Secreted Signaling	KEGG: mmu04060
1231	PVF	RF	Cxcl2	Ackr1	0.006220858	0	CXCL2_ACKR1	Cxcl2 - Ackr1	CXCL	Secreted Signaling	KEGG: mmu04060
1232	CTL	RF	Cxcl2	Ackr1	0.00837747	0	CXCL2_ACKR1	Cxcl2 - Ackr1	CXCL	Secreted Signaling	KEGG: mmu04060
1233	vSMC	RF	Cxcl2	Ackr1	0.009102072	0	CXCL2_ACKR1	Cxcl2 - Ackr1	CXCL	Secreted Signaling	KEGG: mmu04060
1234	HFK-III	RF	Cxcl2	Ackr1	0.005329147	0	CXCL2_ACKR1	Cxcl2 - Ackr1	CXCL	Secreted Signaling	KEGG: mmu04060
1235	SBK	RF	Cxcl2	Ackr1	0.001974069	0	CXCL2_ACKR1	Cxcl2 - Ackr1	CXCL	Secreted Signaling	KEGG: mmu04060
1236	Prolifer. K	RF	Cxcl2	Ackr1	0.003950108	0	CXCL2_ACKR1	Cxcl2 - Ackr1	CXCL	Secreted Signaling	KEGG: mmu04060
1237	Neutrophil	RF	Cxcl2	Ackr1	0.037954362	0	CXCL2_ACKR1	Cxcl2 - Ackr1	CXCL	Secreted Signaling	KEGG: mmu04060
1238	GLK	RF	Cxcl2	Ackr1	0.004406803	0	CXCL2_ACKR1	Cxcl2 - Ackr1	CXCL	Secreted Signaling	KEGG: mmu04060
1239	EC	RF	Cxcl2	Ackr1	0.005782107	0	CXCL2_ACKR1	Cxcl2 - Ackr1	CXCL	Secreted Signaling	KEGG: mmu04060
1240	SMC	RF	Cxcl2	Ackr1	0.00468385	0	CXCL2_ACKR1	Cxcl2 - Ackr1	CXCL	Secreted Signaling	KEGG: mmu04060
1241	LC	RF	Cxcl2	Ackr1	0.012567559	0	CXCL2_ACKR1	Cxcl2 - Ackr1	CXCL	Secreted Signaling	KEGG: mmu04060
1242	Melanocyte	RF	Cxcl2	Ackr1	0.005142752	0	CXCL2_ACKR1	Cxcl2 - Ackr1	CXCL	Secreted Signaling	KEGG: mmu04060
1243	Tex	RF	Cxcl2	Ackr1	0.006200691	0	CXCL2_ACKR1	Cxcl2 - Ackr1	CXCL	Secreted Signaling	KEGG: mmu04060
1244	RF	EC	Cxcl2	Ackr1	0.012614474	0	CXCL2_ACKR1	Cxcl2 - Ackr1	CXCL	Secreted Signaling	KEGG: mmu04060
1245	SK	EC	Cxcl2	Ackr1	0.008288645	0	CXCL2_ACKR1	Cxcl2 - Ackr1	CXCL	Secreted Signaling	KEGG: mmu04060
1246	BK	EC	Cxcl2	Ackr1	0.007968824	0	CXCL2_ACKR1	Cxcl2 - Ackr1	CXCL	Secreted Signaling	KEGG: mmu04060
1247	HFK-I	EC	Cxcl2	Ackr1	0.00405042	0	CXCL2_ACKR1	Cxcl2 - Ackr1	CXCL	Secreted Signaling	KEGG: mmu04060
1248	PF	EC	Cxcl2	Ackr1	0.020001624	0	CXCL2_ACKR1	Cxcl2 - Ackr1	CXCL	Secreted Signaling	KEGG: mmu04060
1249	Classical Mo	EC	Cxcl2	Ackr1	0.059577902	0	CXCL2_ACKR1	Cxcl2 - Ackr1	CXCL	Secreted Signaling	KEGG: mmu04060
1250	M1 Mac	EC	Cxcl2	Ackr1	0.020334979	0	CXCL2_ACKR1	Cxcl2 - Ackr1	CXCL	Secreted Signaling	KEGG: mmu04060
1251	HFK-II	EC	Cxcl2	Ackr1	0.004301354	0	CXCL2_ACKR1	Cxcl2 - Ackr1	CXCL	Secreted Signaling	KEGG: mmu04060
1252	PVF	EC	Cxcl2	Ackr1	0.012463079	0	CXCL2_ACKR1	Cxcl2 - Ackr1	CXCL	Secreted Signaling	KEGG: mmu04060
1253	CTL	EC	Cxcl2	Ackr1	0.01674724	0	CXCL2_ACKR1	Cxcl2 - Ackr1	CXCL	Secreted Signaling	KEGG: mmu04060
1254	vSMC	EC	Cxcl2	Ackr1	0.018182504	0	CXCL2_ACKR1	Cxcl2 - Ackr1	CXCL	Secreted Signaling	KEGG: mmu04060
1255	HFK-III	EC	Cxcl2	Ackr1	0.010686217	0	CXCL2_ACKR1	Cxcl2 - Ackr1	CXCL	Secreted Signaling	KEGG: mmu04060
1256	SBK	EC	Cxcl2	Ackr1	0.003971948	0	CXCL2_ACKR1	Cxcl2 - Ackr1	CXCL	Secreted Signaling	KEGG: mmu04060
1257	Prolifer. K	EC	Cxcl2	Ackr1	0.007931967	0	CXCL2_ACKR1	Cxcl2 - Ackr1	CXCL	Secreted Signaling	KEGG: mmu04060
1258	Neutrophil	EC	Cxcl2	Ackr1	0.073678275	0	CXCL2_ACKR1	Cxcl2 - Ackr1	CXCL	Secreted Signaling	KEGG: mmu04060
1259	GLK	EC	Cxcl2	Ackr1	0.00884494	0	CXCL2_ACKR1	Cxcl2 - Ackr1	CXCL	Secreted Signaling	KEGG: mmu04060
1260	EC	EC	Cxcl2	Ackr1	0.011589203	0	CXCL2_ACKR1	Cxcl2 - Ackr1	CXCL	Secreted Signaling	KEGG: mmu04060
1261	SMC	EC	Cxcl2	Ackr1	0.00939837	0	CXCL2_ACKR1	Cxcl2 - Ackr1	CXCL	Secreted Signaling	KEGG: mmu04060
1262	LC	EC	Cxcl2	Ackr1	0.025017951	0	CXCL2_ACKR1	Cxcl2 - Ackr1	CXCL	Secreted Signaling	KEGG: mmu04060
1263	Melanocyte	EC	Cxcl2	Ackr1	0.010314393	0	CXCL2_ACKR1	Cxcl2 - Ackr1	CXCL	Secreted Signaling	KEGG: mmu04060
1264	Tex	EC	Cxcl2	Ackr1	0.012422928	0	CXCL2_ACKR1	Cxcl2 - Ackr1	CXCL	Secreted Signaling	KEGG: mmu04060
1265	Classical Mo	RF	Cxcl3	Ackr1	0.002469635	0	CXCL3_ACKR1	Cxcl3 - Ackr1	CXCL	Secreted Signaling	KEGG: mmu04060
1266	Neutrophil	RF	Cxcl3	Ackr1	0.010251001	0	CXCL3_ACKR1	Cxcl3 - Ackr1	CXCL	Secreted Signaling	KEGG: mmu04060
1267	Classical Mo	EC	Cxcl3	Ackr1	0.004966563	0	CXCL3_ACKR1	Cxcl3 - Ackr1	CXCL	Secreted Signaling	KEGG: mmu04060
1268	Neutrophil	EC	Cxcl3	Ackr1	0.020453971	0	CXCL3_ACKR1	Cxcl3 - Ackr1	CXCL	Secreted Signaling	KEGG: mmu04060
1269	PF	RF	Cxcl5	Ackr1	0.001818277	0	CXCL5_ACKR1	Cxcl5 - Ackr1	CXCL	Secreted Signaling	KEGG: mmu04060
1270	PF	EC	Cxcl5	Ackr1	0.003659063	0	CXCL5_ACKR1	Cxcl5 - Ackr1	CXCL	Secreted Signaling	KEGG: mmu04060
1271	PF	RF	Cxcl10	Ackr1	0.002152453	0	CXCL10_ACKR1	Cxcl10 - Ackr1	CXCL	Secreted Signaling	KEGG: mmu04060
1272	Classical Mo	RF	Cxcl10	Ackr1	0.001567524	0	CXCL10_ACKR1	Cxcl10 - Ackr1	CXCL	Secreted Signaling	KEGG: mmu04060
1273	vSMC	RF	Cxcl10	Ackr1	0.001209859	0	CXCL10_ACKR1	Cxcl10 - Ackr1	CXCL	Secreted Signaling	KEGG: mmu04060
1274	PF	EC	Cxcl10	Ackr1	0.004330085	0	CXCL10_ACKR1	Cxcl10 - Ackr1	CXCL	Secreted Signaling	KEGG: mmu04060
1275	Classical Mo	EC	Cxcl10	Ackr1	0.003155257	0	CXCL10_ACKR1	Cxcl10 - Ackr1	CXCL	Secreted Signaling	KEGG: mmu04060
1276	vSMC	EC	Cxcl10	Ackr1	0.002436199	0	CXCL10_ACKR1	Cxcl10 - Ackr1	CXCL	Secreted Signaling	KEGG: mmu04060
1277	RF	Classical Mo	Mif	CD74_CXCR4	0.044961509	0	MIF_CD74_CXCR4	Mif - (Cd74+Cxcr4)	MIF	Secreted Signaling	PMID: 29637711; PMID: 24760155
1278	SK	Classical Mo	Mif	CD74_CXCR4	0.11970164	0	MIF_CD74_CXCR4	Mif - (Cd74+Cxcr4)	MIF	Secreted Signaling	PMID: 29637711; PMID: 24760155
1279	BK	Classical Mo	Mif	CD74_CXCR4	0.110603954	0	MIF_CD74_CXCR4	Mif - (Cd74+Cxcr4)	MIF	Secreted Signaling	PMID: 29637711; PMID: 24760155
1280	HFK-I	Classical Mo	Mif	CD74_CXCR4	0.122628762	0	MIF_CD74_CXCR4	Mif - (Cd74+Cxcr4)	MIF	Secreted Signaling	PMID: 29637711; PMID: 24760155
1281	PF	Classical Mo	Mif	CD74_CXCR4	0.074080254	0	MIF_CD74_CXCR4	Mif - (Cd74+Cxcr4)	MIF	Secreted Signaling	PMID: 29637711; PMID: 24760155
1282	Classical Mo	Classical Mo	Mif	CD74_CXCR4	0.076361089	0	MIF_CD74_CXCR4	Mif - (Cd74+Cxcr4)	MIF	Secreted Signaling	PMID: 29637711; PMID: 24760155
1283	M1 Mac	Classical Mo	Mif	CD74_CXCR4	0.046245258	0	MIF_CD74_CXCR4	Mif - (Cd74+Cxcr4)	MIF	Secreted Signaling	PMID: 29637711; PMID: 24760155
1284	HFK-II	Classical Mo	Mif	CD74_CXCR4	0.110383444	0	MIF_CD74_CXCR4	Mif - (Cd74+Cxcr4)	MIF	Secreted Signaling	PMID: 29637711; PMID: 24760155
1285	PVF	Classical Mo	Mif	CD74_CXCR4	0.055831709	0	MIF_CD74_CXCR4	Mif - (Cd74+Cxcr4)	MIF	Secreted Signaling	PMID: 29637711; PMID: 24760155
1286	CTL	Classical Mo	Mif	CD74_CXCR4	0.061465288	0	MIF_CD74_CXCR4	Mif - (Cd74+Cxcr4)	MIF	Secreted Signaling	PMID: 29637711; PMID: 24760155
1287	vSMC	Classical Mo	Mif	CD74_CXCR4	0.076598873	0	MIF_CD74_CXCR4	Mif - (Cd74+Cxcr4)	MIF	Secreted Signaling	PMID: 29637711; PMID: 24760155
1288	HFK-III	Classical Mo	Mif	CD74_CXCR4	0.091206501	0	MIF_CD74_CXCR4	Mif - (Cd74+Cxcr4)	MIF	Secreted Signaling	PMID: 29637711; PMID: 24760155
1289	SBK	Classical Mo	Mif	CD74_CXCR4	0.122137194	0	MIF_CD74_CXCR4	Mif - (Cd74+Cxcr4)	MIF	Secreted Signaling	PMID: 29637711; PMID: 24760155
1290	Prolifer. K	Classical Mo	Mif	CD74_CXCR4	0.115457914	0	MIF_CD74_CXCR4	Mif - (Cd74+Cxcr4)	MIF	Secreted Signaling	PMID: 29637711; PMID: 24760155
1291	Neutrophil	Classical Mo	Mif	CD74_CXCR4	0.045828707	0	MIF_CD74_CXCR4	Mif - (Cd74+Cxcr4)	MIF	Secreted Signaling	PMID: 29637711; PMID: 24760155
1292	GLK	Classical Mo	Mif	CD74_CXCR4	0.109773033	0	MIF_CD74_CXCR4	Mif - (Cd74+Cxcr4)	MIF	Secreted Signaling	PMID: 29637711; PMID: 24760155
1293	EC	Classical Mo	Mif	CD74_CXCR4	0.06923455	0	MIF_CD74_CXCR4	Mif - (Cd74+Cxcr4)	MIF	Secreted Signaling	PMID: 29637711; PMID: 24760155
1294	SMC	Classical Mo	Mif	CD74_CXCR4	0.065006725	0	MIF_CD74_CXCR4	Mif - (Cd74+Cxcr4)	MIF	Secreted Signaling	PMID: 29637711; PMID: 24760155
1295	LC	Classical Mo	Mif	CD74_CXCR4	0.046516459	0	MIF_CD74_CXCR4	Mif - (Cd74+Cxcr4)	MIF	Secreted Signaling	PMID: 29637711; PMID: 24760155
1296	Melanocyte	Classical Mo	Mif	CD74_CXCR4	0.068712555	0	MIF_CD74_CXCR4	Mif - (Cd74+Cxcr4)	MIF	Secreted Signaling	PMID: 29637711; PMID: 24760155
1297	Tex	Classical Mo	Mif	CD74_CXCR4	0.061088461	0	MIF_CD74_CXCR4	Mif - (Cd74+Cxcr4)	MIF	Secreted Signaling	PMID: 29637711; PMID: 24760155
1298	RF	M1 Mac	Mif	CD74_CXCR4	0.057388378	0	MIF_CD74_CXCR4	Mif - (Cd74+Cxcr4)	MIF	Secreted Signaling	PMID: 29637711; PMID: 24760155
1299	SK	M1 Mac	Mif	CD74_CXCR4	0.149551093	0	MIF_CD74_CXCR4	Mif - (Cd74+Cxcr4)	MIF	Secreted Signaling	PMID: 29637711; PMID: 24760155
1300	BK	M1 Mac	Mif	CD74_CXCR4	0.138541799	0	MIF_CD74_CXCR4	Mif - (Cd74+Cxcr4)	MIF	Secreted Signaling	PMID: 29637711; PMID: 24760155
1301	HFK-I	M1 Mac	Mif	CD74_CXCR4	0.153081206	0	MIF_CD74_CXCR4	Mif - (Cd74+Cxcr4)	MIF	Secreted Signaling	PMID: 29637711; PMID: 24760155
1302	PF	M1 Mac	Mif	CD74_CXCR4	0.093765067	0	MIF_CD74_CXCR4	Mif - (Cd74+Cxcr4)	MIF	Secreted Signaling	PMID: 29637711; PMID: 24760155
1303	Classical Mo	M1 Mac	Mif	CD74_CXCR4	0.096588749	0	MIF_CD74_CXCR4	Mif - (Cd74+Cxcr4)	MIF	Secreted Signaling	PMID: 29637711; PMID: 24760155
1304	M1 Mac	M1 Mac	Mif	CD74_CXCR4	0.05900502	0	MIF_CD74_CXCR4	Mif - (Cd74+Cxcr4)	MIF	Secreted Signaling	PMID: 29637711; PMID: 24760155
1305	HFK-II	M1 Mac	Mif	CD74_CXCR4	0.13827425	0	MIF_CD74_CXCR4	Mif - (Cd74+Cxcr4)	MIF	Secreted Signaling	PMID: 29637711; PMID: 24760155
1306	PVF	M1 Mac	Mif	CD74_CXCR4	0.071039503	0	MIF_CD74_CXCR4	Mif - (Cd74+Cxcr4)	MIF	Secreted Signaling	PMID: 29637711; PMID: 24760155
1307	CTL	M1 Mac	Mif	CD74_CXCR4	0.078080692	0	MIF_CD74_CXCR4	Mif - (Cd74+Cxcr4)	MIF	Secreted Signaling	PMID: 29637711; PMID: 24760155
1308	vSMC	M1 Mac	Mif	CD74_CXCR4	0.096882914	0	MIF_CD74_CXCR4	Mif - (Cd74+Cxcr4)	MIF	Secreted Signaling	PMID: 29637711; PMID: 24760155
1309	HFK-III	M1 Mac	Mif	CD74_CXCR4	0.114877534	0	MIF_CD74_CXCR4	Mif - (Cd74+Cxcr4)	MIF	Secreted Signaling	PMID: 29637711; PMID: 24760155
1310	SBK	M1 Mac	Mif	CD74_CXCR4	0.152488783	0	MIF_CD74_CXCR4	Mif - (Cd74+Cxcr4)	MIF	Secreted Signaling	PMID: 29637711; PMID: 24760155
1311	Prolifer. K	M1 Mac	Mif	CD74_CXCR4	0.144422745	0	MIF_CD74_CXCR4	Mif - (Cd74+Cxcr4)	MIF	Secreted Signaling	PMID: 29637711; PMID: 24760155
1312	Neutrophil	M1 Mac	Mif	CD74_CXCR4	0.058480584	0	MIF_CD74_CXCR4	Mif - (Cd74+Cxcr4)	MIF	Secreted Signaling	PMID: 29637711; PMID: 24760155
1313	GLK	M1 Mac	Mif	CD74_CXCR4	0.137533449	0	MIF_CD74_CXCR4	Mif - (Cd74+Cxcr4)	MIF	Secreted Signaling	PMID: 29637711; PMID: 24760155
1314	EC	M1 Mac	Mif	CD74_CXCR4	0.087753783	0	MIF_CD74_CXCR4	Mif - (Cd74+Cxcr4)	MIF	Secreted Signaling	PMID: 29637711; PMID: 24760155
1315	SMC	M1 Mac	Mif	CD74_CXCR4	0.082495308	0	MIF_CD74_CXCR4	Mif - (Cd74+Cxcr4)	MIF	Secreted Signaling	PMID: 29637711; PMID: 24760155
1316	LC	M1 Mac	Mif	CD74_CXCR4	0.059346394	0	MIF_CD74_CXCR4	Mif - (Cd74+Cxcr4)	MIF	Secreted Signaling	PMID: 29637711; PMID: 24760155
1317	Melanocyte	M1 Mac	Mif	CD74_CXCR4	0.087105229	0	MIF_CD74_CXCR4	Mif - (Cd74+Cxcr4)	MIF	Secreted Signaling	PMID: 29637711; PMID: 24760155
1318	Tex	M1 Mac	Mif	CD74_CXCR4	0.077610423	0	MIF_CD74_CXCR4	Mif - (Cd74+Cxcr4)	MIF	Secreted Signaling	PMID: 29637711; PMID: 24760155
1319	RF	CTL	Mif	CD74_CXCR4	0.014738334	0	MIF_CD74_CXCR4	Mif - (Cd74+Cxcr4)	MIF	Secreted Signaling	PMID: 29637711; PMID: 24760155
1320	SK	CTL	Mif	CD74_CXCR4	0.041416826	0	MIF_CD74_CXCR4	Mif - (Cd74+Cxcr4)	MIF	Secreted Signaling	PMID: 29637711; PMID: 24760155
1321	BK	CTL	Mif	CD74_CXCR4	0.0380121	0	MIF_CD74_CXCR4	Mif - (Cd74+Cxcr4)	MIF	Secreted Signaling	PMID: 29637711; PMID: 24760155
1322	HFK-I	CTL	Mif	CD74_CXCR4	0.042522082	0	MIF_CD74_CXCR4	Mif - (Cd74+Cxcr4)	MIF	Secreted Signaling	PMID: 29637711; PMID: 24760155
1323	PF	CTL	Mif	CD74_CXCR4	0.024791533	0	MIF_CD74_CXCR4	Mif - (Cd74+Cxcr4)	MIF	Secreted Signaling	PMID: 29637711; PMID: 24760155
1324	Classical Mo	CTL	Mif	CD74_CXCR4	0.025596784	0	MIF_CD74_CXCR4	Mif - (Cd74+Cxcr4)	MIF	Secreted Signaling	PMID: 29637711; PMID: 24760155
1325	M1 Mac	CTL	Mif	CD74_CXCR4	0.015172855	0	MIF_CD74_CXCR4	Mif - (Cd74+Cxcr4)	MIF	Secreted Signaling	PMID: 29637711; PMID: 24760155
1326	HFK-II	CTL	Mif	CD74_CXCR4	0.037930144	0	MIF_CD74_CXCR4	Mif - (Cd74+Cxcr4)	MIF	Secreted Signaling	PMID: 29637711; PMID: 24760155
1327	PVF	CTL	Mif	CD74_CXCR4	0.018442678	0	MIF_CD74_CXCR4	Mif - (Cd74+Cxcr4)	MIF	Secreted Signaling	PMID: 29637711; PMID: 24760155
1328	CTL	CTL	Mif	CD74_CXCR4	0.02038505	0	MIF_CD74_CXCR4	Mif - (Cd74+Cxcr4)	MIF	Secreted Signaling	PMID: 29637711; PMID: 24760155
1329	vSMC	CTL	Mif	CD74_CXCR4	0.025680886	0	MIF_CD74_CXCR4	Mif - (Cd74+Cxcr4)	MIF	Secreted Signaling	PMID: 29637711; PMID: 24760155
1330	HFK-III	CTL	Mif	CD74_CXCR4	0.030903275	0	MIF_CD74_CXCR4	Mif - (Cd74+Cxcr4)	MIF	Secreted Signaling	PMID: 29637711; PMID: 24760155
1331	SBK	CTL	Mif	CD74_CXCR4	0.042336133	0	MIF_CD74_CXCR4	Mif - (Cd74+Cxcr4)	MIF	Secreted Signaling	PMID: 29637711; PMID: 24760155
1332	Prolifer. K	CTL	Mif	CD74_CXCR4	0.039822941	0	MIF_CD74_CXCR4	Mif - (Cd74+Cxcr4)	MIF	Secreted Signaling	PMID: 29637711; PMID: 24760155
1333	Neutrophil	CTL	Mif	CD74_CXCR4	0.015031776	0	MIF_CD74_CXCR4	Mif - (Cd74+Cxcr4)	MIF	Secreted Signaling	PMID: 29637711; PMID: 24760155
1334	GLK	CTL	Mif	CD74_CXCR4	0.037703413	0	MIF_CD74_CXCR4	Mif - (Cd74+Cxcr4)	MIF	Secreted Signaling	PMID: 29637711; PMID: 24760155
1335	EC	CTL	Mif	CD74_CXCR4	0.023089483	0	MIF_CD74_CXCR4	Mif - (Cd74+Cxcr4)	MIF	Secreted Signaling	PMID: 29637711; PMID: 24760155
1336	SMC	CTL	Mif	CD74_CXCR4	0.021614082	0	MIF_CD74_CXCR4	Mif - (Cd74+Cxcr4)	MIF	Secreted Signaling	PMID: 29637711; PMID: 24760155
1337	LC	CTL	Mif	CD74_CXCR4	0.015264751	0	MIF_CD74_CXCR4	Mif - (Cd74+Cxcr4)	MIF	Secreted Signaling	PMID: 29637711; PMID: 24760155
1338	Melanocyte	CTL	Mif	CD74_CXCR4	0.022906837	0	MIF_CD74_CXCR4	Mif - (Cd74+Cxcr4)	MIF	Secreted Signaling	PMID: 29637711; PMID: 24760155
1339	Tex	CTL	Mif	CD74_CXCR4	0.02025464	0	MIF_CD74_CXCR4	Mif - (Cd74+Cxcr4)	MIF	Secreted Signaling	PMID: 29637711; PMID: 24760155
1340	RF	Neutrophil	Mif	CD74_CXCR4	0.014390922	0	MIF_CD74_CXCR4	Mif - (Cd74+Cxcr4)	MIF	Secreted Signaling	PMID: 29637711; PMID: 24760155
1341	SK	Neutrophil	Mif	CD74_CXCR4	0.040466379	0	MIF_CD74_CXCR4	Mif - (Cd74+Cxcr4)	MIF	Secreted Signaling	PMID: 29637711; PMID: 24760155
1342	BK	Neutrophil	Mif	CD74_CXCR4	0.037136759	0	MIF_CD74_CXCR4	Mif - (Cd74+Cxcr4)	MIF	Secreted Signaling	PMID: 29637711; PMID: 24760155
1343	HFK-I	Neutrophil	Mif	CD74_CXCR4	0.04154737	0	MIF_CD74_CXCR4	Mif - (Cd74+Cxcr4)	MIF	Secreted Signaling	PMID: 29637711; PMID: 24760155
1344	PF	Neutrophil	Mif	CD74_CXCR4	0.024212972	0	MIF_CD74_CXCR4	Mif - (Cd74+Cxcr4)	MIF	Secreted Signaling	PMID: 29637711; PMID: 24760155
1345	Classical Mo	Neutrophil	Mif	CD74_CXCR4	0.024999912	0	MIF_CD74_CXCR4	Mif - (Cd74+Cxcr4)	MIF	Secreted Signaling	PMID: 29637711; PMID: 24760155
1346	M1 Mac	Neutrophil	Mif	CD74_CXCR4	0.014815355	0	MIF_CD74_CXCR4	Mif - (Cd74+Cxcr4)	MIF	Secreted Signaling	PMID: 29637711; PMID: 24760155
1347	HFK-II	Neutrophil	Mif	CD74_CXCR4	0.037056617	0	MIF_CD74_CXCR4	Mif - (Cd74+Cxcr4)	MIF	Secreted Signaling	PMID: 29637711; PMID: 24760155
1348	PVF	Neutrophil	Mif	CD74_CXCR4	0.018009544	0	MIF_CD74_CXCR4	Mif - (Cd74+Cxcr4)	MIF	Secreted Signaling	PMID: 29637711; PMID: 24760155
1349	CTL	Neutrophil	Mif	CD74_CXCR4	0.019907224	0	MIF_CD74_CXCR4	Mif - (Cd74+Cxcr4)	MIF	Secreted Signaling	PMID: 29637711; PMID: 24760155
1350	vSMC	Neutrophil	Mif	CD74_CXCR4	0.025082104	0	MIF_CD74_CXCR4	Mif - (Cd74+Cxcr4)	MIF	Secreted Signaling	PMID: 29637711; PMID: 24760155
1351	HFK-III	Neutrophil	Mif	CD74_CXCR4	0.030186499	0	MIF_CD74_CXCR4	Mif - (Cd74+Cxcr4)	MIF	Secreted Signaling	PMID: 29637711; PMID: 24760155
1352	SBK	Neutrophil	Mif	CD74_CXCR4	0.0413655	0	MIF_CD74_CXCR4	Mif - (Cd74+Cxcr4)	MIF	Secreted Signaling	PMID: 29637711; PMID: 24760155
1353	Prolifer. K	Neutrophil	Mif	CD74_CXCR4	0.038907587	0	MIF_CD74_CXCR4	Mif - (Cd74+Cxcr4)	MIF	Secreted Signaling	PMID: 29637711; PMID: 24760155
1354	Neutrophil	Neutrophil	Mif	CD74_CXCR4	0.01467755	0	MIF_CD74_CXCR4	Mif - (Cd74+Cxcr4)	MIF	Secreted Signaling	PMID: 29637711; PMID: 24760155
1355	GLK	Neutrophil	Mif	CD74_CXCR4	0.036834908	0	MIF_CD74_CXCR4	Mif - (Cd74+Cxcr4)	MIF	Secreted Signaling	PMID: 29637711; PMID: 24760155
1356	EC	Neutrophil	Mif	CD74_CXCR4	0.022549724	0	MIF_CD74_CXCR4	Mif - (Cd74+Cxcr4)	MIF	Secreted Signaling	PMID: 29637711; PMID: 24760155
1357	SMC	Neutrophil	Mif	CD74_CXCR4	0.021108068	0	MIF_CD74_CXCR4	Mif - (Cd74+Cxcr4)	MIF	Secreted Signaling	PMID: 29637711; PMID: 24760155
1358	LC	Neutrophil	Mif	CD74_CXCR4	0.014905119	0	MIF_CD74_CXCR4	Mif - (Cd74+Cxcr4)	MIF	Secreted Signaling	PMID: 29637711; PMID: 24760155
1359	Melanocyte	Neutrophil	Mif	CD74_CXCR4	0.02237125	0	MIF_CD74_CXCR4	Mif - (Cd74+Cxcr4)	MIF	Secreted Signaling	PMID: 29637711; PMID: 24760155
1360	Tex	Neutrophil	Mif	CD74_CXCR4	0.019779809	0	MIF_CD74_CXCR4	Mif - (Cd74+Cxcr4)	MIF	Secreted Signaling	PMID: 29637711; PMID: 24760155
1361	SK	PF	Mif	CD74_CD44	0.054137479	0	MIF_CD74_CD44	Mif - (Cd74+Cd44)	MIF	Secreted Signaling	PMID: 29637711; PMID: 26175090
1362	BK	PF	Mif	CD74_CD44	0.049741298	0	MIF_CD74_CD44	Mif - (Cd74+Cd44)	MIF	Secreted Signaling	PMID: 29637711; PMID: 26175090
1363	HFK-I	PF	Mif	CD74_CD44	0.055562524	0	MIF_CD74_CD44	Mif - (Cd74+Cd44)	MIF	Secreted Signaling	PMID: 29637711; PMID: 26175090
1364	HFK-II	PF	Mif	CD74_CD44	0.049635358	0	MIF_CD74_CD44	Mif - (Cd74+Cd44)	MIF	Secreted Signaling	PMID: 29637711; PMID: 26175090
1365	HFK-III	PF	Mif	CD74_CD44	0.04053136	0.02	MIF_CD74_CD44	Mif - (Cd74+Cd44)	MIF	Secreted Signaling	PMID: 29637711; PMID: 26175090
1366	SBK	PF	Mif	CD74_CD44	0.055322845	0	MIF_CD74_CD44	Mif - (Cd74+Cd44)	MIF	Secreted Signaling	PMID: 29637711; PMID: 26175090
1367	Prolifer. K	PF	Mif	CD74_CD44	0.05208065	0	MIF_CD74_CD44	Mif - (Cd74+Cd44)	MIF	Secreted Signaling	PMID: 29637711; PMID: 26175090
1368	GLK	PF	Mif	CD74_CD44	0.049342246	0	MIF_CD74_CD44	Mif - (Cd74+Cd44)	MIF	Secreted Signaling	PMID: 29637711; PMID: 26175090
1369	RF	Classical Mo	Mif	CD74_CD44	0.070405755	0	MIF_CD74_CD44	Mif - (Cd74+Cd44)	MIF	Secreted Signaling	PMID: 29637711; PMID: 26175090
1370	SK	Classical Mo	Mif	CD74_CD44	0.179492905	0	MIF_CD74_CD44	Mif - (Cd74+Cd44)	MIF	Secreted Signaling	PMID: 29637711; PMID: 26175090
1371	BK	Classical Mo	Mif	CD74_CD44	0.166711507	0	MIF_CD74_CD44	Mif - (Cd74+Cd44)	MIF	Secreted Signaling	PMID: 29637711; PMID: 26175090
1372	HFK-I	Classical Mo	Mif	CD74_CD44	0.183577224	0	MIF_CD74_CD44	Mif - (Cd74+Cd44)	MIF	Secreted Signaling	PMID: 29637711; PMID: 26175090
1373	PF	Classical Mo	Mif	CD74_CD44	0.114035523	0	MIF_CD74_CD44	Mif - (Cd74+Cd44)	MIF	Secreted Signaling	PMID: 29637711; PMID: 26175090
1374	Classical Mo	Classical Mo	Mif	CD74_CD44	0.117390565	0	MIF_CD74_CD44	Mif - (Cd74+Cd44)	MIF	Secreted Signaling	PMID: 29637711; PMID: 26175090
1375	M1 Mac	Classical Mo	Mif	CD74_CD44	0.07236095	0	MIF_CD74_CD44	Mif - (Cd74+Cd44)	MIF	Secreted Signaling	PMID: 29637711; PMID: 26175090
1376	HFK-II	Classical Mo	Mif	CD74_CD44	0.166400065	0	MIF_CD74_CD44	Mif - (Cd74+Cd44)	MIF	Secreted Signaling	PMID: 29637711; PMID: 26175090
1377	PVF	Classical Mo	Mif	CD74_CD44	0.086867998	0	MIF_CD74_CD44	Mif - (Cd74+Cd44)	MIF	Secreted Signaling	PMID: 29637711; PMID: 26175090
1378	CTL	Classical Mo	Mif	CD74_CD44	0.095317077	0	MIF_CD74_CD44	Mif - (Cd74+Cd44)	MIF	Secreted Signaling	PMID: 29637711; PMID: 26175090
1379	vSMC	Classical Mo	Mif	CD74_CD44	0.117739826	0	MIF_CD74_CD44	Mif - (Cd74+Cd44)	MIF	Secreted Signaling	PMID: 29637711; PMID: 26175090
1380	HFK-III	Classical Mo	Mif	CD74_CD44	0.139012035	0	MIF_CD74_CD44	Mif - (Cd74+Cd44)	MIF	Secreted Signaling	PMID: 29637711; PMID: 26175090
1381	SBK	Classical Mo	Mif	CD74_CD44	0.182892267	0	MIF_CD74_CD44	Mif - (Cd74+Cd44)	MIF	Secreted Signaling	PMID: 29637711; PMID: 26175090
1382	Prolifer. K	Classical Mo	Mif	CD74_CD44	0.173547328	0	MIF_CD74_CD44	Mif - (Cd74+Cd44)	MIF	Secreted Signaling	PMID: 29637711; PMID: 26175090
1383	Neutrophil	Classical Mo	Mif	CD74_CD44	0.071726854	0	MIF_CD74_CD44	Mif - (Cd74+Cd44)	MIF	Secreted Signaling	PMID: 29637711; PMID: 26175090
1384	GLK	Classical Mo	Mif	CD74_CD44	0.165537527	0	MIF_CD74_CD44	Mif - (Cd74+Cd44)	MIF	Secreted Signaling	PMID: 29637711; PMID: 26175090
1385	EC	Classical Mo	Mif	CD74_CD44	0.106877962	0	MIF_CD74_CD44	Mif - (Cd74+Cd44)	MIF	Secreted Signaling	PMID: 29637711; PMID: 26175090
1386	SMC	Classical Mo	Mif	CD74_CD44	0.100599883	0	MIF_CD74_CD44	Mif - (Cd74+Cd44)	MIF	Secreted Signaling	PMID: 29637711; PMID: 26175090
1387	LC	Classical Mo	Mif	CD74_CD44	0.072773618	0	MIF_CD74_CD44	Mif - (Cd74+Cd44)	MIF	Secreted Signaling	PMID: 29637711; PMID: 26175090
1388	Melanocyte	Classical Mo	Mif	CD74_CD44	0.106104507	0	MIF_CD74_CD44	Mif - (Cd74+Cd44)	MIF	Secreted Signaling	PMID: 29637711; PMID: 26175090
1389	Tex	Classical Mo	Mif	CD74_CD44	0.094753666	0	MIF_CD74_CD44	Mif - (Cd74+Cd44)	MIF	Secreted Signaling	PMID: 29637711; PMID: 26175090
1390	RF	M1 Mac	Mif	CD74_CD44	0.064048	0	MIF_CD74_CD44	Mif - (Cd74+Cd44)	MIF	Secreted Signaling	PMID: 29637711; PMID: 26175090
1391	SK	M1 Mac	Mif	CD74_CD44	0.165033229	0	MIF_CD74_CD44	Mif - (Cd74+Cd44)	MIF	Secreted Signaling	PMID: 29637711; PMID: 26175090
1392	BK	M1 Mac	Mif	CD74_CD44	0.15308937	0	MIF_CD74_CD44	Mif - (Cd74+Cd44)	MIF	Secreted Signaling	PMID: 29637711; PMID: 26175090
1393	HFK-I	M1 Mac	Mif	CD74_CD44	0.168856233	0	MIF_CD74_CD44	Mif - (Cd74+Cd44)	MIF	Secreted Signaling	PMID: 29637711; PMID: 26175090
1394	PF	M1 Mac	Mif	CD74_CD44	0.104179465	0	MIF_CD74_CD44	Mif - (Cd74+Cd44)	MIF	Secreted Signaling	PMID: 29637711; PMID: 26175090
1395	Classical Mo	M1 Mac	Mif	CD74_CD44	0.107279644	0	MIF_CD74_CD44	Mif - (Cd74+Cd44)	MIF	Secreted Signaling	PMID: 29637711; PMID: 26175090
1396	M1 Mac	M1 Mac	Mif	CD74_CD44	0.065839142	0	MIF_CD74_CD44	Mif - (Cd74+Cd44)	MIF	Secreted Signaling	PMID: 29637711; PMID: 26175090
1397	HFK-II	M1 Mac	Mif	CD74_CD44	0.15279871	0	MIF_CD74_CD44	Mif - (Cd74+Cd44)	MIF	Secreted Signaling	PMID: 29637711; PMID: 26175090
1398	PVF	M1 Mac	Mif	CD74_CD44	0.079150249	0	MIF_CD74_CD44	Mif - (Cd74+Cd44)	MIF	Secreted Signaling	PMID: 29637711; PMID: 26175090
1399	CTL	M1 Mac	Mif	CD74_CD44	0.086920127	0	MIF_CD74_CD44	Mif - (Cd74+Cd44)	MIF	Secreted Signaling	PMID: 29637711; PMID: 26175090
1400	vSMC	M1 Mac	Mif	CD74_CD44	0.107602491	0	MIF_CD74_CD44	Mif - (Cd74+Cd44)	MIF	Secreted Signaling	PMID: 29637711; PMID: 26175090
1401	HFK-III	M1 Mac	Mif	CD74_CD44	0.127307457	0	MIF_CD74_CD44	Mif - (Cd74+Cd44)	MIF	Secreted Signaling	PMID: 29637711; PMID: 26175090
1402	SBK	M1 Mac	Mif	CD74_CD44	0.168214886	0	MIF_CD74_CD44	Mif - (Cd74+Cd44)	MIF	Secreted Signaling	PMID: 29637711; PMID: 26175090
1403	Prolifer. K	M1 Mac	Mif	CD74_CD44	0.159473527	0	MIF_CD74_CD44	Mif - (Cd74+Cd44)	MIF	Secreted Signaling	PMID: 29637711; PMID: 26175090
1404	Neutrophil	M1 Mac	Mif	CD74_CD44	0.065258176	0	MIF_CD74_CD44	Mif - (Cd74+Cd44)	MIF	Secreted Signaling	PMID: 29637711; PMID: 26175090
1405	GLK	M1 Mac	Mif	CD74_CD44	0.151993819	0	MIF_CD74_CD44	Mif - (Cd74+Cd44)	MIF	Secreted Signaling	PMID: 29637711; PMID: 26175090
1406	EC	M1 Mac	Mif	CD74_CD44	0.097572399	0	MIF_CD74_CD44	Mif - (Cd74+Cd44)	MIF	Secreted Signaling	PMID: 29637711; PMID: 26175090
1407	SMC	M1 Mac	Mif	CD74_CD44	0.09178476	0	MIF_CD74_CD44	Mif - (Cd74+Cd44)	MIF	Secreted Signaling	PMID: 29637711; PMID: 26175090
1408	LC	M1 Mac	Mif	CD74_CD44	0.066217272	0	MIF_CD74_CD44	Mif - (Cd74+Cd44)	MIF	Secreted Signaling	PMID: 29637711; PMID: 26175090
1409	Melanocyte	M1 Mac	Mif	CD74_CD44	0.096858984	0	MIF_CD74_CD44	Mif - (Cd74+Cd44)	MIF	Secreted Signaling	PMID: 29637711; PMID: 26175090
1410	Tex	M1 Mac	Mif	CD74_CD44	0.086401609	0	MIF_CD74_CD44	Mif - (Cd74+Cd44)	MIF	Secreted Signaling	PMID: 29637711; PMID: 26175090
1411	SK	CTL	Mif	CD74_CD44	0.077243501	0	MIF_CD74_CD44	Mif - (Cd74+Cd44)	MIF	Secreted Signaling	PMID: 29637711; PMID: 26175090
1412	BK	CTL	Mif	CD74_CD44	0.071112083	0	MIF_CD74_CD44	Mif - (Cd74+Cd44)	MIF	Secreted Signaling	PMID: 29637711; PMID: 26175090
1413	HFK-I	CTL	Mif	CD74_CD44	0.079225815	0	MIF_CD74_CD44	Mif - (Cd74+Cd44)	MIF	Secreted Signaling	PMID: 29637711; PMID: 26175090
1414	PF	CTL	Mif	CD74_CD44	0.046941123	0	MIF_CD74_CD44	Mif - (Cd74+Cd44)	MIF	Secreted Signaling	PMID: 29637711; PMID: 26175090
1415	Classical Mo	CTL	Mif	CD74_CD44	0.048430084	0	MIF_CD74_CD44	Mif - (Cd74+Cd44)	MIF	Secreted Signaling	PMID: 29637711; PMID: 26175090
1416	HFK-II	CTL	Mif	CD74_CD44	0.070964026	0	MIF_CD74_CD44	Mif - (Cd74+Cd44)	MIF	Secreted Signaling	PMID: 29637711; PMID: 26175090
1417	vSMC	CTL	Mif	CD74_CD44	0.048585468	0	MIF_CD74_CD44	Mif - (Cd74+Cd44)	MIF	Secreted Signaling	PMID: 29637711; PMID: 26175090
1418	HFK-III	CTL	Mif	CD74_CD44	0.058187496	0	MIF_CD74_CD44	Mif - (Cd74+Cd44)	MIF	Secreted Signaling	PMID: 29637711; PMID: 26175090
1419	SBK	CTL	Mif	CD74_CD44	0.078892587	0	MIF_CD74_CD44	Mif - (Cd74+Cd44)	MIF	Secreted Signaling	PMID: 29637711; PMID: 26175090
1420	Prolifer. K	CTL	Mif	CD74_CD44	0.074377843	0	MIF_CD74_CD44	Mif - (Cd74+Cd44)	MIF	Secreted Signaling	PMID: 29637711; PMID: 26175090
1421	GLK	CTL	Mif	CD74_CD44	0.070554312	0	MIF_CD74_CD44	Mif - (Cd74+Cd44)	MIF	Secreted Signaling	PMID: 29637711; PMID: 26175090
1422	EC	CTL	Mif	CD74_CD44	0.043786682	0	MIF_CD74_CD44	Mif - (Cd74+Cd44)	MIF	Secreted Signaling	PMID: 29637711; PMID: 26175090
1423	SMC	CTL	Mif	CD74_CD44	0.041044311	0.02	MIF_CD74_CD44	Mif - (Cd74+Cd44)	MIF	Secreted Signaling	PMID: 29637711; PMID: 26175090
1424	Melanocyte	CTL	Mif	CD74_CD44	0.043447596	0	MIF_CD74_CD44	Mif - (Cd74+Cd44)	MIF	Secreted Signaling	PMID: 29637711; PMID: 26175090
1425	SK	HFK-III	Mif	CD74_CD44	0.044213757	0.01	MIF_CD74_CD44	Mif - (Cd74+Cd44)	MIF	Secreted Signaling	PMID: 29637711; PMID: 26175090
1426	HFK-I	HFK-III	Mif	CD74_CD44	0.045390118	0	MIF_CD74_CD44	Mif - (Cd74+Cd44)	MIF	Secreted Signaling	PMID: 29637711; PMID: 26175090
1427	SBK	HFK-III	Mif	CD74_CD44	0.04519222	0	MIF_CD74_CD44	Mif - (Cd74+Cd44)	MIF	Secreted Signaling	PMID: 29637711; PMID: 26175090
1428	Prolifer. K	HFK-III	Mif	CD74_CD44	0.04251701	0.04	MIF_CD74_CD44	Mif - (Cd74+Cd44)	MIF	Secreted Signaling	PMID: 29637711; PMID: 26175090
1429	SK	Neutrophil	Mif	CD74_CD44	0.091598298	0	MIF_CD74_CD44	Mif - (Cd74+Cd44)	MIF	Secreted Signaling	PMID: 29637711; PMID: 26175090
1430	BK	Neutrophil	Mif	CD74_CD44	0.084431687	0	MIF_CD74_CD44	Mif - (Cd74+Cd44)	MIF	Secreted Signaling	PMID: 29637711; PMID: 26175090
1431	HFK-I	Neutrophil	Mif	CD74_CD44	0.093911509	0	MIF_CD74_CD44	Mif - (Cd74+Cd44)	MIF	Secreted Signaling	PMID: 29637711; PMID: 26175090
1432	PF	Neutrophil	Mif	CD74_CD44	0.056006371	0	MIF_CD74_CD44	Mif - (Cd74+Cd44)	MIF	Secreted Signaling	PMID: 29637711; PMID: 26175090
1433	Classical Mo	Neutrophil	Mif	CD74_CD44	0.057765452	0	MIF_CD74_CD44	Mif - (Cd74+Cd44)	MIF	Secreted Signaling	PMID: 29637711; PMID: 26175090
1434	HFK-II	Neutrophil	Mif	CD74_CD44	0.084258414	0	MIF_CD74_CD44	Mif - (Cd74+Cd44)	MIF	Secreted Signaling	PMID: 29637711; PMID: 26175090
1435	PVF	Neutrophil	Mif	CD74_CD44	0.04200806	0.04	MIF_CD74_CD44	Mif - (Cd74+Cd44)	MIF	Secreted Signaling	PMID: 29637711; PMID: 26175090
1436	CTL	Neutrophil	Mif	CD74_CD44	0.046315216	0	MIF_CD74_CD44	Mif - (Cd74+Cd44)	MIF	Secreted Signaling	PMID: 29637711; PMID: 26175090
1437	vSMC	Neutrophil	Mif	CD74_CD44	0.057948963	0	MIF_CD74_CD44	Mif - (Cd74+Cd44)	MIF	Secreted Signaling	PMID: 29637711; PMID: 26175090
1438	HFK-III	Neutrophil	Mif	CD74_CD44	0.069266789	0	MIF_CD74_CD44	Mif - (Cd74+Cd44)	MIF	Secreted Signaling	PMID: 29637711; PMID: 26175090
1439	SBK	Neutrophil	Mif	CD74_CD44	0.093522786	0	MIF_CD74_CD44	Mif - (Cd74+Cd44)	MIF	Secreted Signaling	PMID: 29637711; PMID: 26175090
1440	Prolifer. K	Neutrophil	Mif	CD74_CD44	0.088251023	0	MIF_CD74_CD44	Mif - (Cd74+Cd44)	MIF	Secreted Signaling	PMID: 29637711; PMID: 26175090
1441	GLK	Neutrophil	Mif	CD74_CD44	0.083778866	0	MIF_CD74_CD44	Mif - (Cd74+Cd44)	MIF	Secreted Signaling	PMID: 29637711; PMID: 26175090
1442	EC	Neutrophil	Mif	CD74_CD44	0.052276161	0	MIF_CD74_CD44	Mif - (Cd74+Cd44)	MIF	Secreted Signaling	PMID: 29637711; PMID: 26175090
1443	SMC	Neutrophil	Mif	CD74_CD44	0.049029354	0	MIF_CD74_CD44	Mif - (Cd74+Cd44)	MIF	Secreted Signaling	PMID: 29637711; PMID: 26175090
1444	Melanocyte	Neutrophil	Mif	CD74_CD44	0.051874898	0	MIF_CD74_CD44	Mif - (Cd74+Cd44)	MIF	Secreted Signaling	PMID: 29637711; PMID: 26175090
1445	Tex	Neutrophil	Mif	CD74_CD44	0.046026715	0.04	MIF_CD74_CD44	Mif - (Cd74+Cd44)	MIF	Secreted Signaling	PMID: 29637711; PMID: 26175090
1446	RF	LC	Mif	CD74_CD44	0.083217547	0	MIF_CD74_CD44	Mif - (Cd74+Cd44)	MIF	Secreted Signaling	PMID: 29637711; PMID: 26175090
1447	SK	LC	Mif	CD74_CD44	0.207719699	0	MIF_CD74_CD44	Mif - (Cd74+Cd44)	MIF	Secreted Signaling	PMID: 29637711; PMID: 26175090
1448	BK	LC	Mif	CD74_CD44	0.193402092	0	MIF_CD74_CD44	Mif - (Cd74+Cd44)	MIF	Secreted Signaling	PMID: 29637711; PMID: 26175090
1449	HFK-I	LC	Mif	CD74_CD44	0.212280139	0	MIF_CD74_CD44	Mif - (Cd74+Cd44)	MIF	Secreted Signaling	PMID: 29637711; PMID: 26175090
1450	PF	LC	Mif	CD74_CD44	0.133645241	0	MIF_CD74_CD44	Mif - (Cd74+Cd44)	MIF	Secreted Signaling	PMID: 29637711; PMID: 26175090
1451	Classical Mo	LC	Mif	CD74_CD44	0.137487689	0	MIF_CD74_CD44	Mif - (Cd74+Cd44)	MIF	Secreted Signaling	PMID: 29637711; PMID: 26175090
1452	M1 Mac	LC	Mif	CD74_CD44	0.085495807	0	MIF_CD74_CD44	Mif - (Cd74+Cd44)	MIF	Secreted Signaling	PMID: 29637711; PMID: 26175090
1453	HFK-II	LC	Mif	CD74_CD44	0.193052339	0	MIF_CD74_CD44	Mif - (Cd74+Cd44)	MIF	Secreted Signaling	PMID: 29637711; PMID: 26175090
1454	PVF	LC	Mif	CD74_CD44	0.102345625	0	MIF_CD74_CD44	Mif - (Cd74+Cd44)	MIF	Secreted Signaling	PMID: 29637711; PMID: 26175090
1455	CTL	LC	Mif	CD74_CD44	0.112115275	0	MIF_CD74_CD44	Mif - (Cd74+Cd44)	MIF	Secreted Signaling	PMID: 29637711; PMID: 26175090
1456	vSMC	LC	Mif	CD74_CD44	0.137887402	0	MIF_CD74_CD44	Mif - (Cd74+Cd44)	MIF	Secreted Signaling	PMID: 29637711; PMID: 26175090
1457	HFK-III	LC	Mif	CD74_CD44	0.16213077	0	MIF_CD74_CD44	Mif - (Cd74+Cd44)	MIF	Secreted Signaling	PMID: 29637711; PMID: 26175090
1458	SBK	LC	Mif	CD74_CD44	0.211515833	0	MIF_CD74_CD44	Mif - (Cd74+Cd44)	MIF	Secreted Signaling	PMID: 29637711; PMID: 26175090
1459	Prolifer. K	LC	Mif	CD74_CD44	0.201068253	0	MIF_CD74_CD44	Mif - (Cd74+Cd44)	MIF	Secreted Signaling	PMID: 29637711; PMID: 26175090
1460	Neutrophil	LC	Mif	CD74_CD44	0.084757128	0	MIF_CD74_CD44	Mif - (Cd74+Cd44)	MIF	Secreted Signaling	PMID: 29637711; PMID: 26175090
1461	GLK	LC	Mif	CD74_CD44	0.192083482	0	MIF_CD74_CD44	Mif - (Cd74+Cd44)	MIF	Secreted Signaling	PMID: 29637711; PMID: 26175090
1462	EC	LC	Mif	CD74_CD44	0.125431109	0	MIF_CD74_CD44	Mif - (Cd74+Cd44)	MIF	Secreted Signaling	PMID: 29637711; PMID: 26175090
1463	SMC	LC	Mif	CD74_CD44	0.118207448	0	MIF_CD74_CD44	Mif - (Cd74+Cd44)	MIF	Secreted Signaling	PMID: 29637711; PMID: 26175090
1464	LC	LC	Mif	CD74_CD44	0.08597644	0	MIF_CD74_CD44	Mif - (Cd74+Cd44)	MIF	Secreted Signaling	PMID: 29637711; PMID: 26175090
1465	Melanocyte	LC	Mif	CD74_CD44	0.124542112	0	MIF_CD74_CD44	Mif - (Cd74+Cd44)	MIF	Secreted Signaling	PMID: 29637711; PMID: 26175090
1466	Tex	LC	Mif	CD74_CD44	0.111464805	0	MIF_CD74_CD44	Mif - (Cd74+Cd44)	MIF	Secreted Signaling	PMID: 29637711; PMID: 26175090
1467	SK	Tex	Mif	CD74_CD44	0.065199688	0	MIF_CD74_CD44	Mif - (Cd74+Cd44)	MIF	Secreted Signaling	PMID: 29637711; PMID: 26175090
1468	BK	Tex	Mif	CD74_CD44	0.059962157	0.01	MIF_CD74_CD44	Mif - (Cd74+Cd44)	MIF	Secreted Signaling	PMID: 29637711; PMID: 26175090
1469	HFK-I	Tex	Mif	CD74_CD44	0.066895325	0	MIF_CD74_CD44	Mif - (Cd74+Cd44)	MIF	Secreted Signaling	PMID: 29637711; PMID: 26175090
1470	HFK-II	Tex	Mif	CD74_CD44	0.059835819	0.01	MIF_CD74_CD44	Mif - (Cd74+Cd44)	MIF	Secreted Signaling	PMID: 29637711; PMID: 26175090
1471	SBK	Tex	Mif	CD74_CD44	0.066610208	0	MIF_CD74_CD44	Mif - (Cd74+Cd44)	MIF	Secreted Signaling	PMID: 29637711; PMID: 26175090
1472	Prolifer. K	Tex	Mif	CD74_CD44	0.062750458	0	MIF_CD74_CD44	Mif - (Cd74+Cd44)	MIF	Secreted Signaling	PMID: 29637711; PMID: 26175090
1473	GLK	Tex	Mif	CD74_CD44	0.059486241	0.01	MIF_CD74_CD44	Mif - (Cd74+Cd44)	MIF	Secreted Signaling	PMID: 29637711; PMID: 26175090
1474	RF	RF	Mif	Ackr3	0.005659437	0	MIF_ACKR3	Mif - Ackr3	MIF	Secreted Signaling	PMID: 26175090
1475	SK	RF	Mif	Ackr3	0.016173602	0	MIF_ACKR3	Mif - Ackr3	MIF	Secreted Signaling	PMID: 26175090
1476	BK	RF	Mif	Ackr3	0.014811964	0	MIF_ACKR3	Mif - Ackr3	MIF	Secreted Signaling	PMID: 26175090
1477	HFK-I	RF	Mif	Ackr3	0.016616891	0	MIF_ACKR3	Mif - Ackr3	MIF	Secreted Signaling	PMID: 26175090
1478	PF	RF	Mif	Ackr3	0.009580023	0	MIF_ACKR3	Mif - Ackr3	MIF	Secreted Signaling	PMID: 26175090
1479	Classical Mo	RF	Mif	Ackr3	0.009896205	0	MIF_ACKR3	Mif - Ackr3	MIF	Secreted Signaling	PMID: 26175090
1480	M1 Mac	RF	Mif	Ackr3	0.005827874	0	MIF_ACKR3	Mif - Ackr3	MIF	Secreted Signaling	PMID: 26175090
1481	HFK-II	RF	Mif	Ackr3	0.01477926	0	MIF_ACKR3	Mif - Ackr3	MIF	Secreted Signaling	PMID: 26175090
1482	PVF	RF	Mif	Ackr3	0.007098324	0	MIF_ACKR3	Mif - Ackr3	MIF	Secreted Signaling	PMID: 26175090
1483	CTL	RF	Mif	Ackr3	0.007855477	0	MIF_ACKR3	Mif - Ackr3	MIF	Secreted Signaling	PMID: 26175090
1484	vSMC	RF	Mif	Ackr3	0.009929246	0	MIF_ACKR3	Mif - Ackr3	MIF	Secreted Signaling	PMID: 26175090
1485	HFK-III	RF	Mif	Ackr3	0.01198784	0	MIF_ACKR3	Mif - Ackr3	MIF	Secreted Signaling	PMID: 26175090
1486	SBK	RF	Mif	Ackr3	0.016542268	0	MIF_ACKR3	Mif - Ackr3	MIF	Secreted Signaling	PMID: 26175090
1487	Prolifer. K	RF	Mif	Ackr3	0.015535433	0	MIF_ACKR3	Mif - Ackr3	MIF	Secreted Signaling	PMID: 26175090
1488	Neutrophil	RF	Mif	Ackr3	0.005773176	0	MIF_ACKR3	Mif - Ackr3	MIF	Secreted Signaling	PMID: 26175090
1489	GLK	RF	Mif	Ackr3	0.014688803	0	MIF_ACKR3	Mif - Ackr3	MIF	Secreted Signaling	PMID: 26175090
1490	EC	RF	Mif	Ackr3	0.008912767	0	MIF_ACKR3	Mif - Ackr3	MIF	Secreted Signaling	PMID: 26175090
1491	SMC	RF	Mif	Ackr3	0.008335519	0	MIF_ACKR3	Mif - Ackr3	MIF	Secreted Signaling	PMID: 26175090
1492	LC	RF	Mif	Ackr3	0.005863508	0	MIF_ACKR3	Mif - Ackr3	MIF	Secreted Signaling	PMID: 26175090
1493	Melanocyte	RF	Mif	Ackr3	0.008841249	0	MIF_ACKR3	Mif - Ackr3	MIF	Secreted Signaling	PMID: 26175090
1494	Tex	RF	Mif	Ackr3	0.007804585	0	MIF_ACKR3	Mif - Ackr3	MIF	Secreted Signaling	PMID: 26175090
1495	RF	PF	Mif	Ackr3	0.015206665	0	MIF_ACKR3	Mif - Ackr3	MIF	Secreted Signaling	PMID: 26175090
1496	SK	PF	Mif	Ackr3	0.042696167	0	MIF_ACKR3	Mif - Ackr3	MIF	Secreted Signaling	PMID: 26175090
1497	BK	PF	Mif	Ackr3	0.039190571	0	MIF_ACKR3	Mif - Ackr3	MIF	Secreted Signaling	PMID: 26175090
1498	HFK-I	PF	Mif	Ackr3	0.043834003	0	MIF_ACKR3	Mif - Ackr3	MIF	Secreted Signaling	PMID: 26175090
1499	PF	PF	Mif	Ackr3	0.025571028	0	MIF_ACKR3	Mif - Ackr3	MIF	Secreted Signaling	PMID: 26175090
1500	Classical Mo	PF	Mif	Ackr3	0.026400912	0	MIF_ACKR3	Mif - Ackr3	MIF	Secreted Signaling	PMID: 26175090
1501	M1 Mac	PF	Mif	Ackr3	0.015654775	0	MIF_ACKR3	Mif - Ackr3	MIF	Secreted Signaling	PMID: 26175090
1502	HFK-II	PF	Mif	Ackr3	0.039106178	0	MIF_ACKR3	Mif - Ackr3	MIF	Secreted Signaling	PMID: 26175090
1503	PVF	PF	Mif	Ackr3	0.019026447	0	MIF_ACKR3	Mif - Ackr3	MIF	Secreted Signaling	PMID: 26175090
1504	CTL	PF	Mif	Ackr3	0.021028985	0	MIF_ACKR3	Mif - Ackr3	MIF	Secreted Signaling	PMID: 26175090
1505	vSMC	PF	Mif	Ackr3	0.026487585	0	MIF_ACKR3	Mif - Ackr3	MIF	Secreted Signaling	PMID: 26175090
1506	HFK-III	PF	Mif	Ackr3	0.031868656	0	MIF_ACKR3	Mif - Ackr3	MIF	Secreted Signaling	PMID: 26175090
1507	SBK	PF	Mif	Ackr3	0.043642579	0	MIF_ACKR3	Mif - Ackr3	MIF	Secreted Signaling	PMID: 26175090
1508	Prolifer. K	PF	Mif	Ackr3	0.041055157	0	MIF_ACKR3	Mif - Ackr3	MIF	Secreted Signaling	PMID: 26175090
1509	Neutrophil	PF	Mif	Ackr3	0.015509285	0	MIF_ACKR3	Mif - Ackr3	MIF	Secreted Signaling	PMID: 26175090
1510	GLK	PF	Mif	Ackr3	0.0388727	0	MIF_ACKR3	Mif - Ackr3	MIF	Secreted Signaling	PMID: 26175090
1511	EC	PF	Mif	Ackr3	0.023816769	0	MIF_ACKR3	Mif - Ackr3	MIF	Secreted Signaling	PMID: 26175090
1512	SMC	PF	Mif	Ackr3	0.022295956	0	MIF_ACKR3	Mif - Ackr3	MIF	Secreted Signaling	PMID: 26175090
1513	LC	PF	Mif	Ackr3	0.015749543	0	MIF_ACKR3	Mif - Ackr3	MIF	Secreted Signaling	PMID: 26175090
1514	Melanocyte	PF	Mif	Ackr3	0.023628509	0	MIF_ACKR3	Mif - Ackr3	MIF	Secreted Signaling	PMID: 26175090
1515	Tex	PF	Mif	Ackr3	0.020894542	0	MIF_ACKR3	Mif - Ackr3	MIF	Secreted Signaling	PMID: 26175090
1516	Tex	CTL	Il2	IL2RB_IL2RG	0.011413709	0	IL2_IL2RB_IL2RG	Il2 - (Il2rb+Il2rg)	IL2	Secreted Signaling	KEGG: mmu04060
1517	Tex	Tex	Il2	IL2RB_IL2RG	0.017128829	0	IL2_IL2RB_IL2RG	Il2 - (Il2rb+Il2rg)	IL2	Secreted Signaling	KEGG: mmu04060
1518	Classical Mo	PF	Tslp	IL7R_CRLF2	0.000255834	0	TSLP_IL7R_CRLF2	Tslp - (Il7r+Crlf2)	IL2	Secreted Signaling	KEGG: mmu04060
1519	M1 Mac	PF	Tslp	IL7R_CRLF2	0.000363146	0	TSLP_IL7R_CRLF2	Tslp - (Il7r+Crlf2)	IL2	Secreted Signaling	KEGG: mmu04060
1520	CTL	PF	Tslp	IL7R_CRLF2	0.000343919	0	TSLP_IL7R_CRLF2	Tslp - (Il7r+Crlf2)	IL2	Secreted Signaling	KEGG: mmu04060
1521	EC	PF	Tslp	IL7R_CRLF2	0.000160903	0	TSLP_IL7R_CRLF2	Tslp - (Il7r+Crlf2)	IL2	Secreted Signaling	KEGG: mmu04060
1522	LC	PF	Tslp	IL7R_CRLF2	0.00044601	0	TSLP_IL7R_CRLF2	Tslp - (Il7r+Crlf2)	IL2	Secreted Signaling	KEGG: mmu04060
1523	PF	Classical Mo	Tslp	IL7R_CRLF2	0.000450609	0	TSLP_IL7R_CRLF2	Tslp - (Il7r+Crlf2)	IL2	Secreted Signaling	KEGG: mmu04060
1524	Classical Mo	Classical Mo	Tslp	IL7R_CRLF2	0.002013639	0	TSLP_IL7R_CRLF2	Tslp - (Il7r+Crlf2)	IL2	Secreted Signaling	KEGG: mmu04060
1525	M1 Mac	Classical Mo	Tslp	IL7R_CRLF2	0.002856169	0	TSLP_IL7R_CRLF2	Tslp - (Il7r+Crlf2)	IL2	Secreted Signaling	KEGG: mmu04060
1526	CTL	Classical Mo	Tslp	IL7R_CRLF2	0.002705308	0	TSLP_IL7R_CRLF2	Tslp - (Il7r+Crlf2)	IL2	Secreted Signaling	KEGG: mmu04060
1527	vSMC	Classical Mo	Tslp	IL7R_CRLF2	0.000540702	0	TSLP_IL7R_CRLF2	Tslp - (Il7r+Crlf2)	IL2	Secreted Signaling	KEGG: mmu04060
1528	Prolifer. K	Classical Mo	Tslp	IL7R_CRLF2	0.000157968	0.02	TSLP_IL7R_CRLF2	Tslp - (Il7r+Crlf2)	IL2	Secreted Signaling	KEGG: mmu04060
1529	Neutrophil	Classical Mo	Tslp	IL7R_CRLF2	0.000858448	0	TSLP_IL7R_CRLF2	Tslp - (Il7r+Crlf2)	IL2	Secreted Signaling	KEGG: mmu04060
1530	EC	Classical Mo	Tslp	IL7R_CRLF2	0.001267275	0	TSLP_IL7R_CRLF2	Tslp - (Il7r+Crlf2)	IL2	Secreted Signaling	KEGG: mmu04060
1531	LC	Classical Mo	Tslp	IL7R_CRLF2	0.003505911	0	TSLP_IL7R_CRLF2	Tslp - (Il7r+Crlf2)	IL2	Secreted Signaling	KEGG: mmu04060
1532	Tex	Classical Mo	Tslp	IL7R_CRLF2	0.000738741	0	TSLP_IL7R_CRLF2	Tslp - (Il7r+Crlf2)	IL2	Secreted Signaling	KEGG: mmu04060
1533	PF	M1 Mac	Tslp	IL7R_CRLF2	0.000647453	0	TSLP_IL7R_CRLF2	Tslp - (Il7r+Crlf2)	IL2	Secreted Signaling	KEGG: mmu04060
1534	Classical Mo	M1 Mac	Tslp	IL7R_CRLF2	0.002891304	0	TSLP_IL7R_CRLF2	Tslp - (Il7r+Crlf2)	IL2	Secreted Signaling	KEGG: mmu04060
1535	M1 Mac	M1 Mac	Tslp	IL7R_CRLF2	0.00409955	0	TSLP_IL7R_CRLF2	Tslp - (Il7r+Crlf2)	IL2	Secreted Signaling	KEGG: mmu04060
1536	CTL	M1 Mac	Tslp	IL7R_CRLF2	0.00388327	0	TSLP_IL7R_CRLF2	Tslp - (Il7r+Crlf2)	IL2	Secreted Signaling	KEGG: mmu04060
1537	vSMC	M1 Mac	Tslp	IL7R_CRLF2	0.000776872	0	TSLP_IL7R_CRLF2	Tslp - (Il7r+Crlf2)	IL2	Secreted Signaling	KEGG: mmu04060
1538	Prolifer. K	M1 Mac	Tslp	IL7R_CRLF2	0.000227004	0	TSLP_IL7R_CRLF2	Tslp - (Il7r+Crlf2)	IL2	Secreted Signaling	KEGG: mmu04060
1539	Neutrophil	M1 Mac	Tslp	IL7R_CRLF2	0.001233234	0	TSLP_IL7R_CRLF2	Tslp - (Il7r+Crlf2)	IL2	Secreted Signaling	KEGG: mmu04060
1540	EC	M1 Mac	Tslp	IL7R_CRLF2	0.001820223	0	TSLP_IL7R_CRLF2	Tslp - (Il7r+Crlf2)	IL2	Secreted Signaling	KEGG: mmu04060
1541	LC	M1 Mac	Tslp	IL7R_CRLF2	0.005030717	0	TSLP_IL7R_CRLF2	Tslp - (Il7r+Crlf2)	IL2	Secreted Signaling	KEGG: mmu04060
1542	Tex	M1 Mac	Tslp	IL7R_CRLF2	0.00106132	0	TSLP_IL7R_CRLF2	Tslp - (Il7r+Crlf2)	IL2	Secreted Signaling	KEGG: mmu04060
1543	PF	CTL	Tslp	IL7R_CRLF2	0.000630288	0	TSLP_IL7R_CRLF2	Tslp - (Il7r+Crlf2)	IL2	Secreted Signaling	KEGG: mmu04060
1544	Classical Mo	CTL	Tslp	IL7R_CRLF2	0.00281482	0	TSLP_IL7R_CRLF2	Tslp - (Il7r+Crlf2)	IL2	Secreted Signaling	KEGG: mmu04060
1545	M1 Mac	CTL	Tslp	IL7R_CRLF2	0.003991232	0	TSLP_IL7R_CRLF2	Tslp - (Il7r+Crlf2)	IL2	Secreted Signaling	KEGG: mmu04060
1546	CTL	CTL	Tslp	IL7R_CRLF2	0.003780645	0	TSLP_IL7R_CRLF2	Tslp - (Il7r+Crlf2)	IL2	Secreted Signaling	KEGG: mmu04060
1547	vSMC	CTL	Tslp	IL7R_CRLF2	0.000756279	0	TSLP_IL7R_CRLF2	Tslp - (Il7r+Crlf2)	IL2	Secreted Signaling	KEGG: mmu04060
1548	Prolifer. K	CTL	Tslp	IL7R_CRLF2	0.000220983	0	TSLP_IL7R_CRLF2	Tslp - (Il7r+Crlf2)	IL2	Secreted Signaling	KEGG: mmu04060
1549	Neutrophil	CTL	Tslp	IL7R_CRLF2	0.001200558	0	TSLP_IL7R_CRLF2	Tslp - (Il7r+Crlf2)	IL2	Secreted Signaling	KEGG: mmu04060
1550	EC	CTL	Tslp	IL7R_CRLF2	0.001772022	0	TSLP_IL7R_CRLF2	Tslp - (Il7r+Crlf2)	IL2	Secreted Signaling	KEGG: mmu04060
1551	LC	CTL	Tslp	IL7R_CRLF2	0.004897918	0	TSLP_IL7R_CRLF2	Tslp - (Il7r+Crlf2)	IL2	Secreted Signaling	KEGG: mmu04060
1552	Tex	CTL	Tslp	IL7R_CRLF2	0.001033195	0	TSLP_IL7R_CRLF2	Tslp - (Il7r+Crlf2)	IL2	Secreted Signaling	KEGG: mmu04060
1553	Classical Mo	vSMC	Tslp	IL7R_CRLF2	0.000338472	0	TSLP_IL7R_CRLF2	Tslp - (Il7r+Crlf2)	IL2	Secreted Signaling	KEGG: mmu04060
1554	M1 Mac	vSMC	Tslp	IL7R_CRLF2	0.000480431	0	TSLP_IL7R_CRLF2	Tslp - (Il7r+Crlf2)	IL2	Secreted Signaling	KEGG: mmu04060
1555	CTL	vSMC	Tslp	IL7R_CRLF2	0.000454997	0	TSLP_IL7R_CRLF2	Tslp - (Il7r+Crlf2)	IL2	Secreted Signaling	KEGG: mmu04060
1556	Neutrophil	vSMC	Tslp	IL7R_CRLF2	0.000144158	0.01	TSLP_IL7R_CRLF2	Tslp - (Il7r+Crlf2)	IL2	Secreted Signaling	KEGG: mmu04060
1557	EC	vSMC	Tslp	IL7R_CRLF2	0.000212884	0	TSLP_IL7R_CRLF2	Tslp - (Il7r+Crlf2)	IL2	Secreted Signaling	KEGG: mmu04060
1558	LC	vSMC	Tslp	IL7R_CRLF2	0.000590042	0	TSLP_IL7R_CRLF2	Tslp - (Il7r+Crlf2)	IL2	Secreted Signaling	KEGG: mmu04060
1559	M1 Mac	Prolifer. K	Tslp	IL7R_CRLF2	0.00016396	0	TSLP_IL7R_CRLF2	Tslp - (Il7r+Crlf2)	IL2	Secreted Signaling	KEGG: mmu04060
1560	CTL	Prolifer. K	Tslp	IL7R_CRLF2	0.000155278	0.01	TSLP_IL7R_CRLF2	Tslp - (Il7r+Crlf2)	IL2	Secreted Signaling	KEGG: mmu04060
1561	LC	Prolifer. K	Tslp	IL7R_CRLF2	0.000201383	0.01	TSLP_IL7R_CRLF2	Tslp - (Il7r+Crlf2)	IL2	Secreted Signaling	KEGG: mmu04060
1562	PF	Neutrophil	Tslp	IL7R_CRLF2	0.000183123	0	TSLP_IL7R_CRLF2	Tslp - (Il7r+Crlf2)	IL2	Secreted Signaling	KEGG: mmu04060
1563	Classical Mo	Neutrophil	Tslp	IL7R_CRLF2	0.000819085	0	TSLP_IL7R_CRLF2	Tslp - (Il7r+Crlf2)	IL2	Secreted Signaling	KEGG: mmu04060
1564	M1 Mac	Neutrophil	Tslp	IL7R_CRLF2	0.001162381	0	TSLP_IL7R_CRLF2	Tslp - (Il7r+Crlf2)	IL2	Secreted Signaling	KEGG: mmu04060
1565	CTL	Neutrophil	Tslp	IL7R_CRLF2	0.001100886	0	TSLP_IL7R_CRLF2	Tslp - (Il7r+Crlf2)	IL2	Secreted Signaling	KEGG: mmu04060
1566	vSMC	Neutrophil	Tslp	IL7R_CRLF2	0.000219748	0	TSLP_IL7R_CRLF2	Tslp - (Il7r+Crlf2)	IL2	Secreted Signaling	KEGG: mmu04060
1567	Neutrophil	Neutrophil	Tslp	IL7R_CRLF2	0.00034895	0	TSLP_IL7R_CRLF2	Tslp - (Il7r+Crlf2)	IL2	Secreted Signaling	KEGG: mmu04060
1568	EC	Neutrophil	Tslp	IL7R_CRLF2	0.000515259	0	TSLP_IL7R_CRLF2	Tslp - (Il7r+Crlf2)	IL2	Secreted Signaling	KEGG: mmu04060
1569	LC	Neutrophil	Tslp	IL7R_CRLF2	0.00142736	0	TSLP_IL7R_CRLF2	Tslp - (Il7r+Crlf2)	IL2	Secreted Signaling	KEGG: mmu04060
1570	Tex	Neutrophil	Tslp	IL7R_CRLF2	0.000300269	0	TSLP_IL7R_CRLF2	Tslp - (Il7r+Crlf2)	IL2	Secreted Signaling	KEGG: mmu04060
1571	PF	EC	Tslp	IL7R_CRLF2	0.000199016	0	TSLP_IL7R_CRLF2	Tslp - (Il7r+Crlf2)	IL2	Secreted Signaling	KEGG: mmu04060
1572	Classical Mo	EC	Tslp	IL7R_CRLF2	0.000890122	0	TSLP_IL7R_CRLF2	Tslp - (Il7r+Crlf2)	IL2	Secreted Signaling	KEGG: mmu04060
1573	M1 Mac	EC	Tslp	IL7R_CRLF2	0.001263154	0	TSLP_IL7R_CRLF2	Tslp - (Il7r+Crlf2)	IL2	Secreted Signaling	KEGG: mmu04060
1574	CTL	EC	Tslp	IL7R_CRLF2	0.001196334	0	TSLP_IL7R_CRLF2	Tslp - (Il7r+Crlf2)	IL2	Secreted Signaling	KEGG: mmu04060
1575	vSMC	EC	Tslp	IL7R_CRLF2	0.000238819	0	TSLP_IL7R_CRLF2	Tslp - (Il7r+Crlf2)	IL2	Secreted Signaling	KEGG: mmu04060
1576	Neutrophil	EC	Tslp	IL7R_CRLF2	0.000379229	0	TSLP_IL7R_CRLF2	Tslp - (Il7r+Crlf2)	IL2	Secreted Signaling	KEGG: mmu04060
1577	EC	EC	Tslp	IL7R_CRLF2	0.000559961	0	TSLP_IL7R_CRLF2	Tslp - (Il7r+Crlf2)	IL2	Secreted Signaling	KEGG: mmu04060
1578	LC	EC	Tslp	IL7R_CRLF2	0.001551069	0	TSLP_IL7R_CRLF2	Tslp - (Il7r+Crlf2)	IL2	Secreted Signaling	KEGG: mmu04060
1579	Tex	EC	Tslp	IL7R_CRLF2	0.000326325	0	TSLP_IL7R_CRLF2	Tslp - (Il7r+Crlf2)	IL2	Secreted Signaling	KEGG: mmu04060
1580	PF	LC	Tslp	IL7R_CRLF2	0.000859653	0	TSLP_IL7R_CRLF2	Tslp - (Il7r+Crlf2)	IL2	Secreted Signaling	KEGG: mmu04060
1581	Classical Mo	LC	Tslp	IL7R_CRLF2	0.003836093	0	TSLP_IL7R_CRLF2	Tslp - (Il7r+Crlf2)	IL2	Secreted Signaling	KEGG: mmu04060
1582	M1 Mac	LC	Tslp	IL7R_CRLF2	0.005437004	0	TSLP_IL7R_CRLF2	Tslp - (Il7r+Crlf2)	IL2	Secreted Signaling	KEGG: mmu04060
1583	CTL	LC	Tslp	IL7R_CRLF2	0.005150529	0	TSLP_IL7R_CRLF2	Tslp - (Il7r+Crlf2)	IL2	Secreted Signaling	KEGG: mmu04060
1584	vSMC	LC	Tslp	IL7R_CRLF2	0.001031445	0	TSLP_IL7R_CRLF2	Tslp - (Il7r+Crlf2)	IL2	Secreted Signaling	KEGG: mmu04060
1585	Prolifer. K	LC	Tslp	IL7R_CRLF2	0.000301445	0	TSLP_IL7R_CRLF2	Tslp - (Il7r+Crlf2)	IL2	Secreted Signaling	KEGG: mmu04060
1586	Neutrophil	LC	Tslp	IL7R_CRLF2	0.001637106	0	TSLP_IL7R_CRLF2	Tslp - (Il7r+Crlf2)	IL2	Secreted Signaling	KEGG: mmu04060
1587	EC	LC	Tslp	IL7R_CRLF2	0.002415864	0	TSLP_IL7R_CRLF2	Tslp - (Il7r+Crlf2)	IL2	Secreted Signaling	KEGG: mmu04060
1588	LC	LC	Tslp	IL7R_CRLF2	0.006669925	0	TSLP_IL7R_CRLF2	Tslp - (Il7r+Crlf2)	IL2	Secreted Signaling	KEGG: mmu04060
1589	Tex	LC	Tslp	IL7R_CRLF2	0.001408972	0	TSLP_IL7R_CRLF2	Tslp - (Il7r+Crlf2)	IL2	Secreted Signaling	KEGG: mmu04060
1590	Classical Mo	Tex	Tslp	IL7R_CRLF2	0.000710786	0	TSLP_IL7R_CRLF2	Tslp - (Il7r+Crlf2)	IL2	Secreted Signaling	KEGG: mmu04060
1591	M1 Mac	Tex	Tslp	IL7R_CRLF2	0.001008739	0	TSLP_IL7R_CRLF2	Tslp - (Il7r+Crlf2)	IL2	Secreted Signaling	KEGG: mmu04060
1592	CTL	Tex	Tslp	IL7R_CRLF2	0.000955364	0	TSLP_IL7R_CRLF2	Tslp - (Il7r+Crlf2)	IL2	Secreted Signaling	KEGG: mmu04060
1593	Neutrophil	Tex	Tslp	IL7R_CRLF2	0.000302793	0	TSLP_IL7R_CRLF2	Tslp - (Il7r+Crlf2)	IL2	Secreted Signaling	KEGG: mmu04060
1594	EC	Tex	Tslp	IL7R_CRLF2	0.000447114	0	TSLP_IL7R_CRLF2	Tslp - (Il7r+Crlf2)	IL2	Secreted Signaling	KEGG: mmu04060
1595	LC	Tex	Tslp	IL7R_CRLF2	0.001238736	0	TSLP_IL7R_CRLF2	Tslp - (Il7r+Crlf2)	IL2	Secreted Signaling	KEGG: mmu04060
1596	Classical Mo	EC	Osm	LIFR_IL6ST	0.007627455	0	OSM_LIFR_IL6ST	Osm - (Lifr+Il6st)	OSM	Secreted Signaling	KEGG: mmu04060
1597	M1 Mac	EC	Osm	LIFR_IL6ST	0.002687962	0	OSM_LIFR_IL6ST	Osm - (Lifr+Il6st)	OSM	Secreted Signaling	KEGG: mmu04060
1598	Neutrophil	EC	Osm	LIFR_IL6ST	0.004807123	0	OSM_LIFR_IL6ST	Osm - (Lifr+Il6st)	OSM	Secreted Signaling	KEGG: mmu04060
1599	Classical Mo	PF	Osm	OSMR_IL6ST	0.007312181	0	OSM_OSMR_IL6ST	Osm - (Osmr+Il6st)	OSM	Secreted Signaling	KEGG: mmu04060
1600	M1 Mac	PF	Osm	OSMR_IL6ST	0.002576328	0	OSM_OSMR_IL6ST	Osm - (Osmr+Il6st)	OSM	Secreted Signaling	KEGG: mmu04060
1601	Neutrophil	PF	Osm	OSMR_IL6ST	0.004607884	0	OSM_OSMR_IL6ST	Osm - (Osmr+Il6st)	OSM	Secreted Signaling	KEGG: mmu04060
1602	Classical Mo	vSMC	Osm	OSMR_IL6ST	0.009267871	0	OSM_OSMR_IL6ST	Osm - (Osmr+Il6st)	OSM	Secreted Signaling	KEGG: mmu04060
1603	M1 Mac	vSMC	Osm	OSMR_IL6ST	0.003269555	0	OSM_OSMR_IL6ST	Osm - (Osmr+Il6st)	OSM	Secreted Signaling	KEGG: mmu04060
1604	Neutrophil	vSMC	Osm	OSMR_IL6ST	0.00584455	0	OSM_OSMR_IL6ST	Osm - (Osmr+Il6st)	OSM	Secreted Signaling	KEGG: mmu04060
1605	RF	RF	Il34	Csf1r	0.000744632	0	IL34_CSF1R	Il34 - Csf1r	CSF	Secreted Signaling	KEGG: mmu04060
1606	SK	RF	Il34	Csf1r	0.00333612	0	IL34_CSF1R	Il34 - Csf1r	CSF	Secreted Signaling	KEGG: mmu04060
1607	BK	RF	Il34	Csf1r	0.000713861	0	IL34_CSF1R	Il34 - Csf1r	CSF	Secreted Signaling	KEGG: mmu04060
1608	HFK-I	RF	Il34	Csf1r	0.000895	0	IL34_CSF1R	Il34 - Csf1r	CSF	Secreted Signaling	KEGG: mmu04060
1609	Classical Mo	RF	Il34	Csf1r	0.001948414	0	IL34_CSF1R	Il34 - Csf1r	CSF	Secreted Signaling	KEGG: mmu04060
1610	M1 Mac	RF	Il34	Csf1r	0.000360781	0	IL34_CSF1R	Il34 - Csf1r	CSF	Secreted Signaling	KEGG: mmu04060
1611	PVF	RF	Il34	Csf1r	0.000648783	0	IL34_CSF1R	Il34 - Csf1r	CSF	Secreted Signaling	KEGG: mmu04060
1612	vSMC	RF	Il34	Csf1r	0.002896654	0	IL34_CSF1R	Il34 - Csf1r	CSF	Secreted Signaling	KEGG: mmu04060
1613	SBK	RF	Il34	Csf1r	0.000917632	0	IL34_CSF1R	Il34 - Csf1r	CSF	Secreted Signaling	KEGG: mmu04060
1614	LC	RF	Il34	Csf1r	0.003539639	0	IL34_CSF1R	Il34 - Csf1r	CSF	Secreted Signaling	KEGG: mmu04060
1615	RF	SK	Il34	Csf1r	0.000424283	0	IL34_CSF1R	Il34 - Csf1r	CSF	Secreted Signaling	KEGG: mmu04060
1616	SK	SK	Il34	Csf1r	0.001903006	0	IL34_CSF1R	Il34 - Csf1r	CSF	Secreted Signaling	KEGG: mmu04060
1617	BK	SK	Il34	Csf1r	0.000406744	0	IL34_CSF1R	Il34 - Csf1r	CSF	Secreted Signaling	KEGG: mmu04060
1618	HFK-I	SK	Il34	Csf1r	0.000509994	0	IL34_CSF1R	Il34 - Csf1r	CSF	Secreted Signaling	KEGG: mmu04060
1619	Classical Mo	SK	Il34	Csf1r	0.00111076	0	IL34_CSF1R	Il34 - Csf1r	CSF	Secreted Signaling	KEGG: mmu04060
1620	PVF	SK	Il34	Csf1r	0.000369654	0.04	IL34_CSF1R	Il34 - Csf1r	CSF	Secreted Signaling	KEGG: mmu04060
1621	vSMC	SK	Il34	Csf1r	0.001652011	0	IL34_CSF1R	Il34 - Csf1r	CSF	Secreted Signaling	KEGG: mmu04060
1622	SBK	SK	Il34	Csf1r	0.000522895	0	IL34_CSF1R	Il34 - Csf1r	CSF	Secreted Signaling	KEGG: mmu04060
1623	LC	SK	Il34	Csf1r	0.002019276	0	IL34_CSF1R	Il34 - Csf1r	CSF	Secreted Signaling	KEGG: mmu04060
1624	SK	BK	Il34	Csf1r	0.000406887	0.01	IL34_CSF1R	Il34 - Csf1r	CSF	Secreted Signaling	KEGG: mmu04060
1625	vSMC	BK	Il34	Csf1r	0.000353151	0.03	IL34_CSF1R	Il34 - Csf1r	CSF	Secreted Signaling	KEGG: mmu04060
1626	LC	BK	Il34	Csf1r	0.000431786	0.01	IL34_CSF1R	Il34 - Csf1r	CSF	Secreted Signaling	KEGG: mmu04060
1627	SK	HFK-I	Il34	Csf1r	0.00049972	0.01	IL34_CSF1R	Il34 - Csf1r	CSF	Secreted Signaling	KEGG: mmu04060
1628	vSMC	HFK-I	Il34	Csf1r	0.000433729	0.03	IL34_CSF1R	Il34 - Csf1r	CSF	Secreted Signaling	KEGG: mmu04060
1629	LC	HFK-I	Il34	Csf1r	0.000530297	0	IL34_CSF1R	Il34 - Csf1r	CSF	Secreted Signaling	KEGG: mmu04060
1630	SK	PF	Il34	Csf1r	0.001301086	0	IL34_CSF1R	Il34 - Csf1r	CSF	Secreted Signaling	KEGG: mmu04060
1631	Classical Mo	PF	Il34	Csf1r	0.000759236	0	IL34_CSF1R	Il34 - Csf1r	CSF	Secreted Signaling	KEGG: mmu04060
1632	vSMC	PF	Il34	Csf1r	0.001129391	0	IL34_CSF1R	Il34 - Csf1r	CSF	Secreted Signaling	KEGG: mmu04060
1633	LC	PF	Il34	Csf1r	0.00138063	0	IL34_CSF1R	Il34 - Csf1r	CSF	Secreted Signaling	KEGG: mmu04060
1634	RF	Classical Mo	Il34	Csf1r	0.002468326	0	IL34_CSF1R	Il34 - Csf1r	CSF	Secreted Signaling	KEGG: mmu04060
1635	SK	Classical Mo	Il34	Csf1r	0.010992663	0	IL34_CSF1R	Il34 - Csf1r	CSF	Secreted Signaling	KEGG: mmu04060
1636	BK	Classical Mo	Il34	Csf1r	0.002366493	0	IL34_CSF1R	Il34 - Csf1r	CSF	Secreted Signaling	KEGG: mmu04060
1637	HFK-I	Classical Mo	Il34	Csf1r	0.002965737	0	IL34_CSF1R	Il34 - Csf1r	CSF	Secreted Signaling	KEGG: mmu04060
1638	PF	Classical Mo	Il34	Csf1r	0.000854839	0	IL34_CSF1R	Il34 - Csf1r	CSF	Secreted Signaling	KEGG: mmu04060
1639	Classical Mo	Classical Mo	Il34	Csf1r	0.006440693	0	IL34_CSF1R	Il34 - Csf1r	CSF	Secreted Signaling	KEGG: mmu04060
1640	M1 Mac	Classical Mo	Il34	Csf1r	0.00119699	0	IL34_CSF1R	Il34 - Csf1r	CSF	Secreted Signaling	KEGG: mmu04060
1641	HFK-II	Classical Mo	Il34	Csf1r	0.000899773	0	IL34_CSF1R	Il34 - Csf1r	CSF	Secreted Signaling	KEGG: mmu04060
1642	PVF	Classical Mo	Il34	Csf1r	0.002151078	0	IL34_CSF1R	Il34 - Csf1r	CSF	Secreted Signaling	KEGG: mmu04060
1643	vSMC	Classical Mo	Il34	Csf1r	0.009554272	0	IL34_CSF1R	Il34 - Csf1r	CSF	Secreted Signaling	KEGG: mmu04060
1644	SBK	Classical Mo	Il34	Csf1r	0.003040573	0	IL34_CSF1R	Il34 - Csf1r	CSF	Secreted Signaling	KEGG: mmu04060
1645	Neutrophil	Classical Mo	Il34	Csf1r	0.00059932	0	IL34_CSF1R	Il34 - Csf1r	CSF	Secreted Signaling	KEGG: mmu04060
1646	LC	Classical Mo	Il34	Csf1r	0.011657803	0	IL34_CSF1R	Il34 - Csf1r	CSF	Secreted Signaling	KEGG: mmu04060
1647	RF	M1 Mac	Il34	Csf1r	0.00044696	0	IL34_CSF1R	Il34 - Csf1r	CSF	Secreted Signaling	KEGG: mmu04060
1648	SK	M1 Mac	Il34	Csf1r	0.002004558	0	IL34_CSF1R	Il34 - Csf1r	CSF	Secreted Signaling	KEGG: mmu04060
1649	BK	M1 Mac	Il34	Csf1r	0.000428484	0	IL34_CSF1R	Il34 - Csf1r	CSF	Secreted Signaling	KEGG: mmu04060
1650	HFK-I	M1 Mac	Il34	Csf1r	0.000537249	0	IL34_CSF1R	Il34 - Csf1r	CSF	Secreted Signaling	KEGG: mmu04060
1651	Classical Mo	M1 Mac	Il34	Csf1r	0.001170084	0	IL34_CSF1R	Il34 - Csf1r	CSF	Secreted Signaling	KEGG: mmu04060
1652	PVF	M1 Mac	Il34	Csf1r	0.000389412	0	IL34_CSF1R	Il34 - Csf1r	CSF	Secreted Signaling	KEGG: mmu04060
1653	vSMC	M1 Mac	Il34	Csf1r	0.001740192	0	IL34_CSF1R	Il34 - Csf1r	CSF	Secreted Signaling	KEGG: mmu04060
1654	SBK	M1 Mac	Il34	Csf1r	0.00055084	0	IL34_CSF1R	Il34 - Csf1r	CSF	Secreted Signaling	KEGG: mmu04060
1655	LC	M1 Mac	Il34	Csf1r	0.002127018	0	IL34_CSF1R	Il34 - Csf1r	CSF	Secreted Signaling	KEGG: mmu04060
1656	SK	PVF	Il34	Csf1r	0.000604467	0	IL34_CSF1R	Il34 - Csf1r	CSF	Secreted Signaling	KEGG: mmu04060
1657	Classical Mo	PVF	Il34	Csf1r	0.000352628	0.01	IL34_CSF1R	Il34 - Csf1r	CSF	Secreted Signaling	KEGG: mmu04060
1658	vSMC	PVF	Il34	Csf1r	0.000524651	0	IL34_CSF1R	Il34 - Csf1r	CSF	Secreted Signaling	KEGG: mmu04060
1659	LC	PVF	Il34	Csf1r	0.000641449	0	IL34_CSF1R	Il34 - Csf1r	CSF	Secreted Signaling	KEGG: mmu04060
1660	RF	vSMC	Il34	Csf1r	0.00051079	0	IL34_CSF1R	Il34 - Csf1r	CSF	Secreted Signaling	KEGG: mmu04060
1661	SK	vSMC	Il34	Csf1r	0.002290322	0	IL34_CSF1R	Il34 - Csf1r	CSF	Secreted Signaling	KEGG: mmu04060
1662	BK	vSMC	Il34	Csf1r	0.000489678	0	IL34_CSF1R	Il34 - Csf1r	CSF	Secreted Signaling	KEGG: mmu04060
1663	HFK-I	vSMC	Il34	Csf1r	0.000613967	0	IL34_CSF1R	Il34 - Csf1r	CSF	Secreted Signaling	KEGG: mmu04060
1664	Classical Mo	vSMC	Il34	Csf1r	0.001337047	0	IL34_CSF1R	Il34 - Csf1r	CSF	Secreted Signaling	KEGG: mmu04060
1665	PVF	vSMC	Il34	Csf1r	0.000445028	0	IL34_CSF1R	Il34 - Csf1r	CSF	Secreted Signaling	KEGG: mmu04060
1666	vSMC	vSMC	Il34	Csf1r	0.001988344	0	IL34_CSF1R	Il34 - Csf1r	CSF	Secreted Signaling	KEGG: mmu04060
1667	SBK	vSMC	Il34	Csf1r	0.000629496	0	IL34_CSF1R	Il34 - Csf1r	CSF	Secreted Signaling	KEGG: mmu04060
1668	LC	vSMC	Il34	Csf1r	0.002430198	0	IL34_CSF1R	Il34 - Csf1r	CSF	Secreted Signaling	KEGG: mmu04060
1669	SK	SBK	Il34	Csf1r	0.000542156	0	IL34_CSF1R	Il34 - Csf1r	CSF	Secreted Signaling	KEGG: mmu04060
1670	vSMC	SBK	Il34	Csf1r	0.000470565	0	IL34_CSF1R	Il34 - Csf1r	CSF	Secreted Signaling	KEGG: mmu04060
1671	LC	SBK	Il34	Csf1r	0.000575329	0	IL34_CSF1R	Il34 - Csf1r	CSF	Secreted Signaling	KEGG: mmu04060
1672	SK	Neutrophil	Il34	Csf1r	0.000962227	0	IL34_CSF1R	Il34 - Csf1r	CSF	Secreted Signaling	KEGG: mmu04060
1673	Classical Mo	Neutrophil	Il34	Csf1r	0.000561419	0	IL34_CSF1R	Il34 - Csf1r	CSF	Secreted Signaling	KEGG: mmu04060
1674	vSMC	Neutrophil	Il34	Csf1r	0.000835211	0	IL34_CSF1R	Il34 - Csf1r	CSF	Secreted Signaling	KEGG: mmu04060
1675	LC	Neutrophil	Il34	Csf1r	0.001021075	0	IL34_CSF1R	Il34 - Csf1r	CSF	Secreted Signaling	KEGG: mmu04060
1676	RF	LC	Il34	Csf1r	0.00445524	0	IL34_CSF1R	Il34 - Csf1r	CSF	Secreted Signaling	KEGG: mmu04060
1677	SK	LC	Il34	Csf1r	0.019705813	0	IL34_CSF1R	Il34 - Csf1r	CSF	Secreted Signaling	KEGG: mmu04060
1678	BK	LC	Il34	Csf1r	0.004271787	0	IL34_CSF1R	Il34 - Csf1r	CSF	Secreted Signaling	KEGG: mmu04060
1679	HFK-I	LC	Il34	Csf1r	0.005350902	0	IL34_CSF1R	Il34 - Csf1r	CSF	Secreted Signaling	KEGG: mmu04060
1680	PF	LC	Il34	Csf1r	0.001544965	0	IL34_CSF1R	Il34 - Csf1r	CSF	Secreted Signaling	KEGG: mmu04060
1681	Classical Mo	LC	Il34	Csf1r	0.011588075	0	IL34_CSF1R	Il34 - Csf1r	CSF	Secreted Signaling	KEGG: mmu04060
1682	M1 Mac	LC	Il34	Csf1r	0.002162743	0	IL34_CSF1R	Il34 - Csf1r	CSF	Secreted Signaling	KEGG: mmu04060
1683	HFK-II	LC	Il34	Csf1r	0.001626117	0	IL34_CSF1R	Il34 - Csf1r	CSF	Secreted Signaling	KEGG: mmu04060
1684	PVF	LC	Il34	Csf1r	0.003883614	0	IL34_CSF1R	Il34 - Csf1r	CSF	Secreted Signaling	KEGG: mmu04060
1685	vSMC	LC	Il34	Csf1r	0.017147073	0	IL34_CSF1R	Il34 - Csf1r	CSF	Secreted Signaling	KEGG: mmu04060
1686	SBK	LC	Il34	Csf1r	0.005485592	0	IL34_CSF1R	Il34 - Csf1r	CSF	Secreted Signaling	KEGG: mmu04060
1687	Neutrophil	LC	Il34	Csf1r	0.001083385	0	IL34_CSF1R	Il34 - Csf1r	CSF	Secreted Signaling	KEGG: mmu04060
1688	LC	LC	Il34	Csf1r	0.020887031	0	IL34_CSF1R	Il34 - Csf1r	CSF	Secreted Signaling	KEGG: mmu04060
1689	RF	RF	Csf1	Csf1r	0.002536055	0	CSF1_CSF1R	Csf1 - Csf1r	CSF	Secreted Signaling	KEGG: mmu04060
1690	SK	RF	Csf1	Csf1r	0.000346305	0.02	CSF1_CSF1R	Csf1 - Csf1r	CSF	Secreted Signaling	KEGG: mmu04060
1691	PF	RF	Csf1	Csf1r	0.001732262	0	CSF1_CSF1R	Csf1 - Csf1r	CSF	Secreted Signaling	KEGG: mmu04060
1692	Classical Mo	RF	Csf1	Csf1r	0.00198545	0	CSF1_CSF1R	Csf1 - Csf1r	CSF	Secreted Signaling	KEGG: mmu04060
1693	M1 Mac	RF	Csf1	Csf1r	0.000374598	0.01	CSF1_CSF1R	Csf1 - Csf1r	CSF	Secreted Signaling	KEGG: mmu04060
1694	vSMC	RF	Csf1	Csf1r	0.000952433	0	CSF1_CSF1R	Csf1 - Csf1r	CSF	Secreted Signaling	KEGG: mmu04060
1695	Neutrophil	RF	Csf1	Csf1r	0.001435451	0	CSF1_CSF1R	Csf1 - Csf1r	CSF	Secreted Signaling	KEGG: mmu04060
1696	LC	RF	Csf1	Csf1r	0.003530024	0	CSF1_CSF1R	Csf1 - Csf1r	CSF	Secreted Signaling	KEGG: mmu04060
1697	RF	SK	Csf1	Csf1r	0.00144613	0	CSF1_CSF1R	Csf1 - Csf1r	CSF	Secreted Signaling	KEGG: mmu04060
1698	PF	SK	Csf1	Csf1r	0.000987443	0	CSF1_CSF1R	Csf1 - Csf1r	CSF	Secreted Signaling	KEGG: mmu04060
1699	Classical Mo	SK	Csf1	Csf1r	0.001131891	0	CSF1_CSF1R	Csf1 - Csf1r	CSF	Secreted Signaling	KEGG: mmu04060
1700	vSMC	SK	Csf1	Csf1r	0.000542734	0	CSF1_CSF1R	Csf1 - Csf1r	CSF	Secreted Signaling	KEGG: mmu04060
1701	Neutrophil	SK	Csf1	Csf1r	0.000818147	0	CSF1_CSF1R	Csf1 - Csf1r	CSF	Secreted Signaling	KEGG: mmu04060
1702	LC	SK	Csf1	Csf1r	0.002013782	0	CSF1_CSF1R	Csf1 - Csf1r	CSF	Secreted Signaling	KEGG: mmu04060
1703	LC	BK	Csf1	Csf1r	0.000430609	0.02	CSF1_CSF1R	Csf1 - Csf1r	CSF	Secreted Signaling	KEGG: mmu04060
1704	LC	HFK-I	Csf1	Csf1r	0.000528852	0.01	CSF1_CSF1R	Csf1 - Csf1r	CSF	Secreted Signaling	KEGG: mmu04060
1705	RF	PF	Csf1	Csf1r	0.000988577	0	CSF1_CSF1R	Csf1 - Csf1r	CSF	Secreted Signaling	KEGG: mmu04060
1706	PF	PF	Csf1	Csf1r	0.000674919	0	CSF1_CSF1R	Csf1 - Csf1r	CSF	Secreted Signaling	KEGG: mmu04060
1707	Classical Mo	PF	Csf1	Csf1r	0.000773685	0	CSF1_CSF1R	Csf1 - Csf1r	CSF	Secreted Signaling	KEGG: mmu04060
1708	vSMC	PF	Csf1	Csf1r	0.000370908	0.03	CSF1_CSF1R	Csf1 - Csf1r	CSF	Secreted Signaling	KEGG: mmu04060
1709	Neutrophil	PF	Csf1	Csf1r	0.000559175	0	CSF1_CSF1R	Csf1 - Csf1r	CSF	Secreted Signaling	KEGG: mmu04060
1710	LC	PF	Csf1	Csf1r	0.001376872	0	CSF1_CSF1R	Csf1 - Csf1r	CSF	Secreted Signaling	KEGG: mmu04060
1711	RF	Classical Mo	Csf1	Csf1r	0.008371836	0	CSF1_CSF1R	Csf1 - Csf1r	CSF	Secreted Signaling	KEGG: mmu04060
1712	SK	Classical Mo	Csf1	Csf1r	0.001149002	0	CSF1_CSF1R	Csf1 - Csf1r	CSF	Secreted Signaling	KEGG: mmu04060
1713	PF	Classical Mo	Csf1	Csf1r	0.005729039	0	CSF1_CSF1R	Csf1 - Csf1r	CSF	Secreted Signaling	KEGG: mmu04060
1714	Classical Mo	Classical Mo	Csf1	Csf1r	0.006562555	0	CSF1_CSF1R	Csf1 - Csf1r	CSF	Secreted Signaling	KEGG: mmu04060
1715	M1 Mac	Classical Mo	Csf1	Csf1r	0.001242792	0	CSF1_CSF1R	Csf1 - Csf1r	CSF	Secreted Signaling	KEGG: mmu04060
1716	PVF	Classical Mo	Csf1	Csf1r	0.000487358	0	CSF1_CSF1R	Csf1 - Csf1r	CSF	Secreted Signaling	KEGG: mmu04060
1717	vSMC	Classical Mo	Csf1	Csf1r	0.00315563	0	CSF1_CSF1R	Csf1 - Csf1r	CSF	Secreted Signaling	KEGG: mmu04060
1718	Neutrophil	Classical Mo	Csf1	Csf1r	0.004750668	0	CSF1_CSF1R	Csf1 - Csf1r	CSF	Secreted Signaling	KEGG: mmu04060
1719	EC	Classical Mo	Csf1	Csf1r	0.001098859	0	CSF1_CSF1R	Csf1 - Csf1r	CSF	Secreted Signaling	KEGG: mmu04060
1720	LC	Classical Mo	Csf1	Csf1r	0.011626394	0	CSF1_CSF1R	Csf1 - Csf1r	CSF	Secreted Signaling	KEGG: mmu04060
1721	RF	M1 Mac	Csf1	Csf1r	0.001523338	0	CSF1_CSF1R	Csf1 - Csf1r	CSF	Secreted Signaling	KEGG: mmu04060
1722	PF	M1 Mac	Csf1	Csf1r	0.001040187	0	CSF1_CSF1R	Csf1 - Csf1r	CSF	Secreted Signaling	KEGG: mmu04060
1723	Classical Mo	M1 Mac	Csf1	Csf1r	0.001192342	0	CSF1_CSF1R	Csf1 - Csf1r	CSF	Secreted Signaling	KEGG: mmu04060
1724	vSMC	M1 Mac	Csf1	Csf1r	0.000571738	0	CSF1_CSF1R	Csf1 - Csf1r	CSF	Secreted Signaling	KEGG: mmu04060
1725	Neutrophil	M1 Mac	Csf1	Csf1r	0.000861856	0	CSF1_CSF1R	Csf1 - Csf1r	CSF	Secreted Signaling	KEGG: mmu04060
1726	LC	M1 Mac	Csf1	Csf1r	0.002121233	0	CSF1_CSF1R	Csf1 - Csf1r	CSF	Secreted Signaling	KEGG: mmu04060
1727	RF	PVF	Csf1	Csf1r	0.000459202	0	CSF1_CSF1R	Csf1 - Csf1r	CSF	Secreted Signaling	KEGG: mmu04060
1728	LC	PVF	Csf1	Csf1r	0.000639702	0	CSF1_CSF1R	Csf1 - Csf1r	CSF	Secreted Signaling	KEGG: mmu04060
1729	RF	vSMC	Csf1	Csf1r	0.001740621	0	CSF1_CSF1R	Csf1 - Csf1r	CSF	Secreted Signaling	KEGG: mmu04060
1730	PF	vSMC	Csf1	Csf1r	0.001188637	0	CSF1_CSF1R	Csf1 - Csf1r	CSF	Secreted Signaling	KEGG: mmu04060
1731	Classical Mo	vSMC	Csf1	Csf1r	0.001362477	0	CSF1_CSF1R	Csf1 - Csf1r	CSF	Secreted Signaling	KEGG: mmu04060
1732	vSMC	vSMC	Csf1	Csf1r	0.000653377	0	CSF1_CSF1R	Csf1 - Csf1r	CSF	Secreted Signaling	KEGG: mmu04060
1733	Neutrophil	vSMC	Csf1	Csf1r	0.000984881	0	CSF1_CSF1R	Csf1 - Csf1r	CSF	Secreted Signaling	KEGG: mmu04060
1734	LC	vSMC	Csf1	Csf1r	0.002423589	0	CSF1_CSF1R	Csf1 - Csf1r	CSF	Secreted Signaling	KEGG: mmu04060
1735	RF	SBK	Csf1	Csf1r	0.00041186	0.01	CSF1_CSF1R	Csf1 - Csf1r	CSF	Secreted Signaling	KEGG: mmu04060
1736	LC	SBK	Csf1	Csf1r	0.000573761	0	CSF1_CSF1R	Csf1 - Csf1r	CSF	Secreted Signaling	KEGG: mmu04060
1737	RF	Neutrophil	Csf1	Csf1r	0.000731049	0	CSF1_CSF1R	Csf1 - Csf1r	CSF	Secreted Signaling	KEGG: mmu04060
1738	PF	Neutrophil	Csf1	Csf1r	0.000499059	0.02	CSF1_CSF1R	Csf1 - Csf1r	CSF	Secreted Signaling	KEGG: mmu04060
1739	Classical Mo	Neutrophil	Csf1	Csf1r	0.000572105	0.01	CSF1_CSF1R	Csf1 - Csf1r	CSF	Secreted Signaling	KEGG: mmu04060
1740	LC	Neutrophil	Csf1	Csf1r	0.001018295	0	CSF1_CSF1R	Csf1 - Csf1r	CSF	Secreted Signaling	KEGG: mmu04060
1741	RF	LC	Csf1	Csf1r	0.01503922	0	CSF1_CSF1R	Csf1 - Csf1r	CSF	Secreted Signaling	KEGG: mmu04060
1742	SK	LC	Csf1	Csf1r	0.002076118	0	CSF1_CSF1R	Csf1 - Csf1r	CSF	Secreted Signaling	KEGG: mmu04060
1743	HFK-I	LC	Csf1	Csf1r	0.000535377	0.01	CSF1_CSF1R	Csf1 - Csf1r	CSF	Secreted Signaling	KEGG: mmu04060
1744	PF	LC	Csf1	Csf1r	0.010313573	0	CSF1_CSF1R	Csf1 - Csf1r	CSF	Secreted Signaling	KEGG: mmu04060
1745	Classical Mo	LC	Csf1	Csf1r	0.011806171	0	CSF1_CSF1R	Csf1 - Csf1r	CSF	Secreted Signaling	KEGG: mmu04060
1746	M1 Mac	LC	Csf1	Csf1r	0.002245416	0	CSF1_CSF1R	Csf1 - Csf1r	CSF	Secreted Signaling	KEGG: mmu04060
1747	PVF	LC	Csf1	Csf1r	0.000881072	0	CSF1_CSF1R	Csf1 - Csf1r	CSF	Secreted Signaling	KEGG: mmu04060
1748	vSMC	LC	Csf1	Csf1r	0.005692643	0	CSF1_CSF1R	Csf1 - Csf1r	CSF	Secreted Signaling	KEGG: mmu04060
1749	SBK	LC	Csf1	Csf1r	0.000580121	0.01	CSF1_CSF1R	Csf1 - Csf1r	CSF	Secreted Signaling	KEGG: mmu04060
1750	Neutrophil	LC	Csf1	Csf1r	0.008559022	0	CSF1_CSF1R	Csf1 - Csf1r	CSF	Secreted Signaling	KEGG: mmu04060
1751	EC	LC	Csf1	Csf1r	0.001985596	0	CSF1_CSF1R	Csf1 - Csf1r	CSF	Secreted Signaling	KEGG: mmu04060
1752	LC	LC	Csf1	Csf1r	0.02083128	0	CSF1_CSF1R	Csf1 - Csf1r	CSF	Secreted Signaling	KEGG: mmu04060
1753	PF	PF	Ifnb1	IFNAR1_IFNAR2	8.96E-05	0	IFNB1_IFNAR1_IFNAR2	Ifnb1 - (Ifnar1+Ifnar2)	IFN-I	Secreted Signaling	KEGG: mmu04060
1754	Classical Mo	PF	Ifnb1	IFNAR1_IFNAR2	0.000323297	0	IFNB1_IFNAR1_IFNAR2	Ifnb1 - (Ifnar1+Ifnar2)	IFN-I	Secreted Signaling	KEGG: mmu04060
1755	M1 Mac	PF	Ifnb1	IFNAR1_IFNAR2	0.000309286	0	IFNB1_IFNAR1_IFNAR2	Ifnb1 - (Ifnar1+Ifnar2)	IFN-I	Secreted Signaling	KEGG: mmu04060
1756	CTL	PF	Ifnb1	IFNAR1_IFNAR2	0.000287887	0	IFNB1_IFNAR1_IFNAR2	Ifnb1 - (Ifnar1+Ifnar2)	IFN-I	Secreted Signaling	KEGG: mmu04060
1757	EC	PF	Ifnb1	IFNAR1_IFNAR2	0.000213394	0	IFNB1_IFNAR1_IFNAR2	Ifnb1 - (Ifnar1+Ifnar2)	IFN-I	Secreted Signaling	KEGG: mmu04060
1758	LC	PF	Ifnb1	IFNAR1_IFNAR2	0.000343019	0	IFNB1_IFNAR1_IFNAR2	Ifnb1 - (Ifnar1+Ifnar2)	IFN-I	Secreted Signaling	KEGG: mmu04060
1759	Tex	PF	Ifnb1	IFNAR1_IFNAR2	0.000351283	0	IFNB1_IFNAR1_IFNAR2	Ifnb1 - (Ifnar1+Ifnar2)	IFN-I	Secreted Signaling	KEGG: mmu04060
1760	PF	Classical Mo	Ifnb1	IFNAR1_IFNAR2	0.000237092	0	IFNB1_IFNAR1_IFNAR2	Ifnb1 - (Ifnar1+Ifnar2)	IFN-I	Secreted Signaling	KEGG: mmu04060
1761	Classical Mo	Classical Mo	Ifnb1	IFNAR1_IFNAR2	0.000855283	0	IFNB1_IFNAR1_IFNAR2	Ifnb1 - (Ifnar1+Ifnar2)	IFN-I	Secreted Signaling	KEGG: mmu04060
1762	M1 Mac	Classical Mo	Ifnb1	IFNAR1_IFNAR2	0.000818236	0	IFNB1_IFNAR1_IFNAR2	Ifnb1 - (Ifnar1+Ifnar2)	IFN-I	Secreted Signaling	KEGG: mmu04060
1763	CTL	Classical Mo	Ifnb1	IFNAR1_IFNAR2	0.000761649	0	IFNB1_IFNAR1_IFNAR2	Ifnb1 - (Ifnar1+Ifnar2)	IFN-I	Secreted Signaling	KEGG: mmu04060
1764	EC	Classical Mo	Ifnb1	IFNAR1_IFNAR2	0.000564635	0	IFNB1_IFNAR1_IFNAR2	Ifnb1 - (Ifnar1+Ifnar2)	IFN-I	Secreted Signaling	KEGG: mmu04060
1765	LC	Classical Mo	Ifnb1	IFNAR1_IFNAR2	0.000907427	0	IFNB1_IFNAR1_IFNAR2	Ifnb1 - (Ifnar1+Ifnar2)	IFN-I	Secreted Signaling	KEGG: mmu04060
1766	Tex	Classical Mo	Ifnb1	IFNAR1_IFNAR2	0.000929275	0	IFNB1_IFNAR1_IFNAR2	Ifnb1 - (Ifnar1+Ifnar2)	IFN-I	Secreted Signaling	KEGG: mmu04060
1767	PF	M1 Mac	Ifnb1	IFNAR1_IFNAR2	0.000198616	0	IFNB1_IFNAR1_IFNAR2	Ifnb1 - (Ifnar1+Ifnar2)	IFN-I	Secreted Signaling	KEGG: mmu04060
1768	Classical Mo	M1 Mac	Ifnb1	IFNAR1_IFNAR2	0.000716555	0	IFNB1_IFNAR1_IFNAR2	Ifnb1 - (Ifnar1+Ifnar2)	IFN-I	Secreted Signaling	KEGG: mmu04060
1769	M1 Mac	M1 Mac	Ifnb1	IFNAR1_IFNAR2	0.000685513	0	IFNB1_IFNAR1_IFNAR2	Ifnb1 - (Ifnar1+Ifnar2)	IFN-I	Secreted Signaling	KEGG: mmu04060
1770	CTL	M1 Mac	Ifnb1	IFNAR1_IFNAR2	0.000638099	0	IFNB1_IFNAR1_IFNAR2	Ifnb1 - (Ifnar1+Ifnar2)	IFN-I	Secreted Signaling	KEGG: mmu04060
1771	EC	M1 Mac	Ifnb1	IFNAR1_IFNAR2	0.000473029	0	IFNB1_IFNAR1_IFNAR2	Ifnb1 - (Ifnar1+Ifnar2)	IFN-I	Secreted Signaling	KEGG: mmu04060
1772	LC	M1 Mac	Ifnb1	IFNAR1_IFNAR2	0.000760249	0	IFNB1_IFNAR1_IFNAR2	Ifnb1 - (Ifnar1+Ifnar2)	IFN-I	Secreted Signaling	KEGG: mmu04060
1773	Tex	M1 Mac	Ifnb1	IFNAR1_IFNAR2	0.000778556	0	IFNB1_IFNAR1_IFNAR2	Ifnb1 - (Ifnar1+Ifnar2)	IFN-I	Secreted Signaling	KEGG: mmu04060
1774	PF	EC	Ifnb1	IFNAR1_IFNAR2	0.000159951	0	IFNB1_IFNAR1_IFNAR2	Ifnb1 - (Ifnar1+Ifnar2)	IFN-I	Secreted Signaling	KEGG: mmu04060
1775	Classical Mo	EC	Ifnb1	IFNAR1_IFNAR2	0.00057712	0	IFNB1_IFNAR1_IFNAR2	Ifnb1 - (Ifnar1+Ifnar2)	IFN-I	Secreted Signaling	KEGG: mmu04060
1776	M1 Mac	EC	Ifnb1	IFNAR1_IFNAR2	0.000552115	0	IFNB1_IFNAR1_IFNAR2	Ifnb1 - (Ifnar1+Ifnar2)	IFN-I	Secreted Signaling	KEGG: mmu04060
1777	CTL	EC	Ifnb1	IFNAR1_IFNAR2	0.000513923	0	IFNB1_IFNAR1_IFNAR2	Ifnb1 - (Ifnar1+Ifnar2)	IFN-I	Secreted Signaling	KEGG: mmu04060
1778	EC	EC	Ifnb1	IFNAR1_IFNAR2	0.000380964	0	IFNB1_IFNAR1_IFNAR2	Ifnb1 - (Ifnar1+Ifnar2)	IFN-I	Secreted Signaling	KEGG: mmu04060
1779	LC	EC	Ifnb1	IFNAR1_IFNAR2	0.000612316	0	IFNB1_IFNAR1_IFNAR2	Ifnb1 - (Ifnar1+Ifnar2)	IFN-I	Secreted Signaling	KEGG: mmu04060
1780	Tex	EC	Ifnb1	IFNAR1_IFNAR2	0.000627063	0	IFNB1_IFNAR1_IFNAR2	Ifnb1 - (Ifnar1+Ifnar2)	IFN-I	Secreted Signaling	KEGG: mmu04060
1781	PF	LC	Ifnb1	IFNAR1_IFNAR2	0.000111003	0	IFNB1_IFNAR1_IFNAR2	Ifnb1 - (Ifnar1+Ifnar2)	IFN-I	Secreted Signaling	KEGG: mmu04060
1782	Classical Mo	LC	Ifnb1	IFNAR1_IFNAR2	0.000400561	0	IFNB1_IFNAR1_IFNAR2	Ifnb1 - (Ifnar1+Ifnar2)	IFN-I	Secreted Signaling	KEGG: mmu04060
1783	M1 Mac	LC	Ifnb1	IFNAR1_IFNAR2	0.000383203	0	IFNB1_IFNAR1_IFNAR2	Ifnb1 - (Ifnar1+Ifnar2)	IFN-I	Secreted Signaling	KEGG: mmu04060
1784	CTL	LC	Ifnb1	IFNAR1_IFNAR2	0.000356691	0	IFNB1_IFNAR1_IFNAR2	Ifnb1 - (Ifnar1+Ifnar2)	IFN-I	Secreted Signaling	KEGG: mmu04060
1785	EC	LC	Ifnb1	IFNAR1_IFNAR2	0.000264399	0	IFNB1_IFNAR1_IFNAR2	Ifnb1 - (Ifnar1+Ifnar2)	IFN-I	Secreted Signaling	KEGG: mmu04060
1786	LC	LC	Ifnb1	IFNAR1_IFNAR2	0.000424994	0	IFNB1_IFNAR1_IFNAR2	Ifnb1 - (Ifnar1+Ifnar2)	IFN-I	Secreted Signaling	KEGG: mmu04060
1787	Tex	LC	Ifnb1	IFNAR1_IFNAR2	0.000435232	0	IFNB1_IFNAR1_IFNAR2	Ifnb1 - (Ifnar1+Ifnar2)	IFN-I	Secreted Signaling	KEGG: mmu04060
1788	PF	Tex	Ifnb1	IFNAR1_IFNAR2	0.000150671	0	IFNB1_IFNAR1_IFNAR2	Ifnb1 - (Ifnar1+Ifnar2)	IFN-I	Secreted Signaling	KEGG: mmu04060
1789	Classical Mo	Tex	Ifnb1	IFNAR1_IFNAR2	0.000543652	0	IFNB1_IFNAR1_IFNAR2	Ifnb1 - (Ifnar1+Ifnar2)	IFN-I	Secreted Signaling	KEGG: mmu04060
1790	M1 Mac	Tex	Ifnb1	IFNAR1_IFNAR2	0.000520096	0	IFNB1_IFNAR1_IFNAR2	Ifnb1 - (Ifnar1+Ifnar2)	IFN-I	Secreted Signaling	KEGG: mmu04060
1791	CTL	Tex	Ifnb1	IFNAR1_IFNAR2	0.000484118	0	IFNB1_IFNAR1_IFNAR2	Ifnb1 - (Ifnar1+Ifnar2)	IFN-I	Secreted Signaling	KEGG: mmu04060
1792	EC	Tex	Ifnb1	IFNAR1_IFNAR2	0.000358867	0	IFNB1_IFNAR1_IFNAR2	Ifnb1 - (Ifnar1+Ifnar2)	IFN-I	Secreted Signaling	KEGG: mmu04060
1793	LC	Tex	Ifnb1	IFNAR1_IFNAR2	0.000576808	0	IFNB1_IFNAR1_IFNAR2	Ifnb1 - (Ifnar1+Ifnar2)	IFN-I	Secreted Signaling	KEGG: mmu04060
1794	Tex	Tex	Ifnb1	IFNAR1_IFNAR2	0.000590701	0	IFNB1_IFNAR1_IFNAR2	Ifnb1 - (Ifnar1+Ifnar2)	IFN-I	Secreted Signaling	KEGG: mmu04060
1795	Classical Mo	RF	Tnf	Tnfrsf1a	0.004560841	0	TNF_TNFRSF1A	Tnf - Tnfrsf1a	TNF	Secreted Signaling	KEGG: mmu04060
1796	M1 Mac	RF	Tnf	Tnfrsf1a	0.000585873	0	TNF_TNFRSF1A	Tnf - Tnfrsf1a	TNF	Secreted Signaling	KEGG: mmu04060
1797	Neutrophil	RF	Tnf	Tnfrsf1a	0.004976193	0	TNF_TNFRSF1A	Tnf - Tnfrsf1a	TNF	Secreted Signaling	KEGG: mmu04060
1798	LC	RF	Tnf	Tnfrsf1a	0.001131524	0	TNF_TNFRSF1A	Tnf - Tnfrsf1a	TNF	Secreted Signaling	KEGG: mmu04060
1799	Classical Mo	SK	Tnf	Tnfrsf1a	0.008219297	0	TNF_TNFRSF1A	Tnf - Tnfrsf1a	TNF	Secreted Signaling	KEGG: mmu04060
1800	M1 Mac	SK	Tnf	Tnfrsf1a	0.001059222	0	TNF_TNFRSF1A	Tnf - Tnfrsf1a	TNF	Secreted Signaling	KEGG: mmu04060
1801	Neutrophil	SK	Tnf	Tnfrsf1a	0.008964822	0	TNF_TNFRSF1A	Tnf - Tnfrsf1a	TNF	Secreted Signaling	KEGG: mmu04060
1802	LC	SK	Tnf	Tnfrsf1a	0.00204482	0	TNF_TNFRSF1A	Tnf - Tnfrsf1a	TNF	Secreted Signaling	KEGG: mmu04060
1803	Classical Mo	BK	Tnf	Tnfrsf1a	0.011941493	0	TNF_TNFRSF1A	Tnf - Tnfrsf1a	TNF	Secreted Signaling	KEGG: mmu04060
1804	M1 Mac	BK	Tnf	Tnfrsf1a	0.001543949	0	TNF_TNFRSF1A	Tnf - Tnfrsf1a	TNF	Secreted Signaling	KEGG: mmu04060
1805	Neutrophil	BK	Tnf	Tnfrsf1a	0.013020203	0	TNF_TNFRSF1A	Tnf - Tnfrsf1a	TNF	Secreted Signaling	KEGG: mmu04060
1806	LC	BK	Tnf	Tnfrsf1a	0.002979238	0	TNF_TNFRSF1A	Tnf - Tnfrsf1a	TNF	Secreted Signaling	KEGG: mmu04060
1807	Classical Mo	HFK-I	Tnf	Tnfrsf1a	0.005062021	0	TNF_TNFRSF1A	Tnf - Tnfrsf1a	TNF	Secreted Signaling	KEGG: mmu04060
1808	M1 Mac	HFK-I	Tnf	Tnfrsf1a	0.000650539	0	TNF_TNFRSF1A	Tnf - Tnfrsf1a	TNF	Secreted Signaling	KEGG: mmu04060
1809	Neutrophil	HFK-I	Tnf	Tnfrsf1a	0.005522762	0	TNF_TNFRSF1A	Tnf - Tnfrsf1a	TNF	Secreted Signaling	KEGG: mmu04060
1810	LC	HFK-I	Tnf	Tnfrsf1a	0.00125634	0	TNF_TNFRSF1A	Tnf - Tnfrsf1a	TNF	Secreted Signaling	KEGG: mmu04060
1811	Classical Mo	PF	Tnf	Tnfrsf1a	0.013271197	0	TNF_TNFRSF1A	Tnf - Tnfrsf1a	TNF	Secreted Signaling	KEGG: mmu04060
1812	M1 Mac	PF	Tnf	Tnfrsf1a	0.001717884	0	TNF_TNFRSF1A	Tnf - Tnfrsf1a	TNF	Secreted Signaling	KEGG: mmu04060
1813	Neutrophil	PF	Tnf	Tnfrsf1a	0.014468264	0	TNF_TNFRSF1A	Tnf - Tnfrsf1a	TNF	Secreted Signaling	KEGG: mmu04060
1814	LC	PF	Tnf	Tnfrsf1a	0.003314329	0	TNF_TNFRSF1A	Tnf - Tnfrsf1a	TNF	Secreted Signaling	KEGG: mmu04060
1815	Classical Mo	Classical Mo	Tnf	Tnfrsf1a	0.004157502	0	TNF_TNFRSF1A	Tnf - Tnfrsf1a	TNF	Secreted Signaling	KEGG: mmu04060
1816	M1 Mac	Classical Mo	Tnf	Tnfrsf1a	0.000533873	0	TNF_TNFRSF1A	Tnf - Tnfrsf1a	TNF	Secreted Signaling	KEGG: mmu04060
1817	Neutrophil	Classical Mo	Tnf	Tnfrsf1a	0.004536289	0	TNF_TNFRSF1A	Tnf - Tnfrsf1a	TNF	Secreted Signaling	KEGG: mmu04060
1818	LC	Classical Mo	Tnf	Tnfrsf1a	0.001031143	0	TNF_TNFRSF1A	Tnf - Tnfrsf1a	TNF	Secreted Signaling	KEGG: mmu04060
1819	Classical Mo	M1 Mac	Tnf	Tnfrsf1a	0.003982985	0	TNF_TNFRSF1A	Tnf - Tnfrsf1a	TNF	Secreted Signaling	KEGG: mmu04060
1820	M1 Mac	M1 Mac	Tnf	Tnfrsf1a	0.000511385	0	TNF_TNFRSF1A	Tnf - Tnfrsf1a	TNF	Secreted Signaling	KEGG: mmu04060
1821	Neutrophil	M1 Mac	Tnf	Tnfrsf1a	0.004345942	0	TNF_TNFRSF1A	Tnf - Tnfrsf1a	TNF	Secreted Signaling	KEGG: mmu04060
1822	LC	M1 Mac	Tnf	Tnfrsf1a	0.000987729	0	TNF_TNFRSF1A	Tnf - Tnfrsf1a	TNF	Secreted Signaling	KEGG: mmu04060
1823	Classical Mo	HFK-II	Tnf	Tnfrsf1a	0.005144968	0	TNF_TNFRSF1A	Tnf - Tnfrsf1a	TNF	Secreted Signaling	KEGG: mmu04060
1824	M1 Mac	HFK-II	Tnf	Tnfrsf1a	0.000661247	0	TNF_TNFRSF1A	Tnf - Tnfrsf1a	TNF	Secreted Signaling	KEGG: mmu04060
1825	Neutrophil	HFK-II	Tnf	Tnfrsf1a	0.005613216	0	TNF_TNFRSF1A	Tnf - Tnfrsf1a	TNF	Secreted Signaling	KEGG: mmu04060
1826	LC	HFK-II	Tnf	Tnfrsf1a	0.001277006	0	TNF_TNFRSF1A	Tnf - Tnfrsf1a	TNF	Secreted Signaling	KEGG: mmu04060
1827	Classical Mo	PVF	Tnf	Tnfrsf1a	0.005008827	0	TNF_TNFRSF1A	Tnf - Tnfrsf1a	TNF	Secreted Signaling	KEGG: mmu04060
1828	M1 Mac	PVF	Tnf	Tnfrsf1a	0.000643673	0	TNF_TNFRSF1A	Tnf - Tnfrsf1a	TNF	Secreted Signaling	KEGG: mmu04060
1829	Neutrophil	PVF	Tnf	Tnfrsf1a	0.005464753	0	TNF_TNFRSF1A	Tnf - Tnfrsf1a	TNF	Secreted Signaling	KEGG: mmu04060
1830	LC	PVF	Tnf	Tnfrsf1a	0.001243088	0	TNF_TNFRSF1A	Tnf - Tnfrsf1a	TNF	Secreted Signaling	KEGG: mmu04060
1831	Classical Mo	CTL	Tnf	Tnfrsf1a	1.81E-05	0	TNF_TNFRSF1A	Tnf - Tnfrsf1a	TNF	Secreted Signaling	KEGG: mmu04060
1832	M1 Mac	CTL	Tnf	Tnfrsf1a	2.32E-06	0	TNF_TNFRSF1A	Tnf - Tnfrsf1a	TNF	Secreted Signaling	KEGG: mmu04060
1833	Neutrophil	CTL	Tnf	Tnfrsf1a	1.98E-05	0	TNF_TNFRSF1A	Tnf - Tnfrsf1a	TNF	Secreted Signaling	KEGG: mmu04060
1834	LC	CTL	Tnf	Tnfrsf1a	4.49E-06	0	TNF_TNFRSF1A	Tnf - Tnfrsf1a	TNF	Secreted Signaling	KEGG: mmu04060
1835	Classical Mo	vSMC	Tnf	Tnfrsf1a	0.020993884	0	TNF_TNFRSF1A	Tnf - Tnfrsf1a	TNF	Secreted Signaling	KEGG: mmu04060
1836	M1 Mac	vSMC	Tnf	Tnfrsf1a	0.002736186	0	TNF_TNFRSF1A	Tnf - Tnfrsf1a	TNF	Secreted Signaling	KEGG: mmu04060
1837	Neutrophil	vSMC	Tnf	Tnfrsf1a	0.022871395	0	TNF_TNFRSF1A	Tnf - Tnfrsf1a	TNF	Secreted Signaling	KEGG: mmu04060
1838	LC	vSMC	Tnf	Tnfrsf1a	0.005273949	0	TNF_TNFRSF1A	Tnf - Tnfrsf1a	TNF	Secreted Signaling	KEGG: mmu04060
1839	Classical Mo	HFK-III	Tnf	Tnfrsf1a	0.00493552	0	TNF_TNFRSF1A	Tnf - Tnfrsf1a	TNF	Secreted Signaling	KEGG: mmu04060
1840	M1 Mac	HFK-III	Tnf	Tnfrsf1a	0.000634212	0	TNF_TNFRSF1A	Tnf - Tnfrsf1a	TNF	Secreted Signaling	KEGG: mmu04060
1841	Neutrophil	HFK-III	Tnf	Tnfrsf1a	0.005384809	0	TNF_TNFRSF1A	Tnf - Tnfrsf1a	TNF	Secreted Signaling	KEGG: mmu04060
1842	LC	HFK-III	Tnf	Tnfrsf1a	0.001224826	0	TNF_TNFRSF1A	Tnf - Tnfrsf1a	TNF	Secreted Signaling	KEGG: mmu04060
1843	Classical Mo	SBK	Tnf	Tnfrsf1a	0.004595025	0	TNF_TNFRSF1A	Tnf - Tnfrsf1a	TNF	Secreted Signaling	KEGG: mmu04060
1844	M1 Mac	SBK	Tnf	Tnfrsf1a	0.000590282	0	TNF_TNFRSF1A	Tnf - Tnfrsf1a	TNF	Secreted Signaling	KEGG: mmu04060
1845	Neutrophil	SBK	Tnf	Tnfrsf1a	0.005013474	0	TNF_TNFRSF1A	Tnf - Tnfrsf1a	TNF	Secreted Signaling	KEGG: mmu04060
1846	LC	SBK	Tnf	Tnfrsf1a	0.001140034	0	TNF_TNFRSF1A	Tnf - Tnfrsf1a	TNF	Secreted Signaling	KEGG: mmu04060
1847	Classical Mo	Prolifer. K	Tnf	Tnfrsf1a	0.011913875	0	TNF_TNFRSF1A	Tnf - Tnfrsf1a	TNF	Secreted Signaling	KEGG: mmu04060
1848	M1 Mac	Prolifer. K	Tnf	Tnfrsf1a	0.001540341	0	TNF_TNFRSF1A	Tnf - Tnfrsf1a	TNF	Secreted Signaling	KEGG: mmu04060
1849	Neutrophil	Prolifer. K	Tnf	Tnfrsf1a	0.012990124	0	TNF_TNFRSF1A	Tnf - Tnfrsf1a	TNF	Secreted Signaling	KEGG: mmu04060
1850	LC	Prolifer. K	Tnf	Tnfrsf1a	0.002972286	0	TNF_TNFRSF1A	Tnf - Tnfrsf1a	TNF	Secreted Signaling	KEGG: mmu04060
1851	Classical Mo	Neutrophil	Tnf	Tnfrsf1a	0.000177588	0	TNF_TNFRSF1A	Tnf - Tnfrsf1a	TNF	Secreted Signaling	KEGG: mmu04060
1852	M1 Mac	Neutrophil	Tnf	Tnfrsf1a	2.27E-05	0	TNF_TNFRSF1A	Tnf - Tnfrsf1a	TNF	Secreted Signaling	KEGG: mmu04060
1853	Neutrophil	Neutrophil	Tnf	Tnfrsf1a	0.000193839	0	TNF_TNFRSF1A	Tnf - Tnfrsf1a	TNF	Secreted Signaling	KEGG: mmu04060
1854	LC	Neutrophil	Tnf	Tnfrsf1a	4.39E-05	0	TNF_TNFRSF1A	Tnf - Tnfrsf1a	TNF	Secreted Signaling	KEGG: mmu04060
1855	Classical Mo	GLK	Tnf	Tnfrsf1a	0.010269788	0	TNF_TNFRSF1A	Tnf - Tnfrsf1a	TNF	Secreted Signaling	KEGG: mmu04060
1856	M1 Mac	GLK	Tnf	Tnfrsf1a	0.001325857	0	TNF_TNFRSF1A	Tnf - Tnfrsf1a	TNF	Secreted Signaling	KEGG: mmu04060
1857	Neutrophil	GLK	Tnf	Tnfrsf1a	0.011199201	0	TNF_TNFRSF1A	Tnf - Tnfrsf1a	TNF	Secreted Signaling	KEGG: mmu04060
1858	LC	GLK	Tnf	Tnfrsf1a	0.002558922	0	TNF_TNFRSF1A	Tnf - Tnfrsf1a	TNF	Secreted Signaling	KEGG: mmu04060
1859	Classical Mo	EC	Tnf	Tnfrsf1a	0.019088818	0	TNF_TNFRSF1A	Tnf - Tnfrsf1a	TNF	Secreted Signaling	KEGG: mmu04060
1860	M1 Mac	EC	Tnf	Tnfrsf1a	0.002483691	0	TNF_TNFRSF1A	Tnf - Tnfrsf1a	TNF	Secreted Signaling	KEGG: mmu04060
1861	Neutrophil	EC	Tnf	Tnfrsf1a	0.020799576	0	TNF_TNFRSF1A	Tnf - Tnfrsf1a	TNF	Secreted Signaling	KEGG: mmu04060
1862	LC	EC	Tnf	Tnfrsf1a	0.004788394	0	TNF_TNFRSF1A	Tnf - Tnfrsf1a	TNF	Secreted Signaling	KEGG: mmu04060
1863	Classical Mo	SMC	Tnf	Tnfrsf1a	4.37E-06	0	TNF_TNFRSF1A	Tnf - Tnfrsf1a	TNF	Secreted Signaling	KEGG: mmu04060
1864	M1 Mac	SMC	Tnf	Tnfrsf1a	5.59E-07	0	TNF_TNFRSF1A	Tnf - Tnfrsf1a	TNF	Secreted Signaling	KEGG: mmu04060
1865	Neutrophil	SMC	Tnf	Tnfrsf1a	4.77E-06	0	TNF_TNFRSF1A	Tnf - Tnfrsf1a	TNF	Secreted Signaling	KEGG: mmu04060
1866	LC	SMC	Tnf	Tnfrsf1a	1.08E-06	0	TNF_TNFRSF1A	Tnf - Tnfrsf1a	TNF	Secreted Signaling	KEGG: mmu04060
1867	Classical Mo	LC	Tnf	Tnfrsf1a	0.011865294	0	TNF_TNFRSF1A	Tnf - Tnfrsf1a	TNF	Secreted Signaling	KEGG: mmu04060
1868	M1 Mac	LC	Tnf	Tnfrsf1a	0.001533994	0	TNF_TNFRSF1A	Tnf - Tnfrsf1a	TNF	Secreted Signaling	KEGG: mmu04060
1869	Neutrophil	LC	Tnf	Tnfrsf1a	0.012937211	0	TNF_TNFRSF1A	Tnf - Tnfrsf1a	TNF	Secreted Signaling	KEGG: mmu04060
1870	LC	LC	Tnf	Tnfrsf1a	0.002960056	0	TNF_TNFRSF1A	Tnf - Tnfrsf1a	TNF	Secreted Signaling	KEGG: mmu04060
1871	Classical Mo	Melanocyte	Tnf	Tnfrsf1a	0.009394317	0	TNF_TNFRSF1A	Tnf - Tnfrsf1a	TNF	Secreted Signaling	KEGG: mmu04060
1872	M1 Mac	Melanocyte	Tnf	Tnfrsf1a	0.001211898	0	TNF_TNFRSF1A	Tnf - Tnfrsf1a	TNF	Secreted Signaling	KEGG: mmu04060
1873	Neutrophil	Melanocyte	Tnf	Tnfrsf1a	0.01024532	0	TNF_TNFRSF1A	Tnf - Tnfrsf1a	TNF	Secreted Signaling	KEGG: mmu04060
1874	LC	Melanocyte	Tnf	Tnfrsf1a	0.002339227	0	TNF_TNFRSF1A	Tnf - Tnfrsf1a	TNF	Secreted Signaling	KEGG: mmu04060
1875	Classical Mo	Tex	Tnf	Tnfrsf1a	4.03E-06	0	TNF_TNFRSF1A	Tnf - Tnfrsf1a	TNF	Secreted Signaling	KEGG: mmu04060
1876	M1 Mac	Tex	Tnf	Tnfrsf1a	5.16E-07	0	TNF_TNFRSF1A	Tnf - Tnfrsf1a	TNF	Secreted Signaling	KEGG: mmu04060
1877	Neutrophil	Tex	Tnf	Tnfrsf1a	4.40E-06	0	TNF_TNFRSF1A	Tnf - Tnfrsf1a	TNF	Secreted Signaling	KEGG: mmu04060
1878	LC	Tex	Tnf	Tnfrsf1a	9.97E-07	0	TNF_TNFRSF1A	Tnf - Tnfrsf1a	TNF	Secreted Signaling	KEGG: mmu04060
1879	Classical Mo	Classical Mo	Tnf	Tnfrsf1b	0.031269898	0	TNF_TNFRSF1B	Tnf - Tnfrsf1b	TNF	Secreted Signaling	KEGG: mmu04060
1880	M1 Mac	Classical Mo	Tnf	Tnfrsf1b	0.00411303	0	TNF_TNFRSF1B	Tnf - Tnfrsf1b	TNF	Secreted Signaling	KEGG: mmu04060
1881	Neutrophil	Classical Mo	Tnf	Tnfrsf1b	0.034034458	0	TNF_TNFRSF1B	Tnf - Tnfrsf1b	TNF	Secreted Signaling	KEGG: mmu04060
1882	LC	Classical Mo	Tnf	Tnfrsf1b	0.007917653	0	TNF_TNFRSF1B	Tnf - Tnfrsf1b	TNF	Secreted Signaling	KEGG: mmu04060
1883	Classical Mo	M1 Mac	Tnf	Tnfrsf1b	0.017490995	0	TNF_TNFRSF1B	Tnf - Tnfrsf1b	TNF	Secreted Signaling	KEGG: mmu04060
1884	M1 Mac	M1 Mac	Tnf	Tnfrsf1b	0.002272574	0	TNF_TNFRSF1B	Tnf - Tnfrsf1b	TNF	Secreted Signaling	KEGG: mmu04060
1885	Neutrophil	M1 Mac	Tnf	Tnfrsf1b	0.019061337	0	TNF_TNFRSF1B	Tnf - Tnfrsf1b	TNF	Secreted Signaling	KEGG: mmu04060
1886	LC	M1 Mac	Tnf	Tnfrsf1b	0.004382235	0	TNF_TNFRSF1B	Tnf - Tnfrsf1b	TNF	Secreted Signaling	KEGG: mmu04060
1887	Classical Mo	CTL	Tnf	Tnfrsf1b	0.009825697	0	TNF_TNFRSF1B	Tnf - Tnfrsf1b	TNF	Secreted Signaling	KEGG: mmu04060
1888	M1 Mac	CTL	Tnf	Tnfrsf1b	0.001268028	0	TNF_TNFRSF1B	Tnf - Tnfrsf1b	TNF	Secreted Signaling	KEGG: mmu04060
1889	Neutrophil	CTL	Tnf	Tnfrsf1b	0.010715354	0	TNF_TNFRSF1B	Tnf - Tnfrsf1b	TNF	Secreted Signaling	KEGG: mmu04060
1890	LC	CTL	Tnf	Tnfrsf1b	0.002447443	0	TNF_TNFRSF1B	Tnf - Tnfrsf1b	TNF	Secreted Signaling	KEGG: mmu04060
1891	Classical Mo	Neutrophil	Tnf	Tnfrsf1b	0.041771887	0	TNF_TNFRSF1B	Tnf - Tnfrsf1b	TNF	Secreted Signaling	KEGG: mmu04060
1892	M1 Mac	Neutrophil	Tnf	Tnfrsf1b	0.005546612	0	TNF_TNFRSF1B	Tnf - Tnfrsf1b	TNF	Secreted Signaling	KEGG: mmu04060
1893	Neutrophil	Neutrophil	Tnf	Tnfrsf1b	0.04542139	0	TNF_TNFRSF1B	Tnf - Tnfrsf1b	TNF	Secreted Signaling	KEGG: mmu04060
1894	LC	Neutrophil	Tnf	Tnfrsf1b	0.010663124	0	TNF_TNFRSF1B	Tnf - Tnfrsf1b	TNF	Secreted Signaling	KEGG: mmu04060
1895	Classical Mo	LC	Tnf	Tnfrsf1b	0.006680735	0	TNF_TNFRSF1B	Tnf - Tnfrsf1b	TNF	Secreted Signaling	KEGG: mmu04060
1896	M1 Mac	LC	Tnf	Tnfrsf1b	0.000859785	0	TNF_TNFRSF1B	Tnf - Tnfrsf1b	TNF	Secreted Signaling	KEGG: mmu04060
1897	Neutrophil	LC	Tnf	Tnfrsf1b	0.007287731	0	TNF_TNFRSF1B	Tnf - Tnfrsf1b	TNF	Secreted Signaling	KEGG: mmu04060
1898	LC	LC	Tnf	Tnfrsf1b	0.001660118	0	TNF_TNFRSF1B	Tnf - Tnfrsf1b	TNF	Secreted Signaling	KEGG: mmu04060
1899	Classical Mo	Tex	Tnf	Tnfrsf1b	0.010813975	0	TNF_TNFRSF1B	Tnf - Tnfrsf1b	TNF	Secreted Signaling	KEGG: mmu04060
1900	M1 Mac	Tex	Tnf	Tnfrsf1b	0.001396782	0	TNF_TNFRSF1B	Tnf - Tnfrsf1b	TNF	Secreted Signaling	KEGG: mmu04060
1901	Neutrophil	Tex	Tnf	Tnfrsf1b	0.011792049	0	TNF_TNFRSF1B	Tnf - Tnfrsf1b	TNF	Secreted Signaling	KEGG: mmu04060
1902	LC	Tex	Tnf	Tnfrsf1b	0.002695629	0	TNF_TNFRSF1B	Tnf - Tnfrsf1b	TNF	Secreted Signaling	KEGG: mmu04060
1903	RF	RF	Tnfsf12	Tnfrsf12a	0.001094006	0	TNFSF12_TNFRSF12A	Tnfsf12 - Tnfrsf12a	TWEAK	Secreted Signaling	KEGG: mmu04060
1904	PF	RF	Tnfsf12	Tnfrsf12a	0.000964351	0	TNFSF12_TNFRSF12A	Tnfsf12 - Tnfrsf12a	TWEAK	Secreted Signaling	KEGG: mmu04060
1905	PVF	RF	Tnfsf12	Tnfrsf12a	0.001139658	0	TNFSF12_TNFRSF12A	Tnfsf12 - Tnfrsf12a	TWEAK	Secreted Signaling	KEGG: mmu04060
1906	vSMC	RF	Tnfsf12	Tnfrsf12a	0.00100444	0	TNFSF12_TNFRSF12A	Tnfsf12 - Tnfrsf12a	TWEAK	Secreted Signaling	KEGG: mmu04060
1907	EC	RF	Tnfsf12	Tnfrsf12a	0.000476835	0.02	TNFSF12_TNFRSF12A	Tnfsf12 - Tnfrsf12a	TWEAK	Secreted Signaling	KEGG: mmu04060
1908	RF	SK	Tnfsf12	Tnfrsf12a	0.001487244	0	TNFSF12_TNFRSF12A	Tnfsf12 - Tnfrsf12a	TWEAK	Secreted Signaling	KEGG: mmu04060
1909	PF	SK	Tnfsf12	Tnfrsf12a	0.001311046	0	TNFSF12_TNFRSF12A	Tnfsf12 - Tnfrsf12a	TWEAK	Secreted Signaling	KEGG: mmu04060
1910	PVF	SK	Tnfsf12	Tnfrsf12a	0.00154928	0	TNFSF12_TNFRSF12A	Tnfsf12 - Tnfrsf12a	TWEAK	Secreted Signaling	KEGG: mmu04060
1911	vSMC	SK	Tnfsf12	Tnfrsf12a	0.001365528	0	TNFSF12_TNFRSF12A	Tnfsf12 - Tnfrsf12a	TWEAK	Secreted Signaling	KEGG: mmu04060
1912	EC	SK	Tnfsf12	Tnfrsf12a	0.000648376	0.01	TNFSF12_TNFRSF12A	Tnfsf12 - Tnfrsf12a	TWEAK	Secreted Signaling	KEGG: mmu04060
1913	RF	BK	Tnfsf12	Tnfrsf12a	0.007887437	0	TNFSF12_TNFRSF12A	Tnfsf12 - Tnfrsf12a	TWEAK	Secreted Signaling	KEGG: mmu04060
1914	PF	BK	Tnfsf12	Tnfrsf12a	0.006958277	0	TNFSF12_TNFRSF12A	Tnfsf12 - Tnfrsf12a	TWEAK	Secreted Signaling	KEGG: mmu04060
1915	PVF	BK	Tnfsf12	Tnfrsf12a	0.008214244	0	TNFSF12_TNFRSF12A	Tnfsf12 - Tnfrsf12a	TWEAK	Secreted Signaling	KEGG: mmu04060
1916	vSMC	BK	Tnfsf12	Tnfrsf12a	0.00724573	0	TNFSF12_TNFRSF12A	Tnfsf12 - Tnfrsf12a	TWEAK	Secreted Signaling	KEGG: mmu04060
1917	EC	BK	Tnfsf12	Tnfrsf12a	0.00345107	0	TNFSF12_TNFRSF12A	Tnfsf12 - Tnfrsf12a	TWEAK	Secreted Signaling	KEGG: mmu04060
1918	RF	HFK-I	Tnfsf12	Tnfrsf12a	0.001655695	0	TNFSF12_TNFRSF12A	Tnfsf12 - Tnfrsf12a	TWEAK	Secreted Signaling	KEGG: mmu04060
1919	PF	HFK-I	Tnfsf12	Tnfrsf12a	0.00145957	0	TNFSF12_TNFRSF12A	Tnfsf12 - Tnfrsf12a	TWEAK	Secreted Signaling	KEGG: mmu04060
1920	PVF	HFK-I	Tnfsf12	Tnfrsf12a	0.001724745	0	TNFSF12_TNFRSF12A	Tnfsf12 - Tnfrsf12a	TWEAK	Secreted Signaling	KEGG: mmu04060
1921	vSMC	HFK-I	Tnfsf12	Tnfrsf12a	0.001520214	0	TNFSF12_TNFRSF12A	Tnfsf12 - Tnfrsf12a	TWEAK	Secreted Signaling	KEGG: mmu04060
1922	EC	HFK-I	Tnfsf12	Tnfrsf12a	0.000721882	0.01	TNFSF12_TNFRSF12A	Tnfsf12 - Tnfrsf12a	TWEAK	Secreted Signaling	KEGG: mmu04060
1923	RF	PF	Tnfsf12	Tnfrsf12a	0.003168861	0	TNFSF12_TNFRSF12A	Tnfsf12 - Tnfrsf12a	TWEAK	Secreted Signaling	KEGG: mmu04060
1924	PF	PF	Tnfsf12	Tnfrsf12a	0.002793996	0	TNFSF12_TNFRSF12A	Tnfsf12 - Tnfrsf12a	TWEAK	Secreted Signaling	KEGG: mmu04060
1925	PVF	PF	Tnfsf12	Tnfrsf12a	0.003300809	0	TNFSF12_TNFRSF12A	Tnfsf12 - Tnfrsf12a	TWEAK	Secreted Signaling	KEGG: mmu04060
1926	vSMC	PF	Tnfsf12	Tnfrsf12a	0.002909922	0	TNFSF12_TNFRSF12A	Tnfsf12 - Tnfrsf12a	TWEAK	Secreted Signaling	KEGG: mmu04060
1927	EC	PF	Tnfsf12	Tnfrsf12a	0.001382804	0	TNFSF12_TNFRSF12A	Tnfsf12 - Tnfrsf12a	TWEAK	Secreted Signaling	KEGG: mmu04060
1928	RF	HFK-II	Tnfsf12	Tnfrsf12a	0.004162502	0	TNFSF12_TNFRSF12A	Tnfsf12 - Tnfrsf12a	TWEAK	Secreted Signaling	KEGG: mmu04060
1929	PF	HFK-II	Tnfsf12	Tnfrsf12a	0.003670526	0	TNFSF12_TNFRSF12A	Tnfsf12 - Tnfrsf12a	TWEAK	Secreted Signaling	KEGG: mmu04060
1930	PVF	HFK-II	Tnfsf12	Tnfrsf12a	0.004335645	0	TNFSF12_TNFRSF12A	Tnfsf12 - Tnfrsf12a	TWEAK	Secreted Signaling	KEGG: mmu04060
1931	vSMC	HFK-II	Tnfsf12	Tnfrsf12a	0.003822681	0	TNFSF12_TNFRSF12A	Tnfsf12 - Tnfrsf12a	TWEAK	Secreted Signaling	KEGG: mmu04060
1932	EC	HFK-II	Tnfsf12	Tnfrsf12a	0.001817423	0	TNFSF12_TNFRSF12A	Tnfsf12 - Tnfrsf12a	TWEAK	Secreted Signaling	KEGG: mmu04060
1933	RF	PVF	Tnfsf12	Tnfrsf12a	0.001855087	0	TNFSF12_TNFRSF12A	Tnfsf12 - Tnfrsf12a	TWEAK	Secreted Signaling	KEGG: mmu04060
1934	PF	PVF	Tnfsf12	Tnfrsf12a	0.001635382	0	TNFSF12_TNFRSF12A	Tnfsf12 - Tnfrsf12a	TWEAK	Secreted Signaling	KEGG: mmu04060
1935	PVF	PVF	Tnfsf12	Tnfrsf12a	0.001932437	0	TNFSF12_TNFRSF12A	Tnfsf12 - Tnfrsf12a	TWEAK	Secreted Signaling	KEGG: mmu04060
1936	vSMC	PVF	Tnfsf12	Tnfrsf12a	0.001703318	0	TNFSF12_TNFRSF12A	Tnfsf12 - Tnfrsf12a	TWEAK	Secreted Signaling	KEGG: mmu04060
1937	EC	PVF	Tnfsf12	Tnfrsf12a	0.000808909	0	TNFSF12_TNFRSF12A	Tnfsf12 - Tnfrsf12a	TWEAK	Secreted Signaling	KEGG: mmu04060
1938	RF	vSMC	Tnfsf12	Tnfrsf12a	0.000812781	0	TNFSF12_TNFRSF12A	Tnfsf12 - Tnfrsf12a	TWEAK	Secreted Signaling	KEGG: mmu04060
1939	PF	vSMC	Tnfsf12	Tnfrsf12a	0.000716432	0	TNFSF12_TNFRSF12A	Tnfsf12 - Tnfrsf12a	TWEAK	Secreted Signaling	KEGG: mmu04060
1940	PVF	vSMC	Tnfsf12	Tnfrsf12a	0.000846708	0	TNFSF12_TNFRSF12A	Tnfsf12 - Tnfrsf12a	TWEAK	Secreted Signaling	KEGG: mmu04060
1941	vSMC	vSMC	Tnfsf12	Tnfrsf12a	0.000746222	0	TNFSF12_TNFRSF12A	Tnfsf12 - Tnfrsf12a	TWEAK	Secreted Signaling	KEGG: mmu04060
1942	EC	vSMC	Tnfsf12	Tnfrsf12a	0.000354204	0.02	TNFSF12_TNFRSF12A	Tnfsf12 - Tnfrsf12a	TWEAK	Secreted Signaling	KEGG: mmu04060
1943	RF	HFK-III	Tnfsf12	Tnfrsf12a	0.00174109	0	TNFSF12_TNFRSF12A	Tnfsf12 - Tnfrsf12a	TWEAK	Secreted Signaling	KEGG: mmu04060
1944	PF	HFK-III	Tnfsf12	Tnfrsf12a	0.001534865	0	TNFSF12_TNFRSF12A	Tnfsf12 - Tnfrsf12a	TWEAK	Secreted Signaling	KEGG: mmu04060
1945	PVF	HFK-III	Tnfsf12	Tnfrsf12a	0.001813695	0	TNFSF12_TNFRSF12A	Tnfsf12 - Tnfrsf12a	TWEAK	Secreted Signaling	KEGG: mmu04060
1946	vSMC	HFK-III	Tnfsf12	Tnfrsf12a	0.001598632	0	TNFSF12_TNFRSF12A	Tnfsf12 - Tnfrsf12a	TWEAK	Secreted Signaling	KEGG: mmu04060
1947	EC	HFK-III	Tnfsf12	Tnfrsf12a	0.000759151	0	TNFSF12_TNFRSF12A	Tnfsf12 - Tnfrsf12a	TWEAK	Secreted Signaling	KEGG: mmu04060
1948	RF	Prolifer. K	Tnfsf12	Tnfrsf12a	0.006179882	0	TNFSF12_TNFRSF12A	Tnfsf12 - Tnfrsf12a	TWEAK	Secreted Signaling	KEGG: mmu04060
1949	PF	Prolifer. K	Tnfsf12	Tnfrsf12a	0.005450771	0	TNFSF12_TNFRSF12A	Tnfsf12 - Tnfrsf12a	TWEAK	Secreted Signaling	KEGG: mmu04060
1950	PVF	Prolifer. K	Tnfsf12	Tnfrsf12a	0.006436398	0	TNFSF12_TNFRSF12A	Tnfsf12 - Tnfrsf12a	TWEAK	Secreted Signaling	KEGG: mmu04060
1951	vSMC	Prolifer. K	Tnfsf12	Tnfrsf12a	0.005676304	0	TNFSF12_TNFRSF12A	Tnfsf12 - Tnfrsf12a	TWEAK	Secreted Signaling	KEGG: mmu04060
1952	EC	Prolifer. K	Tnfsf12	Tnfrsf12a	0.002701331	0	TNFSF12_TNFRSF12A	Tnfsf12 - Tnfrsf12a	TWEAK	Secreted Signaling	KEGG: mmu04060
1953	RF	GLK	Tnfsf12	Tnfrsf12a	0.001997391	0	TNFSF12_TNFRSF12A	Tnfsf12 - Tnfrsf12a	TWEAK	Secreted Signaling	KEGG: mmu04060
1954	PF	GLK	Tnfsf12	Tnfrsf12a	0.001760862	0	TNFSF12_TNFRSF12A	Tnfsf12 - Tnfrsf12a	TWEAK	Secreted Signaling	KEGG: mmu04060
1955	PVF	GLK	Tnfsf12	Tnfrsf12a	0.002080663	0	TNFSF12_TNFRSF12A	Tnfsf12 - Tnfrsf12a	TWEAK	Secreted Signaling	KEGG: mmu04060
1956	vSMC	GLK	Tnfsf12	Tnfrsf12a	0.001834002	0	TNFSF12_TNFRSF12A	Tnfsf12 - Tnfrsf12a	TWEAK	Secreted Signaling	KEGG: mmu04060
1957	EC	GLK	Tnfsf12	Tnfrsf12a	0.00087103	0	TNFSF12_TNFRSF12A	Tnfsf12 - Tnfrsf12a	TWEAK	Secreted Signaling	KEGG: mmu04060
1958	RF	EC	Tnfsf12	Tnfrsf12a	0.00056861	0	TNFSF12_TNFRSF12A	Tnfsf12 - Tnfrsf12a	TWEAK	Secreted Signaling	KEGG: mmu04060
1959	PF	EC	Tnfsf12	Tnfrsf12a	0.000501191	0	TNFSF12_TNFRSF12A	Tnfsf12 - Tnfrsf12a	TWEAK	Secreted Signaling	KEGG: mmu04060
1960	PVF	EC	Tnfsf12	Tnfrsf12a	0.000592351	0	TNFSF12_TNFRSF12A	Tnfsf12 - Tnfrsf12a	TWEAK	Secreted Signaling	KEGG: mmu04060
1961	vSMC	EC	Tnfsf12	Tnfrsf12a	0.000522036	0	TNFSF12_TNFRSF12A	Tnfsf12 - Tnfrsf12a	TWEAK	Secreted Signaling	KEGG: mmu04060
1962	EC	EC	Tnfsf12	Tnfrsf12a	0.000247762	0.02	TNFSF12_TNFRSF12A	Tnfsf12 - Tnfrsf12a	TWEAK	Secreted Signaling	KEGG: mmu04060
1963	RF	SMC	Tnfsf12	Tnfrsf12a	0.001545993	0	TNFSF12_TNFRSF12A	Tnfsf12 - Tnfrsf12a	TWEAK	Secreted Signaling	KEGG: mmu04060
1964	PF	SMC	Tnfsf12	Tnfrsf12a	0.001362845	0	TNFSF12_TNFRSF12A	Tnfsf12 - Tnfrsf12a	TWEAK	Secreted Signaling	KEGG: mmu04060
1965	PVF	SMC	Tnfsf12	Tnfrsf12a	0.001610477	0	TNFSF12_TNFRSF12A	Tnfsf12 - Tnfrsf12a	TWEAK	Secreted Signaling	KEGG: mmu04060
1966	vSMC	SMC	Tnfsf12	Tnfrsf12a	0.001419476	0	TNFSF12_TNFRSF12A	Tnfsf12 - Tnfrsf12a	TWEAK	Secreted Signaling	KEGG: mmu04060
1967	EC	SMC	Tnfsf12	Tnfrsf12a	0.000674011	0.01	TNFSF12_TNFRSF12A	Tnfsf12 - Tnfrsf12a	TWEAK	Secreted Signaling	KEGG: mmu04060
1968	RF	Melanocyte	Tnfsf12	Tnfrsf12a	0.003308958	0	TNFSF12_TNFRSF12A	Tnfsf12 - Tnfrsf12a	TWEAK	Secreted Signaling	KEGG: mmu04060
1969	PF	Melanocyte	Tnfsf12	Tnfrsf12a	0.002917568	0	TNFSF12_TNFRSF12A	Tnfsf12 - Tnfrsf12a	TWEAK	Secreted Signaling	KEGG: mmu04060
1970	PVF	Melanocyte	Tnfsf12	Tnfrsf12a	0.00344672	0	TNFSF12_TNFRSF12A	Tnfsf12 - Tnfrsf12a	TWEAK	Secreted Signaling	KEGG: mmu04060
1971	vSMC	Melanocyte	Tnfsf12	Tnfrsf12a	0.003038606	0	TNFSF12_TNFRSF12A	Tnfsf12 - Tnfrsf12a	TWEAK	Secreted Signaling	KEGG: mmu04060
1972	EC	Melanocyte	Tnfsf12	Tnfrsf12a	0.001444053	0	TNFSF12_TNFRSF12A	Tnfsf12 - Tnfrsf12a	TWEAK	Secreted Signaling	KEGG: mmu04060
1973	Classical Mo	CTL	Tnfsf9	Tnfrsf9	0.001695336	0	TNFSF9_TNFRSF9	Tnfsf9 - Tnfrsf9	CD137	Secreted Signaling	KEGG: mmu04060
1974	M1 Mac	CTL	Tnfsf9	Tnfrsf9	0.006675489	0	TNFSF9_TNFRSF9	Tnfsf9 - Tnfrsf9	CD137	Secreted Signaling	KEGG: mmu04060
1975	vSMC	CTL	Tnfsf9	Tnfrsf9	0.000791686	0	TNFSF9_TNFRSF9	Tnfsf9 - Tnfrsf9	CD137	Secreted Signaling	KEGG: mmu04060
1976	Classical Mo	Tex	Tnfsf9	Tnfrsf9	0.00511502	0	TNFSF9_TNFRSF9	Tnfsf9 - Tnfrsf9	CD137	Secreted Signaling	KEGG: mmu04060
1977	M1 Mac	Tex	Tnfsf9	Tnfrsf9	0.01994005	0	TNFSF9_TNFRSF9	Tnfsf9 - Tnfrsf9	CD137	Secreted Signaling	KEGG: mmu04060
1978	vSMC	Tex	Tnfsf9	Tnfrsf9	0.002392976	0	TNFSF9_TNFRSF9	Tnfsf9 - Tnfrsf9	CD137	Secreted Signaling	KEGG: mmu04060
1979	PF	RF	Spp1	Cd44	0.000838895	0	SPP1_CD44	Spp1 - Cd44	SPP1	Secreted Signaling	PMID: 21907263
1980	Classical Mo	RF	Spp1	Cd44	0.002934148	0	SPP1_CD44	Spp1 - Cd44	SPP1	Secreted Signaling	PMID: 21907263
1981	Neutrophil	RF	Spp1	Cd44	0.002595363	0	SPP1_CD44	Spp1 - Cd44	SPP1	Secreted Signaling	PMID: 21907263
1982	LC	RF	Spp1	Cd44	0.001422545	0.01	SPP1_CD44	Spp1 - Cd44	SPP1	Secreted Signaling	PMID: 21907263
1983	Melanocyte	RF	Spp1	Cd44	0.000972874	0	SPP1_CD44	Spp1 - Cd44	SPP1	Secreted Signaling	PMID: 21907263
1984	PF	SK	Spp1	Cd44	0.000829095	0	SPP1_CD44	Spp1 - Cd44	SPP1	Secreted Signaling	PMID: 21907263
1985	Classical Mo	SK	Spp1	Cd44	0.002899942	0	SPP1_CD44	Spp1 - Cd44	SPP1	Secreted Signaling	PMID: 21907263
1986	Neutrophil	SK	Spp1	Cd44	0.002565096	0	SPP1_CD44	Spp1 - Cd44	SPP1	Secreted Signaling	PMID: 21907263
1987	LC	SK	Spp1	Cd44	0.001405936	0.01	SPP1_CD44	Spp1 - Cd44	SPP1	Secreted Signaling	PMID: 21907263
1988	Melanocyte	SK	Spp1	Cd44	0.00096151	0	SPP1_CD44	Spp1 - Cd44	SPP1	Secreted Signaling	PMID: 21907263
1989	PF	BK	Spp1	Cd44	0.002646467	0	SPP1_CD44	Spp1 - Cd44	SPP1	Secreted Signaling	PMID: 21907263
1990	Classical Mo	BK	Spp1	Cd44	0.009214738	0	SPP1_CD44	Spp1 - Cd44	SPP1	Secreted Signaling	PMID: 21907263
1991	Neutrophil	BK	Spp1	Cd44	0.00815671	0	SPP1_CD44	Spp1 - Cd44	SPP1	Secreted Signaling	PMID: 21907263
1992	LC	BK	Spp1	Cd44	0.004482069	0	SPP1_CD44	Spp1 - Cd44	SPP1	Secreted Signaling	PMID: 21907263
1993	Melanocyte	BK	Spp1	Cd44	0.003068244	0	SPP1_CD44	Spp1 - Cd44	SPP1	Secreted Signaling	PMID: 21907263
1994	PF	HFK-I	Spp1	Cd44	0.001114929	0	SPP1_CD44	Spp1 - Cd44	SPP1	Secreted Signaling	PMID: 21907263
1995	Classical Mo	HFK-I	Spp1	Cd44	0.003896927	0	SPP1_CD44	Spp1 - Cd44	SPP1	Secreted Signaling	PMID: 21907263
1996	Neutrophil	HFK-I	Spp1	Cd44	0.003447361	0	SPP1_CD44	Spp1 - Cd44	SPP1	Secreted Signaling	PMID: 21907263
1997	LC	HFK-I	Spp1	Cd44	0.001890263	0.01	SPP1_CD44	Spp1 - Cd44	SPP1	Secreted Signaling	PMID: 21907263
1998	Melanocyte	HFK-I	Spp1	Cd44	0.001292936	0	SPP1_CD44	Spp1 - Cd44	SPP1	Secreted Signaling	PMID: 21907263
[truncated: 12,693 more rows]
[truncated: 1 more columns]
